# Supplementary material for: Downregulation of the ubiquitin ligase KBTBD8 prevented epithelial ovarian cancer progression
Source: Mol Med. 2020 Oct 27;26:96. doi: 10.1186/s10020-020-00226-7 (PMC7590797; doi:10.1186/s10020-020-00226-7)
Supplement: Supplementary file 1 — Additional file 1: Dataset 1. This table includes scores of all the points of the ovarian tissue microarray. Table 1 in the results part was generalized from this table. Dataset 2: This table contains all upregulated genes and related information in the KBTBD8-knockdown group in contrast to control (\documentclass[12pt]{minimal} \usepackage{amsmath} \usepackage{wasysym} \usepackage{amsfonts} \usepackage{amssymb} \usepackage{amsbsy} \usepackage{mathrsfs} \usepackage{upgreek} \setlength{\oddsidemargin}{-69pt} \begin{document}$$\left| {\log 2{\text{FC}}} \right| \ge 1$$\end{document}log2FC≥1). Dataset 3: This table contains all downregulated genes and related information in the KBTBD8-knockdown group in contrast to control (\documentclass[12pt]{minimal} \usepackage{amsmath} \usepackage{wasysym} \usepackage{amsfonts} \usepackage{amssymb} \usepackage{amsbsy} \usepackage{mathrsfs} \usepackage{upgreek} \setlength{\oddsidemargin}{-69pt} \begin{document}$$\left| {\log 2{\text{FC}}} \right| \ge 1$$\end{document}log2FC≥1). Dataset 4: This table includes all 39 genes and related information that encoding proteins interacting with the KBTBD8-regulated multiple essential cell cycle kinases in Fig. 2l. [file 10020_2020_226_MOESM1_ESM.xls]

## Sheet: Scoring of each array point
Pos.	Age	Sex	Organ	Pathology diagnosis	TNM	Grade	stage	Staining intensity(SI)	Cellular localization	Cells type	Percent of positive cells(PP)	Type	Tissue ID.
A1	55	F	Ovary	Endometrioid adenocarcinoma	T1N0M0	2	I	+	Cytoplasm	tumor cell	0.6	Malignant	Fov010903
A2	51	F	Ovary	Serous papillary carcinoma	T3cNIM0	1	IIIC	+	Cytoplasm	tumor cell	0.4	Malignant	Fov010563
A3	60	F	Ovary	Serous papillary carcinoma	T1cN0M0	1	IC	++	Cytoplasm	tumor cell	0.8	Malignant	Fov020114
A4	26	F	Ovary	Serous papillary carcinoma	T1cN0M0	1	IC	+	Cytoplasm,membrance	tumor cell	0.35	Malignant	Fov010378
A5	42	F	Ovary	Serous papillary carcinoma	T1N0M0	1	I	++	Cytoplasm,membrance	tumor cell	0.6	Malignant	Fov020069
A6	48	F	Ovary	Serous papillary carcinoma	T1N0M0	1	I	+	Cytoplasm	tumor cell	0.3	Malignant	Fov010719
A7	47	F	Ovary	Serous papillary carcinoma	T1N0M0	1	I	+	Cytoplasm	tumor cell	0.4	Malignant	Fov010394
A8	50	F	Ovary	Serous papillary carcinoma	T2N0M0	1	II	++	Cytoplasm	tumor cell	0.7	Malignant	Fov010720
A9	56	F	Ovary	Serous papillary carcinoma	T2N0M0	1	II	+	Cytoplasm	tumor cell	0.5	Malignant	Fov020045
B1	26	F	Ovary	Serous papillary carcinoma	T3cN1M0	2	IIIC	++	Cytoplasm	tumor cell	0.8	Malignant	Fov010750
B2	57	F	Ovary	Serous papillary carcinoma	T1cN0M0	2	IC	+	Cytoplasm,membrance	tumor cell	0.45	Malignant	Fov010012
B3	42	F	Ovary	Serous papillary carcinoma	T3cN1M0	2	IIIC	+	Cytoplasm	tumor cell	0.2	Malignant	Fov010706
B4	47	F	Ovary	Adenocarcinoma	T1aN0M0	2	IA	-				Malignant	Fov020193
B5	22	F	Ovary	Serous papillary carcinoma	T2bN0M0	2	IIB	+	Cytoplasm	tumor cell	0.25	Malignant	Fov010682
B6	35	F	Ovary	Serous papillary carcinoma	T1aN0M0	2	IA	+	Cytoplasm	tumor cell	0.3	Malignant	Fov020067
B7	32	F	Ovary	Serous papillary carcinoma	T1N0M0	1	I	+	Cytoplasm	tumor cell	0.2	Malignant	Fov010710
B8	58	F	Ovary	Serous papillary carcinoma	T1N0M0	2	I	+	Cytoplasm	tumor cell	0.3	Malignant	Fov020002
B9	37	F	Ovary	Serous papillary carcinoma	T3N1M1	2	IV	+	Cytoplasm,membrance	tumor cell	0.5	Malignant	Fov010786
C1	53	F	Ovary	Serous papillary carcinoma	T2N0M1	1	IV	+	Cytoplasm	tumor cell	0.4	Malignant	Fov020111
C2	46	F	Ovary	Adenocarcinoma	T1aN0M0	2	IA	+	Cytoplasm	tumor cell	0.3	Malignant	Fov010815
C3	49	F	Ovary	Serous papillary carcinoma	T2N0M0	2	II	+	Cytoplasm	tumor cell	0.6	Malignant	Fov010780
C4	52	F	Ovary	Serous papillary carcinoma	T1N0M0	3	I	++	Cytoplasm	tumor cell	0.9	Malignant	Fov021081
C5	55	F	Ovary	Serous papillary carcinoma	T1N0M0	2	I	+	Cytoplasm	tumor cell	0.5	Malignant	Fov010809
C6	54	F	Ovary	Serous papillary carcinoma	T1bN0M0	3	IB	++	Cytoplasm	tumor cell	0.9	Malignant	Fov020619
C7	38	F	Ovary	Serous papillary carcinoma	T3bN1M0	3	IIIC	+	Cytoplasm	tumor cell	0.7	Malignant	Fov010742
C8	46	F	Ovary	Serous papillary carcinoma	T3aN1M0	3	IIIC	+	Cytoplasm,membrance	tumor cell	0.4	Malignant	Fov010784
C9	51	F	Ovary	Serous papillary carcinoma	T2N0M0	3	II	+	Cytoplasm	tumor cell	0.5	Malignant	Fov010748
D1	57	F	Ovary	Serous papillary carcinoma	T3cN1M0	2	IIIC	++	Cytoplasm	tumor cell	0.6	Malignant	Fov010660
D2	47	F	Ovary	Serous adenocarcinoma	T1cN0M0	3	IC	+	Cytoplasm	tumor cell	0.4	Malignant	Fov020160
D3	51	F	Ovary	Serous adenocarcinoma	T1N0M0	3	I	++	Cytoplasm	tumor cell	0.8	Malignant	Fov010677
D4	42	F	Ovary	Serous adenocarcinoma	T2N0M0	3	II	++	Cytoplasm	tumor cell	0.9	Malignant	Fov010252
D5	49	F	Ovary	Serous papillary carcinoma	T2N0M0	3	II	+	Cytoplasm,membrance	tumor cell	0.3	Malignant	Fov010181
D6	50	F	Ovary	Serous papillary carcinoma	T1N0M0	3	I	++	Cytoplasm	tumor cell	1	Malignant	Fov010255
D7	41	F	Ovary	Serous papillary carcinoma	T1N0M0	3	I	++	Cytoplasm	tumor cell	0.6	Malignant	Fov020059
D8	52	F	Ovary	Serous papillary carcinoma	T2N0M0	3	II	++	Cytoplasm	tumor cell	0.8	Malignant	Fov020061
D9	54	F	Ovary	Serous papillary carcinoma	T3cN0M0	3	IIIC	+	Cytoplasm	tumor cell	0.7	Malignant	Fov010165
E1	55	F	Ovary	Serous papillary carcinoma	T2N0M0	3	II	+	Cytoplasm	tumor cell	0.6	Malignant	Fov010655
E2	46	F	Ovary	Serous papillary carcinoma	T2cN1M0	3	IIIC	+	Cytoplasm	tumor cell	0.7	Malignant	Fov010659
E3	66	F	Ovary	Serous papillary carcinoma	T3N1M0	3	IIIC	++	Cytoplasm	tumor cell	0.8	Malignant	Fov020106
E4	65	F	Ovary	Serous papillary carcinoma	T2N0M0	3	II	+	Cytoplasm,membrance	tumor cell	0.5	Malignant	Fov010749
E5	63	F	Ovary	Serous papillary carcinoma	T2N0M0	3	II	++	Cytoplasm	tumor cell	0.8	Malignant	Fov010785
E6	69	F	Ovary	Mucinous adenocarcinoma	T1aN0M0	1	IA	+	Cytoplasm,membrance	tumor cell	0.3	Malignant	Fov010665
E7	49	F	Ovary	Mucinous adenocarcinoma	T1aN0M0	2	IA	++	Cytoplasm,membrance	tumor cell	0.5	Malignant	Fov020104
E8	49	F	Ovary	Mucinous adenocarcinoma	T1aN0M0	3	IA	+	Cytoplasm,membrance	tumor cell	0.4	Malignant	Fov020377
E9	29	F	Ovary	Mucinous adenocarcinoma	T3N0M0	3	III	++	Cytoplasm	tumor cell	0.8	Malignant	Fov020520
F1	43	F	Ovary	Clear cell carcinoma	T1N0M0	-	I	++	Cytoplasm,membrance	tumor cell	0.8	Malignant	Fov010083
F2	48	F	Ovary	Clear cell carcinoma	T2N0M0	-	II	++	Cytoplasm,membrance	tumor cell	1	Malignant	Fov010015
F3	48	F	Ovary	Theca cell tumor	T3N0M0	-	III	-				Malignant	Fov010543
F4	43	F	Ovary	Granular-theca cell tumor	T1N0M0	-	I	-				Malignant	Fov010651
F5	54	F	Ovary	Granular cell tumor	T1aN0M0	-	IA	-				Malignant	Fov020365
F6	44	F	Ovary	Granular cell tumor	T1cN0M0	-	IC	-				Malignant	Fov010177
F7	13	F	Ovary	Dysgerminoma	T1aN0M0	-	IA	+	Cytoplasm,membrance	tumor cell	0.8	Malignant	Fov020161
F8	12	F	Ovary	Dysgerminoma	T1bN0M0	-	IB	++	Cytoplasm,membrance	tumor cell	0.55	Malignant	Fov010808
F9	41	F	Ovary	Dysgerminoma	T1N0M0	-	I	++	Cytoplasm,membrance	tumor cell	0.4	Malignant	Fov010436
G1	56	F	Ovary	Malignant Brenner tumor	T1aN0M0	-	IA	-				Malignant	Fov020798
G2	26	F	Ovary	Undifferentiated carcinoma	T1aN0M0	-	IA	+	Cytoplasm	tumor cell	0.6	Malignant	Fov020295
G3	27	F	Ovary	Endodermal sinus carcinoma	T1N0M0	-	I	-				Malignant	Fov020108
G4	15	F	Ovary	Endodermal sinus carcinoma	T2aN0M0	-	II	+	Cytoplasm	tumor cell	0.7	Malignant	Fov010203
G5	62	F	Ovary	Squamous cell carcinoma from malignant transformation of teratoma	-	1	-	++	Cytoplasm	tumor cell	0.9	Malignant	Fov010880
G6	40	F	Ovary	Krukenberg tumor	-	-	-	-				Malignant	Fov010583
G7	66	F	Ovary	Krukenberg tumor	-	-	-	+	Cytoplasm	tumor cell	0.5	Malignant	Fov010526
G8	49	F	Ovary	Krukenberg tumor	-	-	-	-				Malignant	Fov020126
G9	55	F	Ovary	Krukenberg tumor	-	-	-	++	Cytoplasm	tumor cell	0.9	Malignant	Fov010747
H1	48	F	Ovary	Krukenberg tumor	-	-	-	-				Malignant	Fov010781
H2	39	F	Ovary	Metastatic adenocarcinoma	-	1	-	-				Malignant	Fov010887
H3	70	F	Ovary	Metastatic mucinous adenocarcinoma	-	2	-	+	Cytoplasm	tumor cell	0.6	Malignant	Fov030040
H4	53	F	Ovary	Metastatic adenocarcinoma	-	1	-	++	Cytoplasm,membrance	tumor cell	0.8	Malignant	Fov010344
H5	30	F	Ovary	Metastatic adenocarcinoma	-	3	-	++	Cytoplasm	tumor cell	0.9	Malignant	Fov010667
H6	31	F	Ovary	Metastatic adenocarcinoma	-	3	-	++	Cytoplasm	tumor cell	0.65	Malignant	Fov010895
H7	49	F	Ovary	Adjacent normal ovary tissue	-	-	-	-				NAT	Fov031756
H8	50	F	Ovary	Adjacent normal ovary tissue	-	-	-	-				NAT	Fov031786
H9	57	F	Ovary	Adenocarcinoma	-	3	-	++	Cytoplasm	tumor cell	0.65	Malignant	Fov030707
	42	M	Adrenal gland	Pheochromocytoma (tissue marker)		-		++	Cytoplasm	tumor cell	0.75	Malignant	Eag050123
