# Supplementary material for: Downregulation of the ubiquitin ligase KBTBD8 prevented epithelial ovarian cancer progression
Source: Mol Med. 2020 Oct 27;26:96. doi: 10.1186/s10020-020-00226-7 (PMC7590797; doi:10.1186/s10020-020-00226-7)
Supplement: Supplementary file 2 — Additional file 2: Table 1. KBTBD8 shRNA information. This table shows all the sequences and locations of human KBTBD8 shRNAs used in this study. shRNAs were cloned into the plasmid GV248 cutted by AgeI/EcoRI. GV248 vector map is attached below. Table 2: Primers for Flag-6 × leu-KBTBD8-EGFP in pcDNA3.1 (+). This table includes primers for amplifying full-length CDS (coding sequences) of KBTBD8 and EGFP. pcDNA3.1 (+) vector map is attached below. Table 3: Primers for Q-PCR. This table outlines all primers for Q-PCR in Fig. 2h–j. Table 4: KEGG pathway classification of all differentially-expressed genes in KBTBD8-depleted cells. This table outlines all carcinogenesis-related differentially expressed genes in KBTBD8-depleted cells by KEGG pathway classification in Fig. 7k. [file 10020_2020_226_MOESM2_ESM.xlsx]

## Sheet: KBTBD8 vs Control-upregulated
Gene ID	njmu_dl_k8_1 FPKM	njmu_dl_A3 FPKM	log2(njmu_dl_A3/njmu_dl_k8_1)	FDR(njmu_dl_k8_1-vs-njmu_dl_A3)	Pvalue(njmu_dl_k8_1-vs-njmu_dl_A3)	Other Gene ID	Transcripts	Gene Type	Transcripts Number	Start	End	Chr	Strand +/-	Length	Max Length of Transcript	njmu_dl_A3 FPKM	njmu_dl_k8_1 FPKM	log2(njmu_dl_A3/njmu_dl_k8_1)	FDR(njmu_dl_k8_1-vs-njmu_dl_A3)	Pvalue(njmu_dl_k8_1-vs-njmu_dl_A3)	TFs	Kegg Orthology	Nr	GO
8363	0	4.97	8.9571	6.75986e-09	7.92742e-10	HIST1H4J	NM_021968.3	Known_gene	1	27824125	27824480	chr6	+	356	356	4.97	0	8.9571	6.75986e-09	7.92742e-10		K11254//histone H4+ko05322//Systemic lupus erythematosus+ko05034//Alcoholism+ko05203//Viral carcinogenesis	gi|671000647|ref|XP_008691182.1||2.42925e-66|PREDICTED: histone H4-like [Ursus maritimus]
5136	0.21	49.67	7.88584	0	0	PDE1A	NM_001003683.2,XM_017004302.1,NM_005019.4,XM_017004295.1,XM_011511326.2,NM_001258312.1,XM_017004296.1,XM_011511323.2,XM_011511324.2,XM_017004298.1,NM_001258313.1,XM_017004299.1,XM_017004301.1,XM_017004294.1,XM_017004300.1,XM_011511325.2,XM_017004297.1,NM_001258314.1	Known_gene	18	182140035	182523375	chr2	-	383341	6068	49.67	0.21	7.88584	0	0		K13755//calcium/calmodulin-dependent 3',5'-cyclic nucleotide phosphodiesterase [EC:3.1.4.17]+ko04020//Calcium signaling pathway+ko00230//Purine metabolism+ko05032//Morphine addiction+ko04742//Taste transduction+ko04740//Olfactory transduction+ko04924//Renin secretion;K13755//calcium/calmodulin-dependent 3',5'-cyclic nucleotide phosphodiesterase [EC:3.1.4.17]+ko04020//Calcium signaling pathway+ko0…	gi|11995076|dbj|BAB20055.1||0|calmodulin-dependent phosphodiesterase [Homo sapiens]	GO:0007599//hemostasis;GO:0065009//regulation of molecular function;GO:0071363//cellular response to growth factor stimulus;GO:0008543//fibroblast growth factor receptor signaling pathway;GO:0071495//cellular response to endogenous stimulus;GO:0007166//cell surface receptor signaling pathway;GO:0009987//cellular process;GO:0050789//regulation of biological process;GO:0038127//ERBB signaling pathw…
387522	0	1.92	7.58496	9.59939e-31	2.85686e-32	TMEM189-UBE2V1	NM_199203.2	Known_gene	1	50081124	50153798	chr20	-	72675	2918	1.92	0	7.58496	9.59939e-31	2.85686e-32		K20656//transmembrane protein 189	gi|40806190|ref|NP_954673.1||0|TMEM189-UBE2V1 fusion protein [Homo sapiens]
8329	0	1.51	7.2384	0.000922071	0.00022819	HIST1H2AI	NM_003509.2	Known_gene	1	27808199	27808667	chr6	+	469	469	1.51	0	7.2384	0.000922071	0.00022819		K11251//histone H2A+ko04217//Necroptosis+ko05322//Systemic lupus erythematosus+ko05034//Alcoholism	gi|884911555|ref|XP_013006888.1||9.35915e-89|PREDICTED: histone H2A type 1-like [Cavia porcellus]	GO:0071824//protein-DNA complex subunit organization;GO:0071840//cellular component organization or biogenesis;GO:0006325//chromatin organization;GO:0006334//nucleosome assembly;GO:0006996//organelle organization;GO:0065004//protein-DNA complex assembly;GO:0065003//macromolecular complex assembly;GO:0022607//cellular component assembly;GO:0006333//chromatin assembly or disassembly;GO:0031497//chr…
202658	0	1.37	7.09803	1.62696e-11	1.47757e-12	TRIM39-RPP21	NM_001199119.1	Known_gene	1	30329311	30346858	chr6	+	17548	1567	1.37	0	7.09803	1.62696e-11	1.47757e-12		K12015//tripartite motif-containing protein 39 [EC:2.3.2.27]	gi|312283723|ref|NP_001186048.1||0|TRIM39-RPP21 protein [Homo sapiens]
692094	0	1.27	6.98868	0.000133853	2.80826e-05	MSMP	NM_001044264.2	Known_gene	1	35752990	35754277	chr9	-	1288	678	1.27	0	6.98868	0.000133853	2.80826e-05			gi|112984108|ref|NP_001037729.1||3.34062e-99|prostate-associated microseminoprotein precursor [Homo sapiens]	GO:0044421//extracellular region part;GO:0005737//cytoplasm;GO:0005615//extracellular space;GO:0005622//intracellular;GO:0005623//cell;GO:0044424//intracellular part;GO:0044464//cell part;GO:0005576//extracellular region;
145781	0	0.9	6.49185	2.86602e-26	1.01203e-27	GCOM1	NM_001018091.6,NM_001018090.6,NM_001285900.3	Known_gene	3	57591904	57717557	chr15	+	125654	5307	0.9	0	6.49185	2.86602e-26	1.01203e-27	Others		gi|553726985|ref|NP_001272829.1||0|GRINL1A combined protein isoform 3 [Homo sapiens]	GO:0050794//regulation of cellular process;GO:0051716//cellular response to stimulus;GO:0023052//signaling;GO:0009987//cellular process;GO:0065007//biological regulation;GO:0035556//intracellular signal transduction;GO:0050789//regulation of biological process;GO:0050896//response to stimulus;GO:0007165//signal transduction;GO:0007154//cell communication;GO:0005623//cell;GO:0015629//actin cytoske…
135152	0	0.82	6.35755	1.30702e-08	1.59374e-09	B3GAT2	NM_080742.2	Known_gene	1	70861366	70957085	chr6	-	95720	1925	0.82	0	6.35755	1.30702e-08	1.59374e-09		K10157//galactosylgalactosylxylosylprotein 3-beta-glucuronosyltransferase 2 [EC:2.4.1.135]+ko00515//Mannose type O-glycan biosynthesis+ko01100//Metabolic pathways	gi|18152775|ref|NP_542780.1||0|galactosylgalactosylxylosylprotein 3-beta-glucuronosyltransferase 2 [Homo sapiens]	GO:0006464//cellular protein modification process;GO:1901566//organonitrogen compound biosynthetic process;GO:0006807//nitrogen compound metabolic process;GO:1903510//mucopolysaccharide metabolic process;GO:0008152//metabolic process;GO:0006082//organic acid metabolic process;GO:0009101//glycoprotein biosynthetic process;GO:0034645//cellular macromolecule biosynthetic process;GO:0044267//cellular…
100137049	0	0.8	6.32193	8.2866e-12	7.34956e-13	PLA2G4B	NM_001114633.1	Known_gene	1	41838813	41848148	chr15	+	9336	2735	0.8	0	6.32193	8.2866e-12	7.34956e-13		K16342//cytosolic phospholipase A2 [EC:3.1.1.4]+ko04730//Long-term depression+ko04217//Necroptosis+ko04072//Phospholipase D signaling pathway+ko04913//Ovarian steroidogenesis+ko04912//GnRH signaling pathway+ko04724//Glutamatergic synapse+ko04726//Serotonergic synapse+ko00590//Arachidonic acid metabolism+ko04611//Platelet activation+ko04664//Fc epsilon RI signaling pathway+ko04750//Inflammatory me…	gi|167860120|ref|NP_001108105.1||0|cytosolic phospholipase A2 beta [Homo sapiens]	GO:0051345//positive regulation of hydrolase activity;GO:0009056//catabolic process;GO:0001932//regulation of protein phosphorylation;GO:0006575//cellular modified amino acid metabolic process;GO:0008610//lipid biosynthetic process;GO:0036148//phosphatidylglycerol acyl-chain remodeling;GO:0042221//response to chemical;GO:0044093//positive regulation of molecular function;GO:0035966//response to t…
101927601	0	0.77	6.26679	7.22818e-19	3.86698e-20	GOLGA6L19	XM_006725184.3	Known_gene	1	129010	138515	chr15_KI270850v1_alt	-	9506	4475	0.77	0	6.26679	7.22818e-19	3.86698e-20	zf-C2H2	K20358//golgin subfamily A member 2
107987477	0	0.69	6.10852	2.40314e-10	2.41378e-11	LOC107987477	XM_017030328.1	Known_gene	1	27363	31094	NW_014040931.1	+	3732	2789	0.69	0	6.10852	2.40314e-10	2.41378e-11			gi|768050464|ref|XP_011546057.1||1.84705e-75|PREDICTED: uncharacterized protein LOC102723722 isoform X3 [Homo sapiens]
100533105	0	0.67	6.06609	8.45617e-17	5.13312e-18	C8orf44-SGK3	NM_001204173.1	Known_gene	1	66667552	66862022	chr8	+	194471	4563	0.67	0	6.06609	8.45617e-17	5.13312e-18		K13304//serum/glucocorticoid-regulated kinase 3 [EC:2.7.11.1]+ko04151//PI3K-Akt signaling pathway+ko04068//FoxO signaling pathway	gi|31563382|ref|NP_037389.4||0|serine/threonine-protein kinase Sgk3 isoform 1 [Homo sapiens]	GO:0007154//cell communication;GO:0050789//regulation of biological process;GO:0042981//regulation of apoptotic process;GO:0044238//primary metabolic process;GO:2001141//regulation of RNA biosynthetic process;GO:0036211//protein modification process;GO:0065007//biological regulation;GO:0010468//regulation of gene expression;GO:0071704//organic substance metabolic process;GO:0010556//regulation of…
100534012	0	0.45	5.49185	6.98426e-05	1.39685e-05	TNFAIP8L2-SCNM1	NM_001204848.1	Known_gene	1	151156629	151170297	chr1	+	13669	1948	0.45	0	5.49185	6.98426e-05	1.39685e-05			gi|325651996|ref|NP_001191777.1||5.10813e-142|TNFAIP8L2-SCNM1 protein [Homo sapiens]	GO:1901360//organic cyclic compound metabolic process;GO:0006397//mRNA processing;GO:0006725//cellular aromatic compound metabolic process;GO:0044238//primary metabolic process;GO:0044260//cellular macromolecule metabolic process;GO:0044237//cellular metabolic process;GO:0043170//macromolecule metabolic process;GO:0006139//nucleobase-containing compound metabolic process;GO:0046483//heterocycle m…
100271927	0	0.39	5.2854	2.63935e-06	4.2532e-07	RASA4B	XM_017011626.1,NM_001277335.1,XM_017011627.1,XM_005250084.2,XM_011515690.1	Known_gene	5	102483139	102517777	chr7	-	34639	3041	0.39	0	5.2854	2.63935e-06	4.2532e-07		K17630//Ras GTPase-activating protein 4+ko04014//Ras signaling pathway;K17630//Ras GTPase-activating protein 4+ko04014//Ras signaling pathway;K17630//Ras GTPase-activating protein 4+ko04014//Ras signaling pathway;K17630//Ras GTPase-activating protein 4+ko04014//Ras signaling pathway;K17630//Ras GTPase-activating protein 4+ko04014//Ras signaling pathway	gi|300681236|sp|C9J798.2|RAS4B_HUMAN|0|RecName: Full=Ras GTPase-activating protein 4B	GO:0010648//negative regulation of cell communication;GO:0050794//regulation of cellular process;GO:0048585//negative regulation of response to stimulus;GO:1902532//negative regulation of intracellular signal transduction;GO:0051056//regulation of small GTPase mediated signal transduction;GO:0046580//negative regulation of Ras protein signal transduction;GO:0023051//regulation of signaling;GO:000…
3037	0	0.36	5.16993	1.37112e-06	2.11558e-07	HAS2	NM_005328.2	Known_gene	1	121613031	121641390	chr8	-	28360	3275	0.36	0	5.16993	1.37112e-06	2.11558e-07		K00752//hyaluronan synthase [EC:2.4.1.212]	gi|4885391|ref|NP_005319.1||0|hyaluronan synthase 2 [Homo sapiens]	GO:0071498//cellular response to fluid shear stress;GO:0048856//anatomical structure development;GO:0032502//developmental process;GO:0050891//multicellular organismal water homeostasis;GO:0009059//macromolecule biosynthetic process;GO:1903510//mucopolysaccharide metabolic process;GO:0070555//response to interleukin-1;GO:0022407//regulation of cell-cell adhesion;GO:0048871//multicellular organism…
107987433	0	0.29	4.85798	1.89594e-05	3.45602e-06	LOC107987433	XM_017030248.1	Known_gene	1	741761	745092	chr5_KI270897v1_alt	+	3332	3332	0.29	0	4.85798	1.89594e-05	3.45602e-06			gi|767937464|ref|XP_011542090.1||0|PREDICTED: LOW QUALITY PROTEIN: putative POM121-like protein 1-like isoform X1 [Homo sapiens]
374393	0	0.23	4.52356	0.000256125	5.64578e-05	FAM111B	NM_198947.3,NM_001142704.1,NM_001142703.1	Known_gene	3	59107185	59127415	chr11	+	20231	3561	0.23	0	4.52356	0.000256125	5.64578e-05			gi|119594239|gb|EAW73833.1||0|hCG1729960 [Homo sapiens]	GO:0005515//protein binding;GO:0005488//binding;
100526767	0	0.21	4.39232	0.000488237	0.000113504	RNF103-CHMP3	NM_001198954.1	Known_gene	1	86503430	86721122	chr2	-	217693	3373	0.21	0	4.39232	0.000488237	0.000113504		K12193//charged multivesicular body protein 3+ko04144//Endocytosis+ko04217//Necroptosis	gi|312147344|ref|NP_001185883.1||6.55371e-180|RNF103-CHMP3 protein [Homo sapiens]	GO:0005623//cell;GO:0044464//cell part;GO:0005622//intracellular;
720	0	0.16	4	6.9822e-05	1.39685e-05	C4A	NM_001252204.1,XM_017030289.1,NM_007293.2	Known_gene	3	3356804	32002680	chr6_GL000254v2_alt	+	28645877	5454	0.16	0	4	6.9822e-05	1.39685e-05		K03989//complement component 4+ko05133//Pertussis+ko05322//Systemic lupus erythematosus+ko04610//Complement and coagulation cascades+ko05150//Staphylococcus aureus infection;K03989//complement component 4+ko05133//Pertussis+ko05322//Systemic lupus erythematosus+ko04610//Complement and coagulation cascades+ko05150//Staphylococcus aureus infection;K03989//complement component 4+ko05133//Pertussis+k…	gi|153217289|gb|AAI51205.1||0|Complement component 4A (Rodgers blood group) [Homo sapiens]	GO:0002460//adaptive immune response based on somatic recombination of immune receptors built from immunoglobulin superfamily domains;GO:0051246//regulation of protein metabolic process;GO:0060255//regulation of macromolecule metabolic process;GO:0002449//lymphocyte mediated immunity;GO:0050789//regulation of biological process;GO:0016064//immunoglobulin mediated immune response;GO:0048518//posit…
10769	1	12.43	3.63575	4.92411e-133	2.18074e-135	PLK2	NM_001252226.1,NM_006622.3	Known_gene	2	58453982	58460139	chr5	-	6158	2839	12.43	1	3.63575	4.92411e-133	2.18074e-135		K08861//polo-like kinase 2 [EC:2.7.11.21]+ko04068//FoxO signaling pathway;K08861//polo-like kinase 2 [EC:2.7.11.21]+ko04068//FoxO signaling pathway	gi|356582335|ref|NP_001239155.1||0|serine/threonine-protein kinase PLK2 isoform 2 [Homo sapiens]	GO:0023056//positive regulation of signaling;GO:1903047//mitotic cell cycle process;GO:1902533//positive regulation of intracellular signal transduction;GO:0000226//microtubule cytoskeleton organization;GO:0006807//nitrogen compound metabolic process;GO:0070507//regulation of microtubule cytoskeleton organization;GO:0050896//response to stimulus;GO:0043123//positive regulation of I-kappaB kinase/…
4105	4.22	49.92	3.5643	0	0	MAGEA6	NM_175868.2,NM_005363.3	Known_gene	2	152766136	152769729	chrX	-	3594	1786	49.92	4.22	3.5643	0	0		K12464//melanoma-associated antigen D1+ko04722//Neurotrophin signaling pathway	gi|4885469|ref|NP_005354.1||0|melanoma-associated antigen 6 [Homo sapiens]	GO:0005488//binding;GO:0005515//protein binding;
3008	0.14	1.63	3.54137	4.80348e-05	9.34884e-06	HIST1H1E	NM_005321.2	Known_gene	1	26156331	26157115	chr6	+	785	785	1.63	0.14	3.54137	4.80348e-05	9.34884e-06		K11275//histone H1/5	gi|4885379|ref|NP_005312.1||3.07325e-126|histone H1.4 [Homo sapiens]	GO:0009987//cellular process;GO:0043933//macromolecular complex subunit organization;GO:0034622//cellular macromolecular complex assembly;GO:0034728//nucleosome organization;GO:0031497//chromatin assembly;GO:0016043//cellular component organization;GO:0016584//nucleosome positioning;GO:0071840//cellular component organization or biogenesis;GO:0006334//nucleosome assembly;GO:0065004//protein-DNA c…
4939	0.05	0.58	3.53605	2.24851e-06	3.58886e-07	OAS2	NM_016817.2,NM_002535.2,NM_001032731.1	Known_gene	3	112978469	113011723	chr12	+	33255	3647	0.58	0.05	3.53605	2.24851e-06	3.58886e-07		K14216//2'-5'-oligoadenylate synthetase [EC:2.7.7.84]+ko04621//NOD-like receptor signaling pathway+ko05160//Hepatitis C+ko05162//Measles+ko05164//Influenza A+ko05168//Herpes simplex infection;K14216//2'-5'-oligoadenylate synthetase [EC:2.7.7.84]+ko04621//NOD-like receptor signaling pathway+ko05160//Hepatitis C+ko05162//Measles+ko05164//Influenza A+ko05168//Herpes simplex infection;K14216//2'-5'-o…	gi|74229017|ref|NP_002526.2||0|2'-5'-oligoadenylate synthase 2 isoform 2 [Homo sapiens]	GO:0072522//purine-containing compound biosynthetic process;GO:0044271//cellular nitrogen compound biosynthetic process;GO:0044249//cellular biosynthetic process;GO:0002376//immune system process;GO:0036211//protein modification process;GO:1901293//nucleoside phosphate biosynthetic process;GO:0019439//aromatic compound catabolic process;GO:0055086//nucleobase-containing small molecule metabolic p…
10561	0.18	1.8	3.32193	4.0147e-11	3.7646e-12	IFI44	XM_005270380.3,XM_011540516.2,NM_006417.4,XM_017000083.1	Known_gene	4	78648554	78664078	chr1	+	15525	3003	1.8	0.18	3.32193	4.0147e-11	3.7646e-12			gi|166706911|ref|NP_006408.3||0|interferon-induced protein 44 [Homo sapiens]	GO:0043207//response to external biotic stimulus;GO:0009615//response to virus;GO:0051704//multi-organism process;GO:0009607//response to biotic stimulus;GO:0050896//response to stimulus;GO:0009605//response to external stimulus;GO:0051707//response to other organism;GO:0005623//cell;GO:0044424//intracellular part;GO:0044464//cell part;GO:0005622//intracellular;GO:0005737//cytoplasm;
11217	0.08	0.58	2.85798	1.59379e-12	1.32322e-13	AKAP2	NM_001198656.1,NM_001004065.4,NM_001136562.2	Known_gene	3	110048598	110172512	chr9	+	123915	7003	0.58	0.08	2.85798	1.59379e-12	1.32322e-13		K16519//A-kinase anchor protein 2;K16519//A-kinase anchor protein 2;K16519//A-kinase anchor protein 2	gi|119579458|gb|EAW59054.1||0|hCG28765, isoform CRA_d [Homo sapiens]	GO:0051128//regulation of cellular component organization;GO:0008360//regulation of cell shape;GO:0022604//regulation of cell morphogenesis;GO:0022603//regulation of anatomical structure morphogenesis;GO:0065008//regulation of biological quality;GO:0050789//regulation of biological process;GO:0065007//biological regulation;GO:0050794//regulation of cellular process;GO:0050793//regulation of devel…
1356	1.3	8.48	2.70555	3.14069e-101	2.0771e-103	CP	XM_017005734.1,NM_000096.3,XM_006713499.2,XM_011512435.1,XM_006713501.2,XM_006713500.3,XM_017005735.1	Known_gene	7	149162410	149222050	chr3	-	59641	4683	8.48	1.3	2.70555	3.14069e-101	2.0771e-103		K13624//ceruloplasmin [EC:1.16.3.1]+ko04216//Ferroptosis+ko00860//Porphyrin and chlorophyll metabolism;K13624//ceruloplasmin [EC:1.16.3.1]+ko04216//Ferroptosis+ko00860//Porphyrin and chlorophyll metabolism;K13624//ceruloplasmin [EC:1.16.3.1]+ko04216//Ferroptosis+ko00860//Porphyrin and chlorophyll metabolism;K13624//ceruloplasmin [EC:1.16.3.1]+ko04216//Ferroptosis+ko00860//Porphyrin and chlorophyl…	gi|4557485|ref|NP_000087.1||0|ceruloplasmin precursor [Homo sapiens]	GO:0050801//ion homeostasis;GO:0048878//chemical homeostasis;GO:0051234//establishment of localization;GO:0055065//metal ion homeostasis;GO:0009987//cellular process;GO:0055072//iron ion homeostasis;GO:0055080//cation homeostasis;GO:0065007//biological regulation;GO:0019725//cellular homeostasis;GO:0006812//cation transport;GO:0006810//transport;GO:0065008//regulation of biological quality;GO:000…
8638	0.63	4.1	2.7022	1.36265e-18	7.42676e-20	OASL	NM_001261825.1,XM_017020140.1,NM_198213.2,XM_017020141.1,NM_003733.3	Known_gene	5	121018882	121039242	chr12	-	20361	2085	4.1	0.63	2.7022	1.36265e-18	7.42676e-20		K14608//2'-5'-oligoadenylate synthase-like protein+ko05165//Human papillomavirus infection;K14608//2'-5'-oligoadenylate synthase-like protein+ko05165//Human papillomavirus infection;K14608//2'-5'-oligoadenylate synthase-like protein+ko05165//Human papillomavirus infection;K14608//2'-5'-oligoadenylate synthase-like protein+ko05165//Human papillomavirus infection	gi|11321577|ref|NP_003724.1||0|2'-5'-oligoadenylate synthase-like protein isoform a [Homo sapiens]	GO:0098542//defense response to other organism;GO:0071357//cellular response to type I interferon;GO:0006952//defense response;GO:0034341//response to interferon-gamma;GO:0045087//innate immune response;GO:0034340//response to type I interferon;GO:0071345//cellular response to cytokine stimulus;GO:0009607//response to biotic stimulus;GO:0051607//defense response to virus;GO:0010033//response to o…
752014	0.16	1.04	2.70044	0.000142839	3.00776e-05	CEMP1	NM_001048212.3	Known_gene	1	2530035	2531408	chr16	-	1374	1374	1.04	0.16	2.70044	0.000142839	3.00776e-05			gi|115292438|ref|NP_001041677.1||5.32391e-178|cementoblastoma-derived protein 1 [Homo sapiens]	GO:0005622//intracellular;GO:0044424//intracellular part;GO:0005623//cell;GO:0044464//cell part;GO:0005737//cytoplasm;
23617	0.12	0.74	2.62449	0.000406306	9.28254e-05	TSSK2	NM_053006.4	Known_gene	1	19130808	19132623	chr22	+	1816	1816	0.74	0.12	2.62449	0.000406306	9.28254e-05		K08811//testis-specific serine kinase [EC:2.7.11.1]	gi|194294513|ref|NP_443732.3||0|testis-specific serine/threonine-protein kinase 2 [Homo sapiens]	GO:0048468//cell development;GO:0019953//sexual reproduction;GO:0036211//protein modification process;GO:0048609//multicellular organismal reproductive process;GO:0048515//spermatid differentiation;GO:0006464//cellular protein modification process;GO:1901564//organonitrogen compound metabolic process;GO:0048869//cellular developmental process;GO:0007283//spermatogenesis;GO:0000003//reproduction;G…
84197	0.45	2.7	2.58496	2.97813e-12	2.5253e-13	POMK	NM_001277971.1,NM_032237.4	Known_gene	2	43093506	43123180	chr8	+	29675	1623	2.7	0.45	2.58496	2.97813e-12	2.5253e-13		K17547//glycoprotein-mannosyl O6-kinase [EC:2.7.1.183]+ko00515//Mannose type O-glycan biosynthesis+ko01100//Metabolic pathways	gi|14149946|ref|NP_115613.1||0|protein O-mannose kinase [Homo sapiens]	GO:0048869//cellular developmental process;GO:0040011//locomotion;GO:0048856//anatomical structure development;GO:0048870//cell motility;GO:0032502//developmental process;GO:0032501//multicellular organismal process;GO:0051179//localization;GO:0007399//nervous system development;GO:0007610//behavior;GO:0050890//cognition;GO:0009987//cellular process;GO:0030154//cell differentiation;GO:0050905//ne…
9201	3.19	18.17	2.50993	1.44962e-279	2.48238e-282	DCLK1	NM_004734.4,XM_017020848.1,NM_001195416.1,XM_006719893.2,NM_001195430.1,NM_001195415.1,XM_005266592.2,XM_017020847.1	Known_gene	8	35768652	36132020	chr13	-	363369	8463	18.17	3.19	2.50993	1.44962e-279	2.48238e-282		K08805//doublecortin-like kinase 1/2 [EC:2.7.11.1];K08805//doublecortin-like kinase 1/2 [EC:2.7.11.1];K08805//doublecortin-like kinase 1/2 [EC:2.7.11.1];K08805//doublecortin-like kinase 1/2 [EC:2.7.11.1];K08805//doublecortin-like kinase 1/2 [EC:2.7.11.1];K08805//doublecortin-like kinase 1/2 [EC:2.7.11.1];K08805//doublecortin-like kinase 1/2 [EC:2.7.11.1]	gi|11024660|ref|NP_067595.1||1.08417e-30|serine/threonine-protein kinase DCLK1 isoform 2 [Rattus norvegicus]	GO:0007165//signal transduction;GO:0048675//axon extension;GO:0046907//intracellular transport;GO:0009615//response to virus;GO:0050794//regulation of cellular process;GO:0043412//macromolecule modification;GO:0048667//cell morphogenesis involved in neuron differentiation;GO:0001764//neuron migration;GO:0051179//localization;GO:0048699//generation of neurons;GO:0051649//establishment of localizat…
9839	0.73	3.93	2.42856	1.36549e-54	1.92709e-56	ZEB2	NM_014795.3,XM_017005415.1,XM_011512232.2,XM_017005414.1,XM_006712882.3,NM_001171653.1,XM_006712881.3	Known_gene	7	144384375	144520391	chr2	-	136017	9243	3.93	0.73	2.42856	1.36549e-54	1.92709e-56	zf-C2H2	K09299//zinc finger homeobox protein 1/2+ko05206//MicroRNAs in cancer;K09299//zinc finger homeobox protein 1/2+ko05206//MicroRNAs in cancer;K09299//zinc finger homeobox protein 1/2+ko05206//MicroRNAs in cancer;K09299//zinc finger homeobox protein 1/2+ko05206//MicroRNAs in cancer	gi|284413746|ref|NP_001165124.1||0|zinc finger E-box-binding homeobox 2 isoform 2 [Homo sapiens]	GO:0009792//embryo development ending in birth or egg hatching;GO:0048522//positive regulation of cellular process;GO:0014033//neural crest cell differentiation;GO:0007417//central nervous system development;GO:0043408//regulation of MAPK cascade;GO:0048762//mesenchymal cell differentiation;GO:0051347//positive regulation of transferase activity;GO:0019222//regulation of metabolic process;GO:0001…
27063	20.54	102.54	2.31968	0	0	ANKRD1	NM_014391.2	Known_gene	1	90912100	90921275	chr10	-	9176	1974	102.54	20.54	2.31968	0	0	Others	K11810//MFS transporter, MCP family, solute carrier family 16 (monocarboxylic acid transporters), member 12;K06694//26S proteasome non-ATPase regulatory subunit 10	gi|38327522|ref|NP_055206.2||0|ankyrin repeat domain-containing protein 1 [Homo sapiens]	GO:0071216//cellular response to biotic stimulus;GO:0061061//muscle structure development;GO:0010605//negative regulation of macromolecule metabolic process;GO:0060537//muscle tissue development;GO:0022008//neurogenesis;GO:0019222//regulation of metabolic process;GO:0007010//cytoskeleton organization;GO:1903507//negative regulation of nucleic acid-templated transcription;GO:0010628//positive regu…
79627	8.85	43.61	2.30091	0	0	OGFRL1	NM_001324266.1,XM_017011304.1,XM_011536118.2,XM_017011306.1,XM_017011305.1,XM_017011303.1,NM_024576.4,XM_011536117.2	Known_gene	8	71288296	71309059	chr6	+	20764	9243	43.61	8.85	2.30091	0	0			gi|119569187|gb|EAW48802.1||0|opioid growth factor receptor-like 1, isoform CRA_a [Homo sapiens]	GO:0016020//membrane;GO:0004872//receptor activity;GO:0060089//molecular transducer activity;
107987457	0.18	0.88	2.28951	3.48186e-06	5.7116e-07	LOC107987457	XM_003403597.5	Known_gene	1	1977172	1981636	chr6_GL000256v2_alt	-	4465	2575	0.88	0.18	2.28951	3.48186e-06	5.7116e-07		K17559//phostensin	gi|341916205|ref|XP_003403645.1||2.57272e-84|PREDICTED: phostensin isoform X1 [Homo sapiens]	GO:0019899//enzyme binding;GO:0019902//phosphatase binding;GO:0005488//binding;GO:0005515//protein binding;
103344718	1.13	5.5	2.28311	6.15338e-50	9.66518e-52	HOTS	NM_001293171.2	Known_gene	1	1992408	1996294	chr11	+	3887	3887	5.5	1.13	2.28311	6.15338e-50	9.66518e-52			gi|645912866|ref|NP_001280100.1||3.03891e-104|H19 opposite tumor suppressor [Homo sapiens]
9846	0.42	2.02	2.26589	2.9106e-29	9.14342e-31	GAB2	XM_011545408.2,NM_080491.2,NM_012296.3,XM_006718753.2	Known_gene	4	78215290	78417822	chr11	-	202533	6154	2.02	0.42	2.26589	2.9106e-29	9.14342e-31		K08091//growth factor receptor bound protein 2-associated protein 2+ko04071//Sphingolipid signaling pathway+ko04072//Phospholipase D signaling pathway+ko04380//Osteoclast differentiation+ko04664//Fc epsilon RI signaling pathway+ko04666//Fc gamma R-mediated phagocytosis+ko04014//Ras signaling pathway+ko05220//Chronic myeloid leukemia;K08091//growth factor receptor bound protein 2-associated protei…	gi|18105042|ref|NP_536739.1||0|GRB2-associated-binding protein 2 isoform a [Homo sapiens]	GO:0065007//biological regulation;GO:0002520//immune system development;GO:0032388//positive regulation of intracellular transport;GO:0002521//leukocyte differentiation;GO:0030097//hemopoiesis;GO:0007169//transmembrane receptor protein tyrosine kinase signaling pathway;GO:1903307//positive regulation of regulated secretory pathway;GO:0002573//myeloid leukocyte differentiation;GO:0048534//hematopo…
23632	1.4	6.43	2.19939	5.30177e-26	1.89092e-27	CA14	XM_017000895.1,XM_005245060.2,XM_011509379.2,XM_006711259.2,XM_005245059.2,XM_017000893.1,XM_017000896.1,NM_012113.2,XM_006711261.2,XM_017000894.1	Known_gene	10	150257255	150265078	chr1	+	7824	2265	6.43	1.4	2.19939	5.30177e-26	1.89092e-27		K01672//carbonic anhydrase [EC:4.2.1.1]+ko00910//Nitrogen metabolism;K01672//carbonic anhydrase [EC:4.2.1.1]+ko00910//Nitrogen metabolism;K01672//carbonic anhydrase [EC:4.2.1.1]+ko00910//Nitrogen metabolism;K01672//carbonic anhydrase [EC:4.2.1.1]+ko00910//Nitrogen metabolism;K01672//carbonic anhydrase [EC:4.2.1.1]+ko00910//Nitrogen metabolism;K01672//carbonic anhydrase [EC:4.2.1.1]+ko00910//Nitro…	gi|119573957|gb|EAW53572.1||0|carbonic anhydrase XIV, isoform CRA_c [Homo sapiens]	GO:0015701//bicarbonate transport;GO:0051234//establishment of localization;GO:0006820//anion transport;GO:0071702//organic substance transport;GO:0006811//ion transport;GO:0051179//localization;GO:0006810//transport;GO:0044281//small molecule metabolic process;GO:0015711//organic anion transport;GO:0008152//metabolic process;GO:0031224//intrinsic component of membrane;GO:0005886//plasma membrane…
445582	0.12	0.54	2.16993	1.54963e-05	2.7918e-06	POTEE	XM_017004160.1,XM_017004161.1,NM_001083538.1,XM_011511216.2,XM_017004159.1	Known_gene	5	131209580	131265254	chr2	+	55675	4288	0.54	0.12	2.16993	1.54963e-05	2.7918e-06	Others	K17299//POTE ankyrin domain family protein;K17299//POTE ankyrin domain family protein;K17299//POTE ankyrin domain family protein;K17299//POTE ankyrin domain family protein	gi|134133226|ref|NP_001077007.1||0|POTE ankyrin domain family member E [Homo sapiens]	GO:0043227//membrane-bounded organelle;GO:0005938//cell cortex;GO:0044464//cell part;GO:0031982//vesicle;GO:0099568//cytoplasmic region;GO:0005576//extracellular region;GO:1903561//extracellular vesicle;GO:0070062//extracellular exosome;GO:0005623//cell;GO:0005615//extracellular space;GO:0043230//extracellular organelle;GO:0071944//cell periphery;GO:0044421//extracellular region part;GO:0005737//…
100527943	0.81	3.55	2.13183	1.20729e-08	1.46572e-09	TGIF2-C20orf24	NM_001199535.1	Known_gene	1	36574554	36612557	chr20	+	38004	1090	3.55	0.81	2.13183	1.20729e-08	1.46572e-09	Homeobox	K19553//homeobox protein TGIF2+ko04350//TGF-beta signaling pathway	gi|313747555|ref|NP_001186464.1||6.02426e-110|TGIF2-C20orf24 protein [Homo sapiens]
392862	0.1	0.43	2.10434	0.00017	3.6339e-05	GRID2IP	NM_001145118.1,XM_011515404.2	Known_gene	2	6496778	6551436	chr7	-	54659	4632	0.43	0.1	2.10434	0.00017	3.6339e-05	Homeobox	K04512//dishevelled associated activator of morphogenesis+ko04310//Wnt signaling pathway;K05741//diaphanous 2+ko04810//Regulation of actin cytoskeleton;K04512//dishevelled associated activator of morphogenesis+ko04310//Wnt signaling pathway;K05741//diaphanous 2+ko04810//Regulation of actin cytoskeleton	gi|223278403|ref|NP_001138590.1||0|delphilin [Homo sapiens]	GO:0023051//regulation of signaling;GO:0065008//regulation of biological quality;GO:0030036//actin cytoskeleton organization;GO:0030029//actin filament-based process;GO:0050804//modulation of chemical synaptic transmission;GO:0023057//negative regulation of signaling;GO:0010646//regulation of cell communication;GO:0006996//organelle organization;GO:0060292//long term synaptic depression;GO:006500…
10825	0.97	4.16	2.10053	2.68058e-24	1.03203e-25	NEU3	NM_006656.5	Known_gene	1	74988905	75007698	chr11	+	18794	2748	4.16	0.97	2.10053	2.68058e-24	1.03203e-25		K12357//sialidase-2/3/4 [EC:3.2.1.18]+ko00511//Other glycan degradation+ko00600//Sphingolipid metabolism	gi|8919622|emb|CAB96131.1||0|Nuraminidase [Homo sapiens]	GO:0006793//phosphorus metabolic process;GO:0006664//glycolipid metabolic process;GO:0006807//nitrogen compound metabolic process;GO:0046466//membrane lipid catabolic process;GO:0030149//sphingolipid catabolic process;GO:1901564//organonitrogen compound metabolic process;GO:1901565//organonitrogen compound catabolic process;GO:0006665//sphingolipid metabolic process;GO:0006689//ganglioside catabo…
100526740	1	4.26	2.09085	9.32666e-50	1.49249e-51	ATP5J2-PTCD1	NM_001198879.1	Known_gene	1	99416739	99466201	chr7	-	49463	5538	4.26	1	2.09085	9.32666e-50	1.49249e-51		K17710//pentatricopeptide repeat domain-containing protein 1	gi|311893396|ref|NP_001185808.1||0|ATP5J2-PTCD1 fusion protein [Homo sapiens]	GO:0006399//tRNA metabolic process;GO:0046483//heterocycle metabolic process;GO:0044238//primary metabolic process;GO:0006396//RNA processing;GO:0031123//RNA 3'-end processing;GO:0044260//cellular macromolecule metabolic process;GO:0008033//tRNA processing;GO:0009987//cellular process;GO:0043170//macromolecule metabolic process;GO:0044237//cellular metabolic process;GO:0034660//ncRNA metabolic pr…
107983997	0.31	1.31	2.07923	1.31639e-07	1.80494e-08	LOC107983997	XM_011527096.2	Known_gene	1	52614711	52690527	chr19	-	75817	2515	1.31	0.31	2.07923	1.31639e-07	1.80494e-08	zf-C2H2	K09228//KRAB domain-containing zinc finger protein	gi|768009888|ref|XP_011525395.1||0|PREDICTED: zinc finger protein 83 isoform X1 [Homo sapiens]
8519	0.94	3.96	2.07477	1.45031e-06	2.24462e-07	IFITM1	NM_003641.3	Known_gene	1	313991	315272	chr11	+	1282	717	3.96	0.94	2.07477	1.45031e-06	2.24462e-07		K19831//interferon induced transmembrane protein 1+ko04662//B cell receptor signaling pathway	gi|150010589|ref|NP_003632.3||9.65667e-89|interferon-induced transmembrane protein 1 [Homo sapiens]	GO:0050789//regulation of biological process;GO:0051607//defense response to virus;GO:0006955//immune response;GO:0045778//positive regulation of ossification;GO:0060337//type I interferon signaling pathway;GO:0098542//defense response to other organism;GO:0050793//regulation of developmental process;GO:0034097//response to cytokine;GO:0070887//cellular response to chemical stimulus;GO:0009607//r…
4773	0.14	0.55	1.974	4.67306e-08	6.07346e-09	NFATC2	NM_001258296.1,NM_001258295.1,NM_012340.4,NM_001136021.2,NM_001258292.1,NM_001258297.1,XM_017027850.1,XM_011528825.2,XM_011528824.2,XM_011528826.2,NM_001258294.1,NM_173091.3,XM_017027851.1	Known_gene	13	51386957	51562857	chr20	-	175901	7525	0.55	0.14	1.974	4.67306e-08	6.07346e-09	RHD	K17332//nuclear factor of activated T-cells, cytoplasmic 2+ko04360//Axon guidance+ko04022//cGMP-PKG signaling pathway+ko04218//Cellular senescence+ko04650//Natural killer cell mediated cytotoxicity+ko04658//Th1 and Th2 cell differentiation+ko04659//Th17 cell differentiation+ko04380//Osteoclast differentiation+ko04310//Wnt signaling pathway+ko04625//C-type lectin receptor signaling pathway+ko04660…	gi|209862843|ref|NP_001129493.1||0|nuclear factor of activated T-cells, cytoplasmic 2 isoform D [Homo sapiens]	GO:0060255//regulation of macromolecule metabolic process;GO:0051179//localization;GO:0070665//positive regulation of leukocyte proliferation;GO:0032946//positive regulation of mononuclear cell proliferation;GO:0080090//regulation of primary metabolic process;GO:0051171//regulation of nitrogen compound metabolic process;GO:2001141//regulation of RNA biosynthetic process;GO:0010468//regulation of …
101929950	0.51	1.96	1.94228	0.000668128	0.000160295	LOC101929950	XM_006722258.3,XM_017025500.1	Known_gene	2	38078159	38118364	chr17	+	40206	915	1.96	0.51	1.94228	0.000668128	0.000160295		K08776//puromycin-sensitive aminopeptidase [EC:3.4.11.-];K08776//puromycin-sensitive aminopeptidase [EC:3.4.11.-]	gi|823396864|ref|XP_012415993.1||2.21463e-166|PREDICTED: puromycin-sensitive aminopeptidase isoform X1 [Odobenus rosmarus divergens]
643314	0.18	0.69	1.9386	3.92676e-10	4.02762e-11	KIAA0754	NM_015038.1	Known_gene	1	39409504	39416482	chr1	+	6979	6979	0.69	0.18	1.9386	3.92676e-10	4.02762e-11	zf-C2H2	K19827//microtuble-actin crosslinking factor 1	gi|149773456|ref|NP_055853.1||0|uncharacterized protein KIAA0754 [Homo sapiens]
91752	0.34	1.29	1.92376	7.27392e-12	6.39126e-13	ZNF804A	NM_194250.1	Known_gene	1	184598366	184939487	chr2	+	341122	4685	1.29	0.34	1.92376	7.27392e-12	6.39126e-13			gi|34740327|ref|NP_919226.1||0|zinc finger protein 804A [Homo sapiens]	GO:0043167//ion binding;GO:0005488//binding;GO:0043169//cation binding;GO:0046872//metal ion binding;
26683	0.03	0.11	1.87447	0.000256193	5.64578e-05	OR4F3	NM_001005224.1,XM_017009338.1	Known_gene	2	181342142	181370030	chr5	+	27889	6961	0.11	0.03	1.87447	0.000256193	5.64578e-05		K04257//olfactory receptor+ko04740//Olfactory transduction	gi|52421349|ref|NP_001005224.1||0|olfactory receptor 4F3/4F16/4F29 [Homo sapiens]	GO:0005623//cell;GO:0016021//integral component of membrane;GO:0071944//cell periphery;GO:0016020//membrane;GO:0031224//intrinsic component of membrane;GO:0044464//cell part;GO:0044425//membrane part;GO:0005886//plasma membrane;GO:0004871//signal transducer activity;GO:0004888//transmembrane signaling receptor activity;GO:0004872//receptor activity;GO:0060089//molecular transducer activity;GO:000…
11135	0.34	1.24	1.86673	2.00735e-05	3.67806e-06	CDC42EP1	XM_006724108.1,NM_152243.2,XM_006724107.1,XM_006724109.1,XM_017028541.1	Known_gene	5	37559778	37569405	chr22	+	9628	2179	1.24	0.34	1.86673	2.00735e-05	3.67806e-06	Homeobox		gi|23238226|ref|NP_689449.1||0|cdc42 effector protein 1 [Homo sapiens]	GO:0051130//positive regulation of cellular component organization;GO:0065008//regulation of biological quality;GO:0120034//positive regulation of plasma membrane bounded cell projection assembly;GO:0050789//regulation of biological process;GO:0031274//positive regulation of pseudopodium assembly;GO:0051128//regulation of cellular component organization;GO:0035556//intracellular signal transducti…
170261	0.25	0.91	1.86394	0.000223767	4.8876e-05	ZCCHC12	NM_173798.3,NM_001312891.1	Known_gene	2	118823743	118826973	chrX	+	3231	2283	0.91	0.25	1.86394	0.000223767	4.8876e-05			gi|28557790|ref|NP_776159.1||0|zinc finger CCHC domain-containing protein 12 [Homo sapiens]	GO:0051252//regulation of RNA metabolic process;GO:0050789//regulation of biological process;GO:0080090//regulation of primary metabolic process;GO:0031323//regulation of cellular metabolic process;GO:0060255//regulation of macromolecule metabolic process;GO:1903506//regulation of nucleic acid-templated transcription;GO:0051171//regulation of nitrogen compound metabolic process;GO:0009889//regula…
10202	1.5	5.45	1.86129	6.07366e-15	4.19974e-16	DHRS2	XM_005267249.1,NM_001318835.1,XM_011536338.1,XM_011536339.2,NM_182908.4,XM_006720001.3,NM_005794.3	Known_gene	7	23630115	23645639	chr14	+	15525	1687	5.45	1.5	1.86129	6.07366e-15	4.19974e-16		K11164//dehydrogenase/reductase SDR family member 2 [EC:1.1.-.-];K11164//dehydrogenase/reductase SDR family member 2 [EC:1.1.-.-];K11164//dehydrogenase/reductase SDR family member 2 [EC:1.1.-.-];K11164//dehydrogenase/reductase SDR family member 2 [EC:1.1.-.-]	gi|33667109|ref|NP_878912.1||0|dehydrogenase/reductase SDR family member 2, mitochondrial isoform 1 [Homo sapiens]	GO:0032501//multicellular organismal process;GO:0030099//myeloid cell differentiation;GO:0006950//response to stress;GO:0010817//regulation of hormone levels;GO:0034754//cellular hormone metabolic process;GO:0048731//system development;GO:0008202//steroid metabolic process;GO:0050794//regulation of cellular process;GO:0001775//cell activation;GO:0002521//leukocyte differentiation;GO:0030097//hemo…
558	1.1	3.95	1.84435	3.49391e-32	9.79986e-34	AXL	NM_001278599.1,NM_001699.5,NM_021913.4	Known_gene	3	41219199	41261767	chr19	+	42569	4742	3.95	1.1	1.84435	3.49391e-32	9.79986e-34		K05115//AXL receptor tyrosine kinase [EC:2.7.10.1]+ko01521//EGFR tyrosine kinase inhibitor resistance;K05115//AXL receptor tyrosine kinase [EC:2.7.10.1]+ko01521//EGFR tyrosine kinase inhibitor resistance;K05115//AXL receptor tyrosine kinase [EC:2.7.10.1]+ko01521//EGFR tyrosine kinase inhibitor resistance	gi|21536466|ref|NP_068713.2||0|tyrosine-protein kinase receptor UFO isoform 1 precursor [Homo sapiens]	GO:0048609//multicellular organismal reproductive process;GO:0046903//secretion;GO:0007165//signal transduction;GO:0065008//regulation of biological quality;GO:0043524//negative regulation of neuron apoptotic process;GO:0051250//negative regulation of lymphocyte activation;GO:0009607//response to biotic stimulus;GO:0048870//cell motility;GO:0051897//positive regulation of protein kinase B signali…
3798	0.33	1.18	1.83825	8.53658e-09	1.01774e-09	KIF5A	NM_004984.2	Known_gene	1	57550064	57584771	chr12	+	34708	3897	1.18	0.33	1.83825	8.53658e-09	1.01774e-09	Others	K10396//kinesin family member 5+ko04144//Endocytosis+ko04728//Dopaminergic synapse	gi|45446749|ref|NP_004975.2||0|kinesin heavy chain isoform 5A [Homo sapiens]	GO:0023052//signaling;GO:0048002//antigen processing and presentation of peptide antigen;GO:0050817//coagulation;GO:0007599//hemostasis;GO:0007018//microtubule-based movement;GO:0006928//movement of cell or subcellular component;GO:0007267//cell-cell signaling;GO:0019884//antigen processing and presentation of exogenous antigen;GO:0009987//cellular process;GO:0002478//antigen processing and prese…
654364	27.4	97.66	1.83359	3.24045e-182	9.56732e-185	NME1-NME2	NM_001018136.2	Known_gene	1	51153536	51171744	chr17	+	18209	1075	97.66	27.4	1.83359	3.24045e-182	9.56732e-185	Others	K00940//nucleoside-diphosphate kinase [EC:2.7.4.6]+ko00983//Drug metabolism - other enzymes+ko00230//Purine metabolism+ko00240//Pyrimidine metabolism+ko01100//Metabolic pathways	gi|79160090|gb|AAI07895.1||0|NME1-NME2 protein [Homo sapiens]	GO:0046036//CTP metabolic process;GO:0046128//purine ribonucleoside metabolic process;GO:0009144//purine nucleoside triphosphate metabolic process;GO:0006164//purine nucleotide biosynthetic process;GO:0008152//metabolic process;GO:1901576//organic substance biosynthetic process;GO:0071704//organic substance metabolic process;GO:0009205//purine ribonucleoside triphosphate metabolic process;GO:0009…
134701	1.56	5.39	1.78874	1.52817e-06	2.37144e-07	RIPPLY2	NM_001009994.2	Known_gene	1	83853266	83857515	chr6	+	4250	664	5.39	1.56	1.78874	1.52817e-06	2.37144e-07			gi|58000465|ref|NP_001009994.1||3.43903e-91|protein ripply2 [Homo sapiens]	GO:0035282//segmentation;GO:0009792//embryo development ending in birth or egg hatching;GO:0007275//multicellular organism development;GO:0001756//somitogenesis;GO:0048646//anatomical structure formation involved in morphogenesis;GO:0000578//embryonic axis specification;GO:0001503//ossification;GO:0061053//somite development;GO:0060429//epithelium development;GO:0043009//chordate embryonic develo…
57057	0.84	2.83	1.75234	1.79041e-12	1.49386e-13	TBX20	XM_017012456.1,NM_001077653.2,NM_001166220.1	Known_gene	3	35199936	35254100	chr7	-	54165	6283	2.83	0.84	1.75234	1.79041e-12	1.49386e-13	T-box	K10185//T-box protein 20;K10185//T-box protein 20;K10185//T-box protein 20	gi|117676399|ref|NP_001071121.1||0|T-box transcription factor TBX20 isoform 1 [Homo sapiens]	GO:0061061//muscle structure development;GO:0003207//cardiac chamber formation;GO:0043254//regulation of protein complex assembly;GO:0001944//vasculature development;GO:0003344//pericardium morphogenesis;GO:0003148//outflow tract septum morphogenesis;GO:0003007//heart morphogenesis;GO:0048729//tissue morphogenesis;GO:0045844//positive regulation of striated muscle tissue development;GO:0051128//r…
441376	29.18	96.21	1.72121	2.28459e-273	4.0471e-276	AARD	XM_011517043.2,NM_001025357.2	Known_gene	2	116937960	116944000	chr8	+	6041	1786	96.21	29.18	1.72121	2.28459e-273	4.0471e-276			gi|70778889|ref|NP_001020528.1||1.97103e-109|alanine and arginine-rich domain-containing protein [Homo sapiens]	GO:0030323//respiratory tube development;GO:0007275//multicellular organism development;GO:0048731//system development;GO:0032502//developmental process;GO:0035295//tube development;GO:0048513//animal organ development;GO:0032501//multicellular organismal process;GO:0060541//respiratory system development;GO:0030324//lung development;GO:0048856//anatomical structure development;
140767	1.38	4.51	1.70846	9.44577e-18	5.43264e-19	NRSN1	NM_080723.4	Known_gene	1	24126186	24147529	chr6	+	21344	2408	4.51	1.38	1.70846	9.44577e-18	5.43264e-19			gi|189217874|ref|NP_542454.3||1.83356e-144|neurensin-1 [Homo sapiens]	GO:0007275//multicellular organism development;GO:0032501//multicellular organismal process;GO:0048731//system development;GO:0032502//developmental process;GO:0007399//nervous system development;GO:0048856//anatomical structure development;GO:0030427//site of polarized growth;GO:0031982//vesicle;GO:0044444//cytoplasmic part;GO:0043005//neuron projection;GO:0043227//membrane-bounded organelle;GO:…
374383	1.11	3.62	1.70543	1.44158e-38	3.2177e-40	NCR3LG1	XM_011520073.2,XM_011520072.2,XM_011520075.2,XM_011520074.2,NM_001202439.2	Known_gene	5	17351762	17377321	chr11	+	25560	7058	3.62	1.11	1.70543	1.44158e-38	3.2177e-40		K16349//natural cytotoxicity triggering receptor 3 ligand 1;K16349//natural cytotoxicity triggering receptor 3 ligand 1	gi|320461732|ref|NP_001189368.1||0|natural cytotoxicity triggering receptor 3 ligand 1 precursor [Homo sapiens]	GO:0019012//virion;GO:0044425//membrane part;GO:0016020//membrane;GO:0016021//integral component of membrane;GO:0005623//cell;GO:0071944//cell periphery;GO:0019028//viral capsid;GO:0044464//cell part;GO:0031224//intrinsic component of membrane;GO:0005886//plasma membrane;GO:0044423//virion part;GO:0005198//structural molecule activity;
10815	1.02	3.25	1.67187	1.45303e-11	1.31275e-12	CPLX1	NM_006651.3,XM_011513391.1	Known_gene	2	784957	826157	chr4	-	41201	2140	3.25	1.02	1.67187	1.45303e-11	1.31275e-12		K15294//complexin-1/2+ko04721//Synaptic vesicle cycle;K15294//complexin-1/2+ko04721//Synaptic vesicle cycle	gi|5729781|ref|NP_006642.1||7.36441e-89|complexin-1 [Homo sapiens]	GO:0051649//establishment of localization in cell;GO:0006835//dicarboxylic acid transport;GO:0007154//cell communication;GO:0007267//cell-cell signaling;GO:0046879//hormone secretion;GO:0046907//intracellular transport;GO:0006836//neurotransmitter transport;GO:0023052//signaling;GO:0016192//vesicle-mediated transport;GO:0014047//glutamate secretion;GO:0030072//peptide hormone secretion;GO:0032940…
107984862	0.61	1.94	1.66918	6.35515e-12	5.53894e-13	LOC107984862	XM_017023969.1	Known_gene	1	88260227	88264540	chr16	-	4314	3736	1.94	0.61	1.66918	6.35515e-12	5.53894e-13
27076	0.58	1.8	1.63387	2.77547e-05	5.18546e-06	LYPD3	NM_014400.2	Known_gene	1	43460794	43465679	chr19	-	4886	1706	1.8	0.58	1.63387	2.77547e-05	5.18546e-06		K03985//plasminogen activator, urokinase receptor+ko04610//Complement and coagulation cascades+ko05205//Proteoglycans in cancer	gi|93004088|ref|NP_055215.2||0|ly6/PLAUR domain-containing protein 3 precursor [Homo sapiens]	GO:0009987//cellular process;GO:0006928//movement of cell or subcellular component;GO:0022610//biological adhesion;GO:0007155//cell adhesion;GO:0007160//cell-matrix adhesion;GO:0031589//cell-substrate adhesion;GO:0044464//cell part;GO:0044459//plasma membrane part;GO:0071944//cell periphery;GO:0016020//membrane;GO:0005615//extracellular space;GO:0005623//cell;GO:0005886//plasma membrane;GO:003122…
57580	0.13	0.4	1.62149	8.8223e-05	1.79988e-05	PREX1	XM_011528934.2,NM_020820.3	Known_gene	2	48624252	48827883	chr20	-	203632	6633	0.4	0.13	1.62149	8.8223e-05	1.79988e-05		K12365//phosphatidylinositol-3,4,5-trisphosphate-dependent Rac exchanger 1 protein+ko04062//Chemokine signaling pathway+ko05167//Kaposi's sarcoma-associated herpesvirus infection;K12365//phosphatidylinositol-3,4,5-trisphosphate-dependent Rac exchanger 1 protein+ko04062//Chemokine signaling pathway+ko05167//Kaposi's sarcoma-associated herpesvirus infection	gi|119596092|gb|EAW75686.1||0|phosphatidylinositol 3,4,5-trisphosphate-dependent RAC exchanger 1, isoform CRA_b [Homo sapiens]	GO:0033043//regulation of organelle organization;GO:0120035//regulation of plasma membrane bounded cell projection organization;GO:0036230//granulocyte activation;GO:0090066//regulation of anatomical structure size;GO:0051493//regulation of cytoskeleton organization;GO:0051239//regulation of multicellular organismal process;GO:0071310//cellular response to organic substance;GO:0030832//regulation…
4929	0.43	1.31	1.60716	9.39682e-07	1.42548e-07	NR4A2	XM_006712553.3,NM_006186.3,XM_017004220.1,XM_005246621.3,XM_005246622.3,XM_011511246.1,XM_017004219.1	Known_gene	7	156324432	156334683	chr2	-	10252	5211	1.31	0.43	1.60716	9.39682e-07	1.42548e-07	NGFIB-like	K08558//nuclear receptor subfamily 4 group A member 2+ko04925//Aldosterone synthesis and secretion+ko04928//Parathyroid hormone synthesis, secretion and action;K08558//nuclear receptor subfamily 4 group A member 2+ko04925//Aldosterone synthesis and secretion+ko04928//Parathyroid hormone synthesis, secretion and action;K08558//nuclear receptor subfamily 4 group A member 2+ko04925//Aldosterone synt…	gi|507926882|ref|XP_004674700.1||0|PREDICTED: nuclear receptor subfamily 4 group A member 2 isoform X1 [Condylura cristata]	GO:0009755//hormone-mediated signaling pathway;GO:0050794//regulation of cellular process;GO:0051674//localization of cell;GO:0006355//regulation of transcription, DNA-templated;GO:0048812//neuron projection morphogenesis;GO:1901617//organic hydroxy compound biosynthetic process;GO:0006351//transcription, DNA-templated;GO:0048519//negative regulation of biological process;GO:0048522//positive reg…
106865373	4.14	12.45	1.58844	4.42246e-25	1.62953e-26	WRB-SH3BGR	NM_001317744.1	Known_gene	1	39380244	39515506	chr21	+	135263	1416	12.45	4.14	1.58844	4.42246e-25	1.62953e-26	zf-C2HC	K13912//deleted in malignant brain tumors 1 protein+ko04970//Salivary secretion	gi|960268187|ref|NP_001304673.1||0|WRB-SH3BGR readthrough [Homo sapiens]	GO:0016043//cellular component organization;GO:0009987//cellular process;GO:0043933//macromolecular complex subunit organization;GO:0006461//protein complex assembly;GO:0022607//cellular component assembly;GO:0044085//cellular component biogenesis;GO:0070271//protein complex biogenesis;GO:0071840//cellular component organization or biogenesis;GO:0071822//protein complex subunit organization;GO:00…
10411	0.25	0.75	1.58496	0.000102944	2.11966e-05	RAPGEF3	XM_017018688.1,NM_001098531.2,NM_001098532.2,NM_006105.5,XM_011537758.2,XM_005268571.3,XM_011537752.1,XM_011537755.1	Known_gene	8	47734670	47759106	chr12	-	24437	6219	0.75	0.25	1.58496	0.000102944	2.11966e-05		K08014//Rap guanine nucleotide exchange factor 3+ko04024//cAMP signaling pathway+ko04072//Phospholipase D signaling pathway+ko04726//Serotonergic synapse+ko04720//Long-term potentiation+ko04261//Adrenergic signaling in cardiomyocytes+ko04670//Leukocyte transendothelial migration+ko04015//Rap1 signaling pathway;K08014//Rap guanine nucleotide exchange factor 3+ko04024//cAMP signaling pathway+ko0407…	gi|148747859|ref|NP_001092001.1||0|rap guanine nucleotide exchange factor 3 isoform a [Homo sapiens]	GO:0050708//regulation of protein secretion;GO:1902531//regulation of intracellular signal transduction;GO:0051094//positive regulation of developmental process;GO:0051049//regulation of transport;GO:0051240//positive regulation of multicellular organismal process;GO:0090087//regulation of peptide transport;GO:0046883//regulation of hormone secretion;GO:0050896//response to stimulus;GO:0050878//r…
8913	0.1	0.3	1.58496	0.000914482	0.000226096	CACNA1G	NM_018896.4,NM_001256327.1,NM_198380.2,NM_001256334.1,NM_001256361.1,NM_001256331.1,NM_001256330.1,NM_001256326.1,NM_001256328.1,NM_198382.2,NM_198376.2,NM_198386.2,NM_198383.2,NM_198388.2,NM_001256325.1,NM_001256360.1,NM_001256333.1,NM_001256324.1,NM_198377.2,XM_006722161.3,NM_198387.2,NM_001256359.1,NM_198378.2,NM_198384.2,NM_001256329.1,XM_006722160.3,NM_001256332.1,NM_198396.2,NM_198385.2,NM_…	Known_gene	30	50560929	50629625	chr17	+	68697	10212	0.3	0.1	1.58496	0.000914482	0.000226096		K04854//voltage-dependent calcium channel T type alpha-1G+ko04020//Calcium signaling pathway+ko04713//Circadian entrainment+ko04930//Type II diabetes mellitus+ko04934//Cushing's syndrome+ko04010//MAPK signaling pathway+ko04927//Cortisol synthesis and secretion+ko04925//Aldosterone synthesis and secretion;K04854//voltage-dependent calcium channel T type alpha-1G+ko04020//Calcium signaling pathway+…	gi|20070163|ref|NP_061496.2||0|voltage-dependent T-type calcium channel subunit alpha-1G isoform 1 [Homo sapiens]	GO:0044057//regulation of system process;GO:0007267//cell-cell signaling;GO:0071840//cellular component organization or biogenesis;GO:0032501//multicellular organismal process;GO:2000021//regulation of ion homeostasis;GO:0099536//synaptic signaling;GO:0050896//response to stimulus;GO:0048858//cell projection morphogenesis;GO:0007268//chemical synaptic transmission;GO:0051239//regulation of multic…
4069	0.75	2.16	1.52607	4.6977e-05	9.12632e-06	LYZ	NM_000239.2	Known_gene	1	69348354	69354233	chr12	+	5880	1516	2.16	0.75	1.52607	4.6977e-05	9.12632e-06		K13915//lysozyme C [EC:3.2.1.17]+ko04970//Salivary secretion	gi|4557894|ref|NP_000230.1||1.5754e-105|lysozyme C precursor [Homo sapiens]	GO:0009605//response to external stimulus;GO:0016998//cell wall macromolecule catabolic process;GO:0071554//cell wall organization or biogenesis;GO:0044237//cellular metabolic process;GO:0044248//cellular catabolic process;GO:0009056//catabolic process;GO:0098542//defense response to other organism;GO:0043170//macromolecule metabolic process;GO:0008152//metabolic process;GO:0050896//response to s…
10581	19.75	56.56	1.51793	6.20041e-54	8.86034e-56	IFITM2	NM_006435.2	Known_gene	1	308107	309410	chr11	+	1304	730	56.56	19.75	1.51793	6.20041e-54	8.86034e-56		K06566//interferon induced transmembrane protein	gi|151101191|ref|NP_006426.2||6.04226e-95|interferon-induced transmembrane protein 2 [Homo sapiens]	GO:0046596//regulation of viral entry into host cell;GO:0007166//cell surface receptor signaling pathway;GO:0065007//biological regulation;GO:0043903//regulation of symbiosis, encompassing mutualism through parasitism;GO:0006952//defense response;GO:0098542//defense response to other organism;GO:0043900//regulation of multi-organism process;GO:0002252//immune effector process;GO:0034341//response…
9855	2.82	7.85	1.477	1.88676e-13	1.44947e-14	FARP2	XM_011512236.1,NM_014808.3,XM_017005416.1,XM_017005420.1,XM_011512235.1,XM_017005417.1,XM_017005419.1,NM_001282983.1,XM_005247050.3,XM_017005418.1,XM_011512233.1,NM_001282984.1,XM_011512234.1	Known_gene	13	241356249	241494842	chr2	+	138594	4288	7.85	2.82	1.477	1.88676e-13	1.44947e-14		K06082//FERM, RhoGEF and pleckstrin domain protein 2+ko04015//Rap1 signaling pathway+ko04520//Adherens junction;K06082//FERM, RhoGEF and pleckstrin domain protein 2+ko04015//Rap1 signaling pathway+ko04520//Adherens junction;K06082//FERM, RhoGEF and pleckstrin domain protein 2+ko04015//Rap1 signaling pathway+ko04520//Adherens junction;K06082//FERM, RhoGEF and pleckstrin domain protein 2+ko04015//R…	gi|530371676|ref|XP_005247107.1||0|PREDICTED: FERM, RhoGEF and pleckstrin domain-containing protein 2 isoform X4 [Homo sapiens]	GO:0048468//cell development;GO:0021700//developmental maturation;GO:0007165//signal transduction;GO:0007411//axon guidance;GO:0048856//anatomical structure development;GO:0051716//cellular response to stimulus;GO:0009987//cellular process;GO:0040011//locomotion;GO:0050794//regulation of cellular process;GO:0007409//axonogenesis;GO:0048731//system development;GO:0048699//generation of neurons;GO:…
153579	3.58	9.95	1.47474	3.77887e-36	9.17104e-38	BTNL9	XM_017009114.1,NM_001308245.1,XM_017009117.1,XM_006714824.3,NM_152547.4,XM_017009113.1,XM_006714825.3,XM_017009116.1,XM_017009115.1,XM_006714823.3,XM_011534444.2	Known_gene	11	181039875	181061525	chr5	+	21651	3889	9.95	3.58	1.47474	3.77887e-36	9.17104e-38		K06712//butyrophilin;K06712//butyrophilin;K06712//butyrophilin;K06712//butyrophilin;K06712//butyrophilin;K06712//butyrophilin;K06712//butyrophilin;K06712//butyrophilin;K06712//butyrophilin	gi|119574113|gb|EAW53728.1||0|butyrophilin-like 9, isoform CRA_e [Homo sapiens]	GO:0016020//membrane;GO:0044425//membrane part;GO:0031224//intrinsic component of membrane;GO:0016021//integral component of membrane;
100132406	0.45	1.25	1.47393	6.26814e-18	3.55694e-19	NBPF10	NM_001302371.1,NM_001039703.5	Known_gene	2	146066318	146144804	chr1	-	78487	11423	1.25	0.45	1.47393	6.26814e-18	3.55694e-19		K16549//myomegalin;K16549//myomegalin	gi|478247001|ref|NP_001034792.4||0|neuroblastoma breakpoint family member 10 isoform b [Homo sapiens]
4938	2.16	5.99	1.47152	3.30535e-11	3.08382e-12	OAS1	XM_006719434.1,NM_001032409.2,NM_001320151.1,NM_002534.3,NM_016816.3,XM_017019361.1,XM_011538413.1,XM_017019362.1	Known_gene	8	112906777	112932190	chr12	+	25414	2435	5.99	2.16	1.47152	3.30535e-11	3.08382e-12		K14216//2'-5'-oligoadenylate synthetase [EC:2.7.7.84]+ko04621//NOD-like receptor signaling pathway+ko05160//Hepatitis C+ko05162//Measles+ko05164//Influenza A+ko05168//Herpes simplex infection;K14216//2'-5'-oligoadenylate synthetase [EC:2.7.7.84]+ko04621//NOD-like receptor signaling pathway+ko05160//Hepatitis C+ko05162//Measles+ko05164//Influenza A+ko05168//Herpes simplex infection;K14216//2'-5'-o…	gi|578823819|ref|XP_006719497.1||0|PREDICTED: 2'-5'-oligoadenylate synthase 1 isoform X2 [Homo sapiens]	GO:0045069//regulation of viral genome replication;GO:0044238//primary metabolic process;GO:1901360//organic cyclic compound metabolic process;GO:1901362//organic cyclic compound biosynthetic process;GO:0080090//regulation of primary metabolic process;GO:0043900//regulation of multi-organism process;GO:0034341//response to interferon-gamma;GO:0046483//heterocycle metabolic process;GO:0019438//aro…
1234	0.28	0.77	1.45943	0.000152159	3.22198e-05	CCR5	NM_000579.3,NM_001100168.1	Known_gene	2	46370142	46376206	chr3	+	6065	3661	0.77	0.28	1.45943	0.000152159	3.22198e-05		K04180//C-C chemokine receptor type 5+ko04144//Endocytosis+ko05145//Toxoplasmosis+ko05203//Viral carcinogenesis+ko04062//Chemokine signaling pathway+ko04060//Cytokine-cytokine receptor interaction+ko05163//Human cytomegalovirus infection+ko05167//Kaposi's sarcoma-associated herpesvirus infection	gi|4502639|ref|NP_000570.1||0|C-C chemokine receptor type 5 [Homo sapiens]	GO:1900371//regulation of purine nucleotide biosynthetic process;GO:0051283//negative regulation of sequestering of calcium ion;GO:0051179//localization;GO:0071345//cellular response to cytokine stimulus;GO:0030595//leukocyte chemotaxis;GO:0070887//cellular response to chemical stimulus;GO:0006468//protein phosphorylation;GO:0006464//cellular protein modification process;GO:1900542//regulation of…
100534592	2.18	5.97	1.4534	9.03816e-07	1.3668e-07	URGCP-MRPS24	NM_001204871.1	Known_gene	1	43866558	43906632	chr7	-	40075	838	5.97	2.18	1.4534	9.03816e-07	1.3668e-07			gi|325652091|ref|NP_001191800.1||4.34929e-74|uncharacterized protein LOC100534592 [Homo sapiens]
79927	1.06	2.9	1.45199	2.54442e-06	4.0867e-07	FAM110D	NM_024869.2	Known_gene	1	26159020	26162628	chr1	+	3609	1524	2.9	1.06	1.45199	2.54442e-06	4.0867e-07		K00685//arginine-tRNA-protein transferase [EC:2.3.2.8]	gi|117956393|ref|NP_079145.2||0|protein FAM110D [Homo sapiens]
100526772	1.16	3.17	1.45036	1.75556e-06	2.74918e-07	TMEM110-MUSTN1	NM_001198974.2	Known_gene	1	52833115	52897581	chr3	-	64467	1459	3.17	1.16	1.45036	1.75556e-06	2.74918e-07		K20179//vacuolar protein sorting-associated protein 11	gi|342672050|ref|NP_001185903.2||0|TMEM110-MUSTN1 fusion protein [Homo sapiens]
400629	0.57	1.52	1.41504	0.000304714	6.8086e-05	TEX19	XM_017024639.1,NM_207459.3,XM_017024638.1	Known_gene	3	82359247	82363776	chr17	+	4530	2023	1.52	0.57	1.41504	0.000304714	6.8086e-05			gi|46409542|ref|NP_997342.1||2.53709e-115|testis-expressed sequence 19 protein [Homo sapiens]	GO:0005622//intracellular;GO:0044424//intracellular part;GO:0044464//cell part;GO:0005737//cytoplasm;GO:0005623//cell;
641455	0.18	0.47	1.38466	0.000320166	7.18224e-05	POTEM	NM_001145442.1	Known_gene	1	18967434	19003752	chr14	+	36319	6666	0.47	0.18	1.38466	0.000320166	7.18224e-05	Others	K17299//POTE ankyrin domain family protein	gi|224282147|ref|NP_001138914.1||0|putative POTE ankyrin domain family member M [Homo sapiens]
4804	0.46	1.2	1.38333	1.83404e-05	3.33994e-06	NGFR	NM_002507.3	Known_gene	1	49495293	49515020	chr17	+	19728	3420	1.2	0.46	1.38333	1.83404e-05	3.33994e-06		K02583//nerve growth factor receptor (TNFR superfamily member 16)+ko04215//Apoptosis - multiple species+ko04722//Neurotrophin signaling pathway+ko05202//Transcriptional misregulation in cancer+ko04151//PI3K-Akt signaling pathway+ko04010//MAPK signaling pathway+ko04014//Ras signaling pathway+ko04015//Rap1 signaling pathway+ko04060//Cytokine-cytokine receptor interaction	gi|4505393|ref|NP_002498.1||0|tumor necrosis factor receptor superfamily member 16 precursor [Homo sapiens]	GO:0090288//negative regulation of cellular response to growth factor stimulus;GO:0050767//regulation of neurogenesis;GO:0050768//negative regulation of neurogenesis;GO:0008284//positive regulation of cell proliferation;GO:0042593//glucose homeostasis;GO:0010721//negative regulation of cell development;GO:0042303//molting cycle;GO:0023052//signaling;GO:0048699//generation of neurons;GO:0070727//c…
9827	4.09	10.63	1.37797	2.83487e-21	1.299e-22	RGP1	NM_001080496.2	Known_gene	1	35749280	35753267	chr9	+	3988	1717	10.63	4.09	1.37797	2.83487e-21	1.299e-22		K20477//RAB6A-GEF complex partner protein 2	gi|303324559|ref|NP_001073965.2||0|RAB6A-GEF complex partner protein 2 [Homo sapiens]	GO:0046907//intracellular transport;GO:0070727//cellular macromolecule localization;GO:0051179//localization;GO:0071705//nitrogen compound transport;GO:0072594//establishment of protein localization to organelle;GO:0006891//intra-Golgi vesicle-mediated transport;GO:0006605//protein targeting;GO:0000301//retrograde transport, vesicle recycling within Golgi;GO:0006810//transport;GO:0071702//organic…
158584	1.26	3.21	1.34915	8.0856e-06	1.39702e-06	FAAH2	XM_017029293.1,XM_005261985.2,XM_017029292.1,XM_011530767.2,XM_017029291.1,NM_174912.3,XM_017029290.1,XM_017029294.1,XM_005261982.1,XM_005261986.3,XM_005261987.3	Known_gene	11	57121861	57489196	chrX	+	367336	4381	3.21	1.26	1.34915	8.0856e-06	1.39702e-06		K19176//fatty acid amide hydrolase 2 [EC:3.5.1.99];K19176//fatty acid amide hydrolase 2 [EC:3.5.1.99];K19176//fatty acid amide hydrolase 2 [EC:3.5.1.99];K19176//fatty acid amide hydrolase 2 [EC:3.5.1.99];K19176//fatty acid amide hydrolase 2 [EC:3.5.1.99];K19176//fatty acid amide hydrolase 2 [EC:3.5.1.99];K19176//fatty acid amide hydrolase 2 [EC:3.5.1.99];K19176//fatty acid amide hydrolase 2 [EC:3…	gi|195972892|ref|NP_777572.2||0|fatty-acid amide hydrolase 2 [Homo sapiens]	GO:0043229//intracellular organelle;GO:0016021//integral component of membrane;GO:0044424//intracellular part;GO:0005623//cell;GO:0043226//organelle;GO:0031224//intrinsic component of membrane;GO:0044464//cell part;GO:0005811//lipid droplet;GO:0044425//membrane part;GO:0016020//membrane;GO:0005622//intracellular;GO:0043228//non-membrane-bounded organelle;GO:0043232//intracellular non-membrane-bou…
4811	0.24	0.61	1.34577	8.44398e-05	1.71572e-05	NID1	NM_002508.2,XM_011544195.2	Known_gene	2	235975830	236065181	chr1	-	89352	5883	0.61	0.24	1.34577	8.44398e-05	1.71572e-05		K06826//nidogen (entactin);K06826//nidogen (entactin)	gi|115298674|ref|NP_002499.2||0|nidogen-1 precursor [Homo sapiens]	GO:0072001//renal system development;GO:0022610//biological adhesion;GO:0007160//cell-matrix adhesion;GO:0050789//regulation of biological process;GO:0007155//cell adhesion;GO:0045785//positive regulation of cell adhesion;GO:0048731//system development;GO:0048513//animal organ development;GO:0010811//positive regulation of cell-substrate adhesion;GO:0016043//cellular component organization;GO:004…
147687	1.26	3.16	1.3265	9.22488e-17	5.62154e-18	ZNF417	XM_017026315.1,XM_011526473.2,NM_001297734.1,NM_152475.2	Known_gene	4	57905496	57916616	chr19	-	11121	5574	3.16	1.26	1.3265	9.22488e-17	5.62154e-18	zf-C2H2	K09228//KRAB domain-containing zinc finger protein;K09228//KRAB domain-containing zinc finger protein;K09228//KRAB domain-containing zinc finger protein;K09228//KRAB domain-containing zinc finger protein	gi|112983683|ref|NP_689688.2||0|zinc finger protein 417 isoform 1 [Homo sapiens]	GO:0060255//regulation of macromolecule metabolic process;GO:0051171//regulation of nitrogen compound metabolic process;GO:0050789//regulation of biological process;GO:2001141//regulation of RNA biosynthetic process;GO:0031326//regulation of cellular biosynthetic process;GO:0010556//regulation of macromolecule biosynthetic process;GO:1903506//regulation of nucleic acid-templated transcription;GO:…
27141	0.28	0.7	1.32193	0.000722966	0.000174818	CIDEB	XM_017021221.1,NM_014430.2,XM_011536659.2,NM_001318807.1	Known_gene	4	24305187	24311377	chr14	-	6191	3946	0.7	0.28	1.32193	0.000722966	0.000174818		K02310//DNA fragmentation factor, 45 kD, alpha subunit+ko04210//Apoptosis	gi|93102358|ref|NP_055245.2||3.15565e-161|cell death activator CIDE-B [Homo sapiens]	GO:0050789//regulation of biological process;GO:0012501//programmed cell death;GO:0006915//apoptotic process;GO:0008219//cell death;GO:0007154//cell communication;GO:0050794//regulation of cellular process;GO:0006950//response to stress;GO:0033554//cellular response to stress;GO:0009987//cellular process;GO:0023052//signaling;GO:0051716//cellular response to stimulus;GO:0097190//apoptotic signali…
6405	7.87	19.67	1.32156	2.08901e-64	2.39308e-66	SEMA3F	NM_001318798.1,NM_001318800.1,XM_005265382.4,XM_005265381.4,NM_004186.4,XM_006713290.3,XM_011534000.2,XM_006713289.3,XM_011533998.2	Known_gene	9	50155045	50189075	chr3	+	34031	3650	19.67	7.87	1.32156	2.08901e-64	2.39308e-66		K06840//semaphorin 3+ko04360//Axon guidance;K06840//semaphorin 3+ko04360//Axon guidance;K06840//semaphorin 3+ko04360//Axon guidance;K06840//semaphorin 3+ko04360//Axon guidance;K06840//semaphorin 3+ko04360//Axon guidance;K06840//semaphorin 3+ko04360//Axon guidance	gi|188497703|ref|NP_004177.3||0|semaphorin-3F isoform 1 precursor [Homo sapiens]	GO:0045665//negative regulation of neuron differentiation;GO:0051961//negative regulation of nervous system development;GO:0001667//ameboidal-type cell migration;GO:0010721//negative regulation of cell development;GO:0030308//negative regulation of cell growth;GO:0048762//mesenchymal cell differentiation;GO:0048869//cellular developmental process;GO:0009987//cellular process;GO:0001755//neural cr…
139285	1.17	2.92	1.31946	5.1596e-27	1.761e-28	AMER1	NM_152424.3	Known_gene	1	64185117	64205744	chrX	-	20628	8443	2.92	1.17	1.31946	5.1596e-27	1.761e-28	zf-C2HC	K19407//APC membrane recruitment protein 1	gi|124244056|ref|NP_689637.3||0|APC membrane recruitment protein 1 [Homo sapiens]	GO:0060828//regulation of canonical Wnt signaling pathway;GO:0030178//negative regulation of Wnt signaling pathway;GO:0009966//regulation of signal transduction;GO:0090090//negative regulation of canonical Wnt signaling pathway;GO:0050789//regulation of biological process;GO:0030111//regulation of Wnt signaling pathway;GO:0048583//regulation of response to stimulus;GO:0010647//positive regulation…
23446	17.51	43.7	1.31945	2.42619e-64	2.79366e-66	SLC44A1	XM_017014560.1,NM_001286730.1,XM_005251855.4,NM_080546.4,XM_006717027.3,XM_017014559.1,XM_006717029.2,XM_006717028.3	Known_gene	8	105244608	105438504	chr9	+	193897	10521	43.7	17.51	1.31945	2.42619e-64	2.79366e-66		K06515//solute carrier family 44 (choline transporter-like protein), member 1+ko05231//Choline metabolism in cancer;K06515//solute carrier family 44 (choline transporter-like protein), member 1+ko05231//Choline metabolism in cancer;K06515//solute carrier family 44 (choline transporter-like protein), member 1+ko05231//Choline metabolism in cancer;K06515//solute carrier family 44 (choline transport…	gi|18034692|ref|NP_536856.2||0|choline transporter-like protein 1 isoform a [Homo sapiens]	GO:0097164//ammonium ion metabolic process;GO:0055085//transmembrane transport;GO:0044249//cellular biosynthetic process;GO:1901576//organic substance biosynthetic process;GO:0015871//choline transport;GO:0006812//cation transport;GO:0006793//phosphorus metabolic process;GO:0071705//nitrogen compound transport;GO:0071702//organic substance transport;GO:1901566//organonitrogen compound biosyntheti…
2354	1.24	3.09	1.31727	2.97028e-13	2.33448e-14	FOSB	NM_006732.2,NM_001114171.1,XM_005258691.1	Known_gene	3	45467995	45475179	chr19	+	7185	3776	3.09	1.24	1.31727	2.97028e-13	2.33448e-14	TF_bZIP	K09029//protein FosB+ko04657//IL-17 signaling pathway+ko04380//Osteoclast differentiation+ko05034//Alcoholism+ko05031//Amphetamine addiction+ko05030//Cocaine addiction;K09029//protein FosB+ko04657//IL-17 signaling pathway+ko04380//Osteoclast differentiation+ko05034//Alcoholism+ko05031//Amphetamine addiction+ko05030//Cocaine addiction;K09029//protein FosB+ko04657//IL-17 signaling pathway+ko04380//…	gi|166999613|ref|NP_006723.2||0|protein fosB isoform 1 [Homo sapiens]	GO:0050794//regulation of cellular process;GO:0051252//regulation of RNA metabolic process;GO:0031327//negative regulation of cellular biosynthetic process;GO:0009889//regulation of biosynthetic process;GO:0070887//cellular response to chemical stimulus;GO:1903507//negative regulation of nucleic acid-templated transcription;GO:0010035//response to inorganic substance;GO:0010038//response to metal…
10794	0.47	1.17	1.31578	4.6114e-09	5.31802e-10	ZNF460	XM_005258422.3,NM_006635.3,XM_017026176.1	Known_gene	3	57279408	57298370	chr19	+	18963	8516	1.17	0.47	1.31578	4.6114e-09	5.31802e-10	zf-C2H2	K09228//KRAB domain-containing zinc finger protein;K09228//KRAB domain-containing zinc finger protein;K09228//KRAB domain-containing zinc finger protein	gi|143771699|ref|NP_006626.3||0|zinc finger protein 460 [Homo sapiens]	GO:0031326//regulation of cellular biosynthetic process;GO:0019219//regulation of nucleobase-containing compound metabolic process;GO:2001141//regulation of RNA biosynthetic process;GO:0010468//regulation of gene expression;GO:0031323//regulation of cellular metabolic process;GO:0051252//regulation of RNA metabolic process;GO:0009889//regulation of biosynthetic process;GO:0080090//regulation of p…
8334	2.41	5.92	1.29656	0.000453735	0.000104867	HIST1H2AC	NM_003512.3	Known_gene	1	26124145	26124690	chr6	+	546	546	5.92	2.41	1.29656	0.000453735	0.000104867		K11251//histone H2A+ko04217//Necroptosis+ko05322//Systemic lupus erythematosus+ko05034//Alcoholism	gi|884911555|ref|XP_013006888.1||9.79333e-88|PREDICTED: histone H2A type 1-like [Cavia porcellus]	GO:0071103//DNA conformation change;GO:0043933//macromolecular complex subunit organization;GO:0006996//organelle organization;GO:0071824//protein-DNA complex subunit organization;GO:0006333//chromatin assembly or disassembly;GO:0044085//cellular component biogenesis;GO:0034728//nucleosome organization;GO:0016043//cellular component organization;GO:0071840//cellular component organization or biog…
23037	0.44	1.08	1.29546	9.84737e-14	7.44876e-15	PDZD2	XM_017009245.1,XM_011513995.2,XM_005248271.1,XM_011513994.2,XM_011513996.2,XM_017009246.1,XM_011513992.2,XM_005248269.4,NM_178140.3,XM_011513993.2,XM_006714460.2,XM_005248272.3	Known_gene	12	31639388	32110932	chr5	+	471545	12191	1.08	0.44	1.29546	9.84737e-14	7.44876e-15		K16220//HCLS1-associated protein X-1;K06095//multiple PDZ domain protein+ko04391//Hippo signaling pathway - fly+ko04530//Tight junction;K16220//HCLS1-associated protein X-1;K12076//disks large protein 1+ko04391//Hippo signaling pathway - fly+ko04390//Hippo signaling pathway+ko04660//T cell receptor signaling pathway+ko04530//Tight junction+ko05203//Viral carcinogenesis+ko05165//Human papillomavir…	gi|530378738|ref|XP_005248326.1||0|PREDICTED: PDZ domain-containing protein 2 isoform X2 [Homo sapiens]	GO:0022610//biological adhesion;GO:0007155//cell adhesion;GO:0005622//intracellular;GO:0043229//intracellular organelle;GO:0043227//membrane-bounded organelle;GO:0043231//intracellular membrane-bounded organelle;GO:0043226//organelle;GO:0044444//cytoplasmic part;GO:0005576//extracellular region;GO:0005737//cytoplasm;GO:0005634//nucleus;GO:0044424//intracellular part;GO:0030054//cell junction;GO:0…
100302736	1.26	3.09	1.29418	9.09849e-13	7.39806e-14	TMED7-TICAM2	NM_001164469.3,NM_001164468.3	Known_gene	2	115578496	115626179	chr5	-	47684	3773	3.09	1.26	1.29418	9.09849e-13	7.39806e-14		K20349//p24 family protein gamma-3;K20349//p24 family protein gamma-3;K05409//TRIF-related adaptor molecule+ko05133//Pertussis+ko04217//Necroptosis+ko04620//Toll-like receptor signaling pathway+ko04064//NF-kappa B signaling pathway+ko05161//Hepatitis B	gi|256985100|ref|NP_001157940.1||0|TRAM adaptor with GOLD domain isoform 1 precursor [Homo sapiens]	GO:0007165//signal transduction;GO:0006810//transport;GO:0023052//signaling;GO:0065007//biological regulation;GO:0050789//regulation of biological process;GO:0051179//localization;GO:0071705//nitrogen compound transport;GO:0015031//protein transport;GO:0042886//amide transport;GO:0045184//establishment of protein localization;GO:0071702//organic substance transport;GO:0051716//cellular response t…
169026	14.04	34.21	1.28488	1.99067e-190	5.6423e-193	SLC30A8	NM_001172815.2,NM_001172813.1,NM_001172811.1,NM_173851.2,NM_001172814.1	Known_gene	5	116950273	117176714	chr8	+	226442	5561	34.21	14.04	1.28488	1.99067e-190	5.6423e-193		K14695//solute carrier family 30 (zinc transporter), member 8;K14695//solute carrier family 30 (zinc transporter), member 8	gi|64762489|ref|NP_776250.2||0|zinc transporter 8 isoform a [Homo sapiens]	GO:0065008//regulation of biological quality;GO:0042592//homeostatic process;GO:0048522//positive regulation of cellular process;GO:0032880//regulation of protein localization;GO:0006952//defense response;GO:1903532//positive regulation of secretion by cell;GO:0051223//regulation of protein transport;GO:0055085//transmembrane transport;GO:0034220//ion transmembrane transport;GO:0010817//regulatio…
107984115	0.59	1.43	1.27723	4.59418e-05	8.91166e-06	LOC107984115	XM_017010109.1	Known_gene	1	132827582	132831365	chr5	-	3784	2988	1.43	0.59	1.27723	4.59418e-05	8.91166e-06		K18625//protein Shroom	gi|544439215|ref|XP_005557808.1||6.84435e-07|PREDICTED: protein Shroom1 isoform X2 [Macaca fascicularis]
23237	0.9	2.18	1.27633	2.70879e-07	3.86604e-08	ARC	NM_015193.4	Known_gene	1	142611044	142614472	chr8	-	3429	2948	2.18	0.9	1.27633	2.70879e-07	3.86604e-08		K15867//activity-regulated cytoskeleton-associated protein+ko05031//Amphetamine addiction	gi|426360861|ref|XP_004047647.1||0|PREDICTED: activity-regulated cytoskeleton-associated protein [Gorilla gorilla gorilla]	GO:0048167//regulation of synaptic plasticity;GO:0006396//RNA processing;GO:0065008//regulation of biological quality;GO:0007389//pattern specification process;GO:0090304//nucleic acid metabolic process;GO:0050793//regulation of developmental process;GO:0050890//cognition;GO:0044237//cellular metabolic process;GO:0043069//negative regulation of programmed cell death;GO:0048519//negative regulatio…
79668	1.34	3.24	1.27376	8.80505e-09	1.05234e-09	PARP8	NM_024615.3,XM_011543636.2,XM_017009851.1,XM_011543632.2,XM_011543641.2,XM_011543642.2,XM_011543643.2,NM_001178056.1,XM_011543640.2,XM_005248596.4,XM_011543633.2,XM_011543631.2,XM_011543635.2,NM_001178055.1,XM_011543634.2,XM_017009850.1	Known_gene	16	50665899	50846522	chr5	+	180624	7686	3.24	1.34	1.27376	8.80505e-09	1.05234e-09		K15258//poly [ADP-ribose] polymerase 6/8 [EC:2.4.2.30];K15258//poly [ADP-ribose] polymerase 6/8 [EC:2.4.2.30];K15258//poly [ADP-ribose] polymerase 6/8 [EC:2.4.2.30];K15258//poly [ADP-ribose] polymerase 6/8 [EC:2.4.2.30];K15258//poly [ADP-ribose] polymerase 6/8 [EC:2.4.2.30];K15258//poly [ADP-ribose] polymerase 6/8 [EC:2.4.2.30];K15258//poly [ADP-ribose] polymerase 6/8 [EC:2.4.2.30];K15258//poly […	gi|24432009|ref|NP_078891.2||0|poly [ADP-ribose] polymerase 8 isoform 1 [Homo sapiens]	GO:0005622//intracellular;GO:0044464//cell part;GO:0005623//cell;GO:0003824//catalytic activity;GO:0016763//transferase activity, transferring pentosyl groups;GO:0003950//NAD+ ADP-ribosyltransferase activity;GO:0016757//transferase activity, transferring glycosyl groups;GO:0016740//transferase activity;
9770	1.27	3.07	1.27341	2.70003e-17	1.58797e-18	RASSF2	XM_011529410.1,NM_170774.1,XM_017028153.1,XM_017028149.1,XM_017028151.1,XM_011529411.1,XM_011529412.2,NM_014737.2,XM_017028150.1,XM_017028152.1,XM_005260895.3	Known_gene	11	4780023	4823668	chr20	-	43646	5674	3.07	1.27	1.27341	2.70003e-17	1.58797e-18		K09851//Ras association domain-containing protein 2/4+ko04391//Hippo signaling pathway - fly+ko04392//Hippo signaling pathway - multiple species;K09851//Ras association domain-containing protein 2/4+ko04391//Hippo signaling pathway - fly+ko04392//Hippo signaling pathway - multiple species	gi|7661964|ref|NP_055552.1||0|ras association domain-containing protein 2 [Homo sapiens]	GO:0050789//regulation of biological process;GO:0007154//cell communication;GO:0009987//cellular process;GO:0023052//signaling;GO:0051716//cellular response to stimulus;GO:0050794//regulation of cellular process;GO:0007049//cell cycle;GO:0065007//biological regulation;GO:0050896//response to stimulus;GO:0007165//signal transduction;GO:0032991//macromolecular complex;GO:0043234//protein complex;GO…
26140	0.62	1.47	1.24548	3.86119e-06	6.38402e-07	TTLL3	NM_001025930.3	Known_gene	1	9809960	9836356	chr3	+	26397	3662	1.47	0.62	1.24548	3.86119e-06	6.38402e-07		K16608//tubulin monoglycylase TTLL3/8 [EC:6.3.2.-]	gi|311771702|ref|NP_001021100.3||0|tubulin monoglycylase TTLL3 [Homo sapiens]
148523	2.98	7.06	1.24436	1.63112e-08	2.00916e-09	CIART	XM_017000378.1,NM_001300841.1,NM_001300840.1,NM_001300839.1,NM_001300838.1,NM_144697.3	Known_gene	6	150282533	150287093	chr1	+	4561	2032	7.06	2.98	1.24436	1.63112e-08	2.00916e-09			gi|21389605|ref|NP_653298.1||0|circadian-associated transcriptional repressor isoform a [Homo sapiens]	GO:0044451//nucleoplasm part;GO:0043231//intracellular membrane-bounded organelle;GO:0016605//PML body;GO:0005622//intracellular;GO:0016604//nuclear body;GO:0005623//cell;GO:0044428//nuclear part;GO:0005654//nucleoplasm;GO:0031974//membrane-enclosed lumen;GO:0044446//intracellular organelle part;GO:0005634//nucleus;GO:0043233//organelle lumen;GO:0043226//organelle;GO:0044422//organelle part;GO:00…
627	0.37	0.87	1.23349	0.00020334	4.403e-05	BDNF	XM_011520280.2,NM_001143808.1,NM_001143812.1,NM_170733.3,NM_001143809.1,NM_170734.3,NM_170731.4,NM_001143813.1,NM_001143806.1,NM_001709.4,NM_170732.4,NM_170735.5,NM_001143814.1,NM_001143811.1,NM_001143805.1,NM_001143807.1,NM_001143816.1,NM_001143810.1	Known_gene	18	27654893	27722058	chr11	-	67166	4817	0.87	0.37	1.23349	0.00020334	4.403e-05		K04355//brain-derived neurotrophic factor+ko04024//cAMP signaling pathway+ko04722//Neurotrophin signaling pathway+ko05034//Alcoholism+ko05030//Cocaine addiction+ko04151//PI3K-Akt signaling pathway+ko04010//MAPK signaling pathway+ko04014//Ras signaling pathway+ko05016//Huntington's disease;K04355//brain-derived neurotrophic factor+ko04024//cAMP signaling pathway+ko04722//Neurotrophin signaling pat…	gi|219842296|ref|NP_001137281.1||0|brain-derived neurotrophic factor isoform d [Homo sapiens]	GO:0048170//positive regulation of long-term neuronal synaptic plasticity;GO:0015980//energy derivation by oxidation of organic compounds;GO:0050793//regulation of developmental process;GO:0007409//axonogenesis;GO:0060078//regulation of postsynaptic membrane potential;GO:0051234//establishment of localization;GO:0048172//regulation of short-term neuronal synaptic plasticity;GO:1901135//carbohydra…
10964	1.37	3.22	1.23288	6.54924e-10	6.87602e-11	IFI44L	XM_005270391.3,XM_005270393.4,XM_011540539.2,NM_006820.3,XM_017000120.1,XM_005270392.4,XM_006710304.3	Known_gene	7	78620382	78646145	chr1	+	25764	5895	3.22	1.37	1.23288	6.54924e-10	6.87602e-11			gi|166706909|ref|NP_006811.2||0|interferon-induced protein 44-like [Homo sapiens]	GO:0051704//multi-organism process;GO:0002376//immune system process;GO:0009607//response to biotic stimulus;GO:0006955//immune response;GO:0051707//response to other organism;GO:0009605//response to external stimulus;GO:0006950//response to stress;GO:0098542//defense response to other organism;GO:0050896//response to stimulus;GO:0009615//response to virus;GO:0051607//defense response to virus;GO…
7675	3.15	7.38	1.22827	3.43649e-13	2.7151e-14	ZNF121	NM_001308269.1,XM_017027239.1,NM_001008727.3	Known_gene	3	9565657	9584544	chr19	-	18888	1862	7.38	3.15	1.22827	3.43649e-13	2.7151e-14	zf-C2H2	K09228//KRAB domain-containing zinc finger protein	gi|56961676|ref|NP_001008727.1||0|zinc finger protein 121 [Homo sapiens]	GO:0051252//regulation of RNA metabolic process;GO:0031323//regulation of cellular metabolic process;GO:2001141//regulation of RNA biosynthetic process;GO:1903506//regulation of nucleic acid-templated transcription;GO:0080090//regulation of primary metabolic process;GO:0031326//regulation of cellular biosynthetic process;GO:0050794//regulation of cellular process;GO:0009889//regulation of biosynt…
8927	0.12	0.28	1.22239	3.32513e-05	6.29488e-06	BSN	NM_003458.3	Known_gene	1	49554489	49671549	chr3	+	117061	15959	0.28	0.12	1.22239	3.32513e-05	6.29488e-06	zf-C2H2	K16882//protein piccolo+ko04911//Insulin secretion	gi|91208420|ref|NP_003449.2||0|protein bassoon [Homo sapiens]	GO:0099537//trans-synaptic signaling;GO:0007267//cell-cell signaling;GO:0023052//signaling;GO:0009987//cellular process;GO:0007154//cell communication;GO:0007268//chemical synaptic transmission;GO:0099536//synaptic signaling;GO:0098916//anterograde trans-synaptic signaling;GO:0043228//non-membrane-bounded organelle;GO:0036477//somatodendritic compartment;GO:0044431//Golgi apparatus part;GO:004878…
27134	0.91	2.12	1.22013	5.36419e-07	7.93146e-08	TJP3	NM_001267560.1,NM_001267561.1	Known_gene	2	3708337	3750813	chr19	+	42477	3123	2.12	0.91	1.22013	5.36419e-07	7.93146e-08		K06097//tight junction protein 3+ko04530//Tight junction;K06097//tight junction protein 3+ko04530//Tight junction	gi|389565501|ref|NP_001254490.1||0|tight junction protein ZO-3 isoform 2 [Homo sapiens]	GO:2000045//regulation of G1/S transition of mitotic cell cycle;GO:0050794//regulation of cellular process;GO:0010564//regulation of cell cycle process;GO:0051726//regulation of cell cycle;GO:0050789//regulation of biological process;GO:0007346//regulation of mitotic cell cycle;GO:1902806//regulation of cell cycle G1/S phase transition;GO:0065007//biological regulation;GO:1901987//regulation of c…
140738	8.48	19.47	1.19912	1.13235e-30	3.39002e-32	TMEM37	XM_006712300.3,NM_183240.2,XM_005263598.4,XM_011510659.2	Known_gene	4	119429912	119438520	chr2	+	8609	1974	19.47	8.48	1.19912	1.13235e-30	3.39002e-32			gi|116325983|ref|NP_899063.2||1.53524e-134|voltage-dependent calcium channel gamma-like subunit [Homo sapiens]	GO:0016021//integral component of membrane;GO:0044425//membrane part;GO:0031224//intrinsic component of membrane;GO:0016020//membrane;GO:0008324//cation transmembrane transporter activity;GO:0005261//cation channel activity;GO:0022836//gated channel activity;GO:0005262//calcium channel activity;GO:0015085//calcium ion transmembrane transporter activity;GO:0005216//ion channel activity;GO:0022857/…
3038	0.44	1.01	1.19878	0.000319261	7.15816e-05	HAS3	NM_005329.2,NM_001199280.1,XM_011523061.2,XM_005255921.2,NM_138612.2	Known_gene	5	69105564	69118719	chr16	+	13156	4288	1.01	0.44	1.19878	0.000319261	7.15816e-05		K00752//hyaluronan synthase [EC:2.4.1.212];K00752//hyaluronan synthase [EC:2.4.1.212]	gi|20302153|ref|NP_005320.2||0|hyaluronan synthase 3 isoform a [Homo sapiens]	GO:0044281//small molecule metabolic process;GO:0045935//positive regulation of nucleobase-containing compound metabolic process;GO:0006807//nitrogen compound metabolic process;GO:0043436//oxoacid metabolic process;GO:0051130//positive regulation of cellular component organization;GO:0010604//positive regulation of macromolecule metabolic process;GO:0019752//carboxylic acid metabolic process;GO:1…
25806	1.14	2.61	1.19502	5.22411e-06	8.80094e-07	VAX2	NM_012476.2,XM_011532750.2,XM_011532751.2,XM_006711982.3	Known_gene	4	70900551	70933446	chr2	+	32896	3338	2.61	1.14	1.19502	5.22411e-06	8.80094e-07	Homeobox	K09318//homeobox protein ventral anterior;K09318//homeobox protein ventral anterior	gi|578802812|ref|XP_006712045.1||8.55631e-103|PREDICTED: ventral anterior homeobox 2 isoform X2 [Homo sapiens]	GO:0030900//forebrain development;GO:0045892//negative regulation of transcription, DNA-templated;GO:0032502//developmental process;GO:0019219//regulation of nucleobase-containing compound metabolic process;GO:0016043//cellular component organization;GO:0051172//negative regulation of nitrogen compound metabolic process;GO:0048699//generation of neurons;GO:0031326//regulation of cellular biosynth…
57476	0.28	0.64	1.19265	0.000321552	7.21712e-05	GRAMD1B	XM_011542931.2,XM_011542926.2,XM_017018048.1,XM_017018038.1,XM_017018036.1,XM_011542930.2,XM_017018041.1,XM_017018051.1,XM_017018047.1,XM_017018043.1,XM_005271624.4,NM_001286564.1,XM_017018039.1,XM_017018037.1,XM_017018045.1,XM_017018046.1,XM_017018040.1,XM_006718892.3,XM_017018050.1,XM_017018035.1,XM_011542929.2,XM_017018049.1,NM_001286563.1,XM_005271623.4,XM_017018034.1,NM_020716.2,XM_017018044…	Known_gene	31	123358299	123627771	chr11	+	269473	8644	0.64	0.28	1.19265	0.000321552	7.21712e-05		K19951//TBC1 domain family member 8/9;K19951//TBC1 domain family member 8/9;K19951//TBC1 domain family member 8/9;K19951//TBC1 domain family member 8/9;K19951//TBC1 domain family member 8/9;K19951//TBC1 domain family member 8/9;K19951//TBC1 domain family member 8/9;K19951//TBC1 domain family member 8/9;K19951//TBC1 domain family member 8/9;K19951//TBC1 domain family member 8/9;K19951//TBC1 domain…	gi|144227752|ref|NP_065767.1||0|GRAM domain-containing protein 1B isoform 2 [Homo sapiens]	GO:0016020//membrane;GO:0044425//membrane part;GO:0016021//integral component of membrane;GO:0031224//intrinsic component of membrane;
1311	1.51	3.39	1.16674	3.70271e-08	4.7664e-09	COMP	NM_000095.2	Known_gene	1	18782773	18791305	chr19	-	8533	2452	3.39	1.51	1.16674	3.70271e-08	4.7664e-09		K04659//thrombospondin 2/3/4/5+ko04145//Phagosome+ko04512//ECM-receptor interaction+ko04510//Focal adhesion+ko05144//Malaria+ko04151//PI3K-Akt signaling pathway+ko05165//Human papillomavirus infection	gi|40217843|ref|NP_000086.2||0|cartilage oligomeric matrix protein precursor [Homo sapiens]	GO:0060351//cartilage development involved in endochondral bone morphogenesis;GO:0051216//cartilage development;GO:0010941//regulation of cell death;GO:0040007//growth;GO:0098868//bone growth;GO:0048523//negative regulation of cellular process;GO:0007155//cell adhesion;GO:0065007//biological regulation;GO:0009653//anatomical structure morphogenesis;GO:0048705//skeletal system morphogenesis;GO:004…
84182	1.6	3.59	1.16591	2.20765e-09	2.47554e-10	FAM188B	NM_032222.2	Known_gene	1	30771417	30892387	chr7	+	120971	2733	3.59	1.6	1.16591	2.20765e-09	2.47554e-10		K08742//E3 ubiquitin-protein ligase SIAH2 [EC:2.3.2.27]	gi|93102405|ref|NP_115598.2||0|protein FAM188B [Homo sapiens]
348801	0.79	1.75	1.14743	0.000447255	0.00010329	LNP1	NM_001085451.1	Known_gene	1	100401193	100456326	chr3	+	55134	2217	1.75	0.79	1.14743	0.000447255	0.00010329			gi|146260273|ref|NP_001078920.1||2.46146e-125|leukemia NUP98 fusion partner 1 [Homo sapiens]
100132247	1.15	2.54	1.14319	2.60767e-09	2.95182e-10	NPIPB5	NM_001135865.1	Known_gene	1	22513523	22536521	chr16	+	22999	3817	2.54	1.15	1.14319	2.60767e-09	2.95182e-10			gi|209529739|ref|NP_001129337.1||0|nuclear pore complex interacting protein family member [Homo sapiens]	GO:0016021//integral component of membrane;GO:0016020//membrane;GO:0031224//intrinsic component of membrane;GO:0044425//membrane part;
92797	0.55	1.2	1.12553	1.22301e-05	2.16654e-06	HELB	NM_033647.4,XM_017020230.1,XM_005269234.2	Known_gene	3	66302545	66343643	chr12	+	41099	4519	1.2	0.55	1.12553	1.22301e-05	2.16654e-06		K15254//DNA helicase B [EC:3.6.4.12];K15254//DNA helicase B [EC:3.6.4.12]	gi|32455236|ref|NP_387467.2||0|DNA helicase B [Homo sapiens]	GO:0006269//DNA replication, synthesis of RNA primer;GO:0090304//nucleic acid metabolic process;GO:0071704//organic substance metabolic process;GO:0006139//nucleobase-containing compound metabolic process;GO:0016070//RNA metabolic process;GO:0009059//macromolecule biosynthetic process;GO:0032774//RNA biosynthetic process;GO:0044271//cellular nitrogen compound biosynthetic process;GO:0006260//DNA …
197320	1.59	3.46	1.12175	4.81321e-20	2.41016e-21	ZNF778	XM_017023016.1,NM_001201407.1,XM_017023015.1,XM_005256288.2,XM_017023017.1,NM_182531.3,XM_011522940.2	Known_gene	7	89202112	89234453	chr16	+	32342	7612	3.46	1.59	1.12175	4.81321e-20	2.41016e-21	zf-C2H2	K09228//KRAB domain-containing zinc finger protein;K09228//KRAB domain-containing zinc finger protein;K09228//KRAB domain-containing zinc finger protein	gi|153792259|ref|NP_872337.2||0|zinc finger protein 778 isoform 2 [Homo sapiens]	GO:1903506//regulation of nucleic acid-templated transcription;GO:0031323//regulation of cellular metabolic process;GO:0080090//regulation of primary metabolic process;GO:0060255//regulation of macromolecule metabolic process;GO:0051252//regulation of RNA metabolic process;GO:0019219//regulation of nucleobase-containing compound metabolic process;GO:0051171//regulation of nitrogen compound metabo…
80045	1.56	3.39	1.11974	2.07881e-05	3.81636e-06	GPR157	NM_024980.4,XM_005263496.4,XM_005263497.4	Known_gene	3	9103390	9129170	chr1	-	25781	2090	3.39	1.56	1.11974	2.07881e-05	3.81636e-06		K08467//G protein-coupled receptor 157;K08467//G protein-coupled receptor 157;K08467//G protein-coupled receptor 157	gi|93204873|ref|NP_079256.4||0|probable G-protein coupled receptor 157 [Homo sapiens]	GO:0005886//plasma membrane;GO:0016021//integral component of membrane;GO:0005623//cell;GO:0031224//intrinsic component of membrane;GO:0071944//cell periphery;GO:0044464//cell part;GO:0044425//membrane part;GO:0016020//membrane;GO:0004872//receptor activity;GO:0004871//signal transducer activity;GO:0004930//G-protein coupled receptor activity;GO:0038023//signaling receptor activity;GO:0004888//tr…
140775	4.31	9.29	1.10799	5.85843e-64	6.81494e-66	SMCR8	NM_144775.2	Known_gene	1	18315280	18328056	chr17	+	12777	8310	9.29	4.31	1.10799	5.85843e-64	6.81494e-66			gi|146260268|ref|NP_658988.2||0|Smith-Magenis syndrome chromosomal region candidate gene 8 protein [Homo sapiens]	GO:0043233//organelle lumen;GO:0044422//organelle part;GO:0043227//membrane-bounded organelle;GO:0070013//intracellular organelle lumen;GO:0044446//intracellular organelle part;GO:0043229//intracellular organelle;GO:0043226//organelle;GO:0005634//nucleus;GO:0005622//intracellular;GO:0031981//nuclear lumen;GO:0031974//membrane-enclosed lumen;GO:0005623//cell;GO:0044464//cell part;GO:0044428//nucle…
22997	0.46	0.99	1.10579	5.47696e-05	1.07437e-05	IGSF9B	XM_011542691.2,XM_017017393.1,XM_011542692.2,XM_011542694.2,XM_017017396.1,XM_017017395.1,XM_011542695.2,XM_017017394.1,XM_006718795.3,NM_001277285.1	Known_gene	10	133908564	133956960	chr11	-	48397	5524	0.99	0.46	1.10579	5.47696e-05	1.07437e-05		K17341//hemicentin;K17341//hemicentin;K17341//hemicentin;K17341//hemicentin;K17341//hemicentin;K17341//hemicentin;K17341//hemicentin;K17341//hemicentin;K12567//titin [EC:2.7.11.1]+ko05414//Dilated cardiomyopathy (DCM)+ko05410//Hypertrophic cardiomyopathy (HCM)	gi|471434851|ref|NP_001264214.1||0|protein turtle homolog B precursor [Homo sapiens]
84301	2.42	5.18	1.09795	1.02056e-11	9.08772e-13	DDI2	NM_032341.4	Known_gene	1	15617458	15661057	chr1	+	43600	2680	5.18	2.42	1.09795	1.02056e-11	9.08772e-13		K11885//DNA damage-inducible protein 1	gi|694883516|ref|XP_009447136.1||0|PREDICTED: regulatory solute carrier protein family 1 member 1 isoform X1 [Pan troglodytes]
57167	7.77	16.59	1.09433	1.23545e-60	1.52471e-62	SALL4	NM_001318031.1,XM_011528921.2,NM_020436.4,XM_005260467.3,XM_011528922.2	Known_gene	5	51782717	51802523	chr20	-	19807	4825	16.59	7.77	1.09433	1.23545e-60	1.52471e-62	zf-C2H2	K19871//sal-like protein;K19871//sal-like protein;K19871//sal-like protein	gi|10047144|ref|NP_065169.1||0|sal-like protein 4 isoform 1 [Homo sapiens]	GO:0051172//negative regulation of nitrogen compound metabolic process;GO:0009889//regulation of biosynthetic process;GO:0009888//tissue development;GO:0009790//embryo development;GO:1902680//positive regulation of RNA biosynthetic process;GO:0048856//anatomical structure development;GO:0060173//limb development;GO:0051254//positive regulation of RNA metabolic process;GO:0045893//positive regulat…
25819	9.64	20.43	1.08358	2.94489e-32	8.22518e-34	NOCT	NM_012118.3	Known_gene	1	139015759	139045939	chr4	+	30181	1984	20.43	9.64	1.08358	2.94489e-32	8.22518e-34	Others	K18764//nocturnin [EC:3.1.13.4]	gi|31083028|ref|NP_036250.2||0|nocturnin [Homo sapiens]	GO:0016043//cellular component organization;GO:0071840//cellular component organization or biogenesis;GO:0044265//cellular macromolecule catabolic process;GO:0019439//aromatic compound catabolic process;GO:0000290//deadenylation-dependent decapping of nuclear-transcribed mRNA;GO:0046483//heterocycle metabolic process;GO:0044270//cellular nitrogen compound catabolic process;GO:0022607//cellular co…
26872	4.41	9.33	1.0811	3.17879e-10	3.23416e-11	STEAP1	NM_012449.2	Known_gene	1	90154375	90164827	chr7	+	10453	1313	9.33	4.41	1.0811	3.17879e-10	3.23416e-11		K14737//metalloreductase STEAP1 [EC:1.16.1.-]+ko04978//Mineral absorption	gi|9558759|ref|NP_036581.1||0|metalloreductase STEAP1 [Homo sapiens]	GO:0055065//metal ion homeostasis;GO:0055076//transition metal ion homeostasis;GO:0042592//homeostatic process;GO:0048878//chemical homeostasis;GO:0044237//cellular metabolic process;GO:0051179//localization;GO:0055072//iron ion homeostasis;GO:0065008//regulation of biological quality;GO:0009987//cellular process;GO:0022900//electron transport chain;GO:0050801//ion homeostasis;GO:0006811//ion tra…
148170	2.96	6.22	1.07132	5.3905e-05	1.05614e-05	CDC42EP5	NM_145057.3	Known_gene	1	54465025	54473290	chr19	-	8266	891	6.22	2.96	1.07132	5.3905e-05	1.05614e-05			gi|30089966|ref|NP_659494.2||3.9858e-97|cdc42 effector protein 5 [Homo sapiens]	GO:1902905//positive regulation of supramolecular fiber organization;GO:0044089//positive regulation of cellular component biogenesis;GO:0006796//phosphate-containing compound metabolic process;GO:0050896//response to stimulus;GO:0120035//regulation of plasma membrane bounded cell projection organization;GO:0048522//positive regulation of cellular process;GO:0044238//primary metabolic process;GO:…
84187	2.45	5.14	1.06899	1.03449e-20	4.95408e-22	TMEM164	XM_017029898.1,XM_017029900.1,XM_005262205.4,XM_017029894.1,XM_011531055.2,XM_011531051.2,XM_005262208.4,XM_017029896.1,NM_017698.2,XM_005262206.3,XM_017029895.1,XM_017029899.1,XM_017029897.1,XM_011531054.1,NM_032227.3	Known_gene	15	110002413	110184438	chrX	+	182026	5769	5.14	2.45	1.06899	1.03449e-20	4.95408e-22			gi|635145258|ref|XP_007990746.1||1.53865e-121|PREDICTED: transmembrane protein 164 isoform X3 [Chlorocebus sabaeus]	GO:0016020//membrane;GO:0016021//integral component of membrane;GO:0044425//membrane part;GO:0031224//intrinsic component of membrane;
91461	5.24	10.98	1.06724	9.09914e-22	4.02436e-23	PKDCC	NM_138370.2	Known_gene	1	42048021	42058528	chr2	+	10508	2501	10.98	5.24	1.06724	9.09914e-22	4.02436e-23		K17548//protein kinase domain-containing protein, cytoplasmic	gi|208431817|ref|NP_612379.2||0|extracellular tyrosine-protein kinase PKDCC precursor [Homo sapiens]	GO:0048522//positive regulation of cellular process;GO:0070169//positive regulation of biomineral tissue development;GO:0048286//lung alveolus development;GO:0090087//regulation of peptide transport;GO:0050793//regulation of developmental process;GO:0045597//positive regulation of cell differentiation;GO:0048565//digestive tract development;GO:0048523//negative regulation of cellular process;GO:0…
105374301	0.75	1.57	1.0658	5.38887e-05	1.05614e-05	LOC105374301	XM_017007603.1,XM_017007604.1,XM_017007605.1	Known_gene	3	195996279	196002217	chr3	+	5939	3491	1.57	0.75	1.0658	5.38887e-05	1.05614e-05		K13172//serine/arginine repetitive matrix protein 2	gi|767928866|ref|XP_011511670.1||0|PREDICTED: mucin-1-like isoform X3 [Homo sapiens]
165215	31.46	65.83	1.06523	4.81352e-180	1.4496e-182	FAM171B	NM_177454.3	Known_gene	1	186694062	186763787	chr2	+	69726	3557	65.83	31.46	1.06523	4.81352e-180	1.4496e-182		K06476//integrin alpha 2B+ko05414//Dilated cardiomyopathy (DCM)+ko05410//Hypertrophic cardiomyopathy (HCM)+ko05412//Arrhythmogenic right ventricular cardiomyopathy (ARVC)+ko04640//Hematopoietic cell lineage+ko04810//Regulation of actin cytoskeleton+ko05222//Small cell lung cancer+ko04512//ECM-receptor interaction+ko04510//Focal adhesion+ko05418//Fluid shear stress and atherosclerosis+ko04611//Pla…	gi|116875848|ref|NP_803237.3||0|protein FAM171B precursor [Homo sapiens]	GO:0016021//integral component of membrane;GO:0044425//membrane part;GO:0031224//intrinsic component of membrane;GO:0016020//membrane;
64077	2.17	4.54	1.065	0.000704341	0.000169857	LHPP	XM_017016510.1,NM_001318332.1,NM_001167880.1,NM_001318331.1,XM_017016509.1,XM_017016512.1,NM_022126.3,XM_011540058.2,XM_017016511.1,XM_006717943.1,XM_005270026.3	Known_gene	11	124461772	124614141	chr10	+	152370	3148	4.54	2.17	1.065	0.000704341	0.000169857		K11725//phospholysine phosphohistidine inorganic pyrophosphate phosphatase [EC:3.6.1.1 3.1.3.-]+ko00190//Oxidative phosphorylation;K11725//phospholysine phosphohistidine inorganic pyrophosphate phosphatase [EC:3.6.1.1 3.1.3.-]+ko00190//Oxidative phosphorylation;K11725//phospholysine phosphohistidine inorganic pyrophosphate phosphatase [EC:3.6.1.1 3.1.3.-]+ko00190//Oxidative phosphorylation;K11725…	gi|269847098|ref|NP_071409.3||0|phospholysine phosphohistidine inorganic pyrophosphate phosphatase isoform 1 [Homo sapiens]	GO:0044267//cellular protein metabolic process;GO:0019538//protein metabolic process;GO:0009987//cellular process;GO:0008152//metabolic process;GO:0044260//cellular macromolecule metabolic process;GO:0043412//macromolecule modification;GO:0071704//organic substance metabolic process;GO:0006793//phosphorus metabolic process;GO:0044238//primary metabolic process;GO:0016311//dephosphorylation;GO:000…
9572	2.72	5.68	1.06228	9.33536e-13	7.59618e-14	NR1D1	NM_021724.4	Known_gene	1	40092784	40100725	chr17	-	7942	2775	5.68	2.72	1.06228	9.33536e-13	7.59618e-14	THR-like	K03728//nuclear receptor subfamily 1 group D member 1+ko04710//Circadian rhythm	gi|13430848|ref|NP_068370.1||0|nuclear receptor subfamily 1 group D member 1 [Homo sapiens]	GO:0044238//primary metabolic process;GO:0071310//cellular response to organic substance;GO:0023052//signaling;GO:0010468//regulation of gene expression;GO:0071216//cellular response to biotic stimulus;GO:0071396//cellular response to lipid;GO:0009058//biosynthetic process;GO:0009059//macromolecule biosynthetic process;GO:1901362//organic cyclic compound biosynthetic process;GO:0010869//regulatio…
10991	0.79	1.64	1.05377	0.000751399	0.000182537	SLC38A3	NM_006841.5,XM_006712954.2	Known_gene	2	50205246	50220979	chr3	+	15734	2503	1.64	0.79	1.05377	0.000751399	0.000182537		K13576//solute carrier family 38 (sodium-coupled neutral amino acid transporter), member 3+ko04724//Glutamatergic synapse+ko04727//GABAergic synapse+ko04964//Proximal tubule bicarbonate reclamation	gi|5870893|ref|NP_006832.1||0|sodium-coupled neutral amino acid transporter 3 [Homo sapiens]	GO:0045117//azole transport;GO:0046942//carboxylic acid transport;GO:0015807//L-amino acid transport;GO:0006810//transport;GO:0015711//organic anion transport;GO:0006868//glutamine transport;GO:0030001//metal ion transport;GO:0006811//ion transport;GO:0071705//nitrogen compound transport;GO:0015718//monocarboxylic acid transport;GO:0071702//organic substance transport;GO:0015808//L-alanine transp…
23308	1.52	3.15	1.05128	1.71071e-08	2.11326e-09	ICOSLG	XM_017028310.1,NM_001283051.1,NM_015259.5,XM_011529516.2,NM_001283050.1,NM_001283052.1,XM_011529515.2,XM_011529514.2	Known_gene	8	44216980	44241447	chr21	-	24468	3593	3.15	1.52	1.05128	1.71071e-08	2.11326e-09		K06710//inducible T-cell co-stimulator ligand+ko04514//Cell adhesion molecules (CAMs)+ko04672//Intestinal immune network for IgA production;K06710//inducible T-cell co-stimulator ligand+ko04514//Cell adhesion molecules (CAMs)+ko04672//Intestinal immune network for IgA production;K06710//inducible T-cell co-stimulator ligand+ko04514//Cell adhesion molecules (CAMs)+ko04672//Intestinal immune networ…	gi|27477039|ref|NP_056074.1||0|ICOS ligand isoform a precursor [Homo sapiens]	GO:0010557//positive regulation of macromolecule biosynthetic process;GO:0048518//positive regulation of biological process;GO:0009628//response to abiotic stimulus;GO:0051716//cellular response to stimulus;GO:0051249//regulation of lymphocyte activation;GO:0048522//positive regulation of cellular process;GO:0031295//T cell costimulation;GO:0010604//positive regulation of macromolecule metabolic …
286122	1.37	2.83	1.04663	0.000618638	0.000147326	C8orf31	XM_017013344.1,NM_173687.3,XM_017013346.1,XM_017013345.1	Known_gene	4	143038983	143054303	chr8	+	15321	1928	2.83	1.37	1.04663	0.000618638	0.000147326			gi|27735123|ref|NP_775958.1||1.35023e-93|uncharacterized protein C8orf31 [Homo sapiens]
342371	4.63	9.49	1.0354	1.71912e-55	2.40586e-57	ATXN1L	NM_001137675.3	Known_gene	1	71845991	71857333	chr16	+	11343	7886	9.49	4.63	1.0354	1.71912e-55	2.40586e-57	HMG	K14718//solute carrier family 39 (zinc transporter), member 12	gi|212549561|ref|NP_001131147.1||0|ataxin-1-like [Homo sapiens]	GO:0019219//regulation of nucleobase-containing compound metabolic process;GO:0006355//regulation of transcription, DNA-templated;GO:0050794//regulation of cellular process;GO:1903506//regulation of nucleic acid-templated transcription;GO:0031323//regulation of cellular metabolic process;GO:0031326//regulation of cellular biosynthetic process;GO:0019222//regulation of metabolic process;GO:2000112…
9866	0.43	0.88	1.03317	2.27224e-07	3.20944e-08	TRIM66	XM_011520510.1,XM_011520513.1,XM_011520507.2,XM_011520518.1,XM_011520512.1,XM_011520522.2,XM_017018629.1,XM_011520504.1,XM_011520523.2,XM_011520516.1,XM_011520527.1,XM_006718398.3,XM_011520526.2,XM_006718397.2,XM_017018630.1,XM_011520515.1,NM_014818.1,XM_011520524.1,XM_011520508.1,XM_011520514.2,XM_017018631.1,XM_011520511.1,XM_011520509.1,XM_011520517.2,XM_011520519.1,XM_011520525.1	Known_gene	26	8612037	8683217	chr11	-	71181	12037	0.88	0.43	1.03317	2.27224e-07	3.20944e-08	Homeobox	K12032//tripartite motif-containing protein 66;K12032//tripartite motif-containing protein 66;K12032//tripartite motif-containing protein 66;K12032//tripartite motif-containing protein 66;K12032//tripartite motif-containing protein 66;K12032//tripartite motif-containing protein 66;K12032//tripartite motif-containing protein 66;K12032//tripartite motif-containing protein 66;K12032//tripartite moti…	gi|209977097|ref|NP_055633.1||0|tripartite motif-containing protein 66 [Homo sapiens]	GO:0016235//aggresome;GO:0043231//intracellular membrane-bounded organelle;GO:0005623//cell;GO:0044446//intracellular organelle part;GO:0044428//nuclear part;GO:0070013//intracellular organelle lumen;GO:0043227//membrane-bounded organelle;GO:0043233//organelle lumen;GO:0031974//membrane-enclosed lumen;GO:0005622//intracellular;GO:0005634//nucleus;GO:0044424//intracellular part;GO:0005654//nucleop…
221143	2.58	5.25	1.02495	0.000508898	0.000118908	EEF1AKMT1	NM_001318939.1,NM_174928.2,XM_017020432.1	Known_gene	3	20728931	20773958	chr13	-	45028	950	5.25	2.58	1.02495	0.000508898	0.000118908			gi|28372547|ref|NP_777588.1||2.22546e-159|protein-lysine N-methyltransferase N6AMT2 [Homo sapiens]	GO:0043227//membrane-bounded organelle;GO:1903561//extracellular vesicle;GO:0044424//intracellular part;GO:0070062//extracellular exosome;GO:0043226//organelle;GO:0005615//extracellular space;GO:0005623//cell;GO:0005622//intracellular;GO:0005576//extracellular region;GO:0043230//extracellular organelle;GO:0005737//cytoplasm;GO:0044464//cell part;GO:0044421//extracellular region part;GO:0031982//v…
130612	1.15	2.34	1.02487	0.000162358	3.45712e-05	TMEM198	NM_001303098.1,XM_017003367.1,NM_001005209.2	Known_gene	3	219543663	219550595	chr2	+	6933	2409	2.34	1.15	1.02487	0.000162358	3.45712e-05			gi|52353302|ref|NP_001005209.1||0|transmembrane protein 198 [Homo sapiens]	GO:0071944//cell periphery;GO:0044464//cell part;GO:0005623//cell;GO:0044425//membrane part;GO:0016020//membrane;GO:0005886//plasma membrane;GO:0016021//integral component of membrane;GO:0031224//intrinsic component of membrane;
9734	2.68	5.45	1.02402	2.67567e-19	1.39985e-20	HDAC9	NM_001204145.2,XM_011515629.2,NM_001321877.1,XM_011515639.2,NM_001321876.1,XM_017012831.1,NM_001321872.1,XM_011515645.2,XM_011515646.2,NM_001321873.1,NM_001321869.1,XM_011515631.2,XM_011515637.2,NM_058176.2,XM_011515641.2,XM_011515649.2,XM_011515635.2,NM_178423.2,XM_011515648.2,NM_001321899.1,XM_017012829.1,NM_001321874.1,NM_001321895.1,XM_011515636.2,NM_001321900.1,XM_011515642.2,XM_017012828.1,…	Known_gene	62	18086942	19003745	chr7	+	916804	12620	5.45	2.68	1.02402	2.67567e-19	1.39985e-20	zf-C2H2	K11409//histone deacetylase 9 [EC:3.5.1.98]+ko05034//Alcoholism+ko05203//Viral carcinogenesis+ko05165//Human papillomavirus infection;K11409//histone deacetylase 9 [EC:3.5.1.98]+ko05034//Alcoholism+ko05203//Viral carcinogenesis+ko05165//Human papillomavirus infection;K11409//histone deacetylase 9 [EC:3.5.1.98]+ko05034//Alcoholism+ko05203//Viral carcinogenesis+ko05165//Human papillomavirus infecti…	gi|119614114|gb|EAW93708.1||0|histone deacetylase 9, isoform CRA_h [Homo sapiens]	GO:0016570//histone modification;GO:0002521//leukocyte differentiation;GO:0090049//regulation of cell migration involved in sprouting angiogenesis;GO:0016202//regulation of striated muscle tissue development;GO:0030154//cell differentiation;GO:0072359//circulatory system development;GO:0051153//regulation of striated muscle cell differentiation;GO:1901861//regulation of muscle tissue development;…
23025	5.58	11.27	1.01415	3.6875e-80	3.22262e-82	UNC13A	XM_017026502.1,XM_011527810.2,NM_001080421.2,XM_011527811.2	Known_gene	4	17601328	17688344	chr19	-	87017	9980	11.27	5.58	1.01415	3.6875e-80	3.22262e-82	zf-C2HC	K15293//protein unc-13 A/B/C+ko04721//Synaptic vesicle cycle;K15293//protein unc-13 A/B/C+ko04721//Synaptic vesicle cycle;K15293//protein unc-13 A/B/C+ko04721//Synaptic vesicle cycle;K15293//protein unc-13 A/B/C+ko04721//Synaptic vesicle cycle	gi|283837842|ref|NP_001073890.2||0|protein unc-13 homolog A [Homo sapiens]	GO:0007275//multicellular organism development;GO:0034641//cellular nitrogen compound metabolic process;GO:0032879//regulation of localization;GO:0010647//positive regulation of cell communication;GO:0051047//positive regulation of secretion;GO:0044085//cellular component biogenesis;GO:0035249//synaptic transmission, glutamatergic;GO:0021700//developmental maturation;GO:0043623//cellular protein …
101060684	1.04	2.1	1.01381	2.1873e-08	2.74462e-09	NBPF26	XM_011542529.2,XM_017003011.1	Known_gene	2	120805561	120842215	chr1	+	36655	5213	2.1	1.04	1.01381	2.1873e-08	2.74462e-09		K16549//myomegalin;K16549//myomegalin	gi|476007878|ref|NP_001264373.1||0|neuroblastoma breakpoint family, member 9 isoform 1 [Homo sapiens]	GO:0005623//cell;GO:0005622//intracellular;GO:0044424//intracellular part;GO:0044464//cell part;GO:0005737//cytoplasm;
100507607	1.6	3.22	1.00899	1.35965e-05	2.42866e-06	NPIPB9	NM_001287250.1,XM_017022825.1,XM_011545690.2,XM_017022821.1,XM_003118719.7,XM_017022818.1,XM_017022826.1,NM_001287251.1,XM_017022820.1,XM_011545693.2,XM_017022815.1,XM_017022827.1,XM_017022819.1,XM_017022816.1,XM_017022823.1,XM_017022824.1,XM_017022814.1,XM_017022828.1,XM_017022822.1,XM_017022817.1	Known_gene	20	28735500	28772911	chr16	+	37412	3710	3.22	1.6	1.00899	1.35965e-05	2.42866e-06		K01896//medium-chain acyl-CoA synthetase [EC:6.2.1.2]+ko00650//Butanoate metabolism+ko01100//Metabolic pathways;K01896//medium-chain acyl-CoA synthetase [EC:6.2.1.2]+ko00650//Butanoate metabolism+ko01100//Metabolic pathways;K01896//medium-chain acyl-CoA synthetase [EC:6.2.1.2]+ko00650//Butanoate metabolism+ko01100//Metabolic pathways;K01896//medium-chain acyl-CoA synthetase [EC:6.2.1.2]+ko00650//…	gi|550544309|sp|O75200.3|NPIB7_HUMAN|0|RecName: Full=Nuclear pore complex-interacting protein family member B7; AltName: Full=Nuclear pore complex-interacting protein-like 1; Flags: Precursor
378108	5.84	11.69	1.00123	2.35251e-14	1.70864e-15	TRIM74	XM_017012197.1,XM_011516187.2,NM_198853.2,NM_001317815.1,XM_011516189.2,XM_011516190.2	Known_gene	6	72954845	73005932	chr7	-	51088	1705	11.69	5.84	1.00123	2.35251e-14	1.70864e-15		K13055//cohesin complex subunit SA-3+ko04114//Oocyte meiosis;K12024//tripartite motif-containing protein 50/73/74;K12024//tripartite motif-containing protein 50/73/74;K12024//tripartite motif-containing protein 50/73/74	gi|332321725|sp|P0CL83.1|ST3L1_HUMAN|6.64087e-109|RecName: Full=Putative STAG3-like protein 1; AltName: Full=Stromal antigen 3-like protein 1	GO:0044464//cell part;GO:0005622//intracellular;GO:0005623//cell;GO:0046872//metal ion binding;GO:0005488//binding;GO:0043169//cation binding;GO:0008270//zinc ion binding;GO:0043167//ion binding;GO:0046914//transition metal ion binding;GO:0005515//protein binding;
26043	4.57	9.14	1	4.71508e-23	1.95731e-24	UBXN7	NM_015562.1,XM_011512671.2,XM_011512670.2	Known_gene	3	196347659	196454323	chr3	-	106665	10519	9.14	4.57	1	4.71508e-23	1.95731e-24		K20703//FAS-associated factor 1+ko04217//Necroptosis+ko04624//Toll and Imd signaling pathway;K20703//FAS-associated factor 1+ko04217//Necroptosis+ko04624//Toll and Imd signaling pathway;K20703//FAS-associated factor 1+ko04217//Necroptosis+ko04624//Toll and Imd signaling pathway	gi|149944496|ref|NP_056377.1||0|UBX domain-containing protein 7 [Homo sapiens]	GO:0043233//organelle lumen;GO:0031974//membrane-enclosed lumen;GO:0031984//organelle subcompartment;GO:0043226//organelle;GO:0044432//endoplasmic reticulum part;GO:0042175//nuclear outer membrane-endoplasmic reticulum membrane network;GO:0034098//VCP-NPL4-UFD1 AAA ATPase complex;GO:0005789//endoplasmic reticulum membrane;GO:0043227//membrane-bounded organelle;GO:0043231//intracellular membrane-b…
7093	0.55	1.1	1	6.2712e-06	1.06834e-06	TLL2	NM_012465.3	Known_gene	1	96364606	96513926	chr10	-	149321	6771	1.1	0.55	1	6.2712e-06	1.06834e-06		K13047//tolloid-like protein 2 [EC:3.4.24.-]	gi|6912724|ref|NP_036597.1||0|tolloid-like protein 2 precursor [Homo sapiens]	GO:0006508//proteolysis;GO:0032502//developmental process;GO:1901564//organonitrogen compound metabolic process;GO:0044238//primary metabolic process;GO:0032501//multicellular organismal process;GO:0048869//cellular developmental process;GO:0071704//organic substance metabolic process;GO:0030154//cell differentiation;GO:0007275//multicellular organism development;GO:0006807//nitrogen compound met…
8013	0.67	1.34	1	5.89763e-06	1.00157e-06	NR4A3	NM_173199.2,NM_006981.3,NM_173200.2,XM_017015162.1	Known_gene	4	99821855	99866893	chr9	+	45039	5706	1.34	0.67	1	5.89763e-06	1.00157e-06	NGFIB-like	K08559//nuclear receptor subfamily 4 group A member 3+ko05202//Transcriptional misregulation in cancer;K08559//nuclear receptor subfamily 4 group A member 3+ko05202//Transcriptional misregulation in cancer;K08559//nuclear receptor subfamily 4 group A member 3+ko05202//Transcriptional misregulation in cancer	gi|1311505|gb|AAB36006.1||0|steroid/thyroid orphan receptor homolog gene, partial [Homo sapiens]	GO:0007411//axon guidance;GO:0006935//chemotaxis;GO:0048858//cell projection morphogenesis;GO:0042330//taxis;GO:0048839//inner ear development;GO:0009605//response to external stimulus;GO:0006352//DNA-templated transcription, initiation;GO:0032501//multicellular organismal process;GO:0006139//nucleobase-containing compound metabolic process;GO:0046483//heterocycle metabolic process;GO:0018130//he…
