# Supplementary material for: Downregulation of the ubiquitin ligase KBTBD8 prevented epithelial ovarian cancer progression
Source: Mol Med. 2020 Oct 27;26:96. doi: 10.1186/s10020-020-00226-7 (PMC7590797; doi:10.1186/s10020-020-00226-7)
Supplement: Supplementary file 3 — Additional file 3: Figure 1. Results in HO8910 showed that human KBTBD8 was important for the proliferation of ovarian epithelial cancer cells. A and B Blot and quantification showed that KBTBD8 protein level was about tenfold higher in HO8910 ovarian cancer cells than in normal cell line moody (KBTBD8 protein level, Moody vs. HO8910, 0.01478 vs. 0.1490). C and D Blot and quantification showed that KBTBD8 protein was significantly reduced by specific shRNA. E and F The number of colonies formed after 7 days was significantly decreased in KBTBD8-knockdown (K8-KD) compared with the numbers in control cells (colony numbers, CTR vs. K8-KD, 135 vs. 49). G–I Cell cycle analysis by FACS showed that significantly fewer cells were at S stage (proportion of cells at S phase, CTR vs. K8-KD, 45.88% vs. 21.24%) and considerably more cells were at the G1 stage (percentage of cells at the G1 phase, CTR vs. K8-KD, 48.37% vs. 69.90%) in KBTBD8-knockdown HO8910 cells than in control cells. J CCK8 assay also showed that there were significantly less proliferating cells in the KBTBD8-knockdown HO8910 cells than in control cells (CCK8, CTR vs. K8-KD, 0.8500 vs. 0.6259). A.U., arbitrary unit. *Indicates p < 0.05, ** indicates p < 0.01, *** indicates p < 0.001. Figure 2: Results in HO8910 cells showed that human KBTBD8 was important for the migration of EOC cells. A and B Would healing assays showed that the closure ratio of the scratched area was slower in the KBTBD8-knockdown HO8910 cells than in the control cells. Representative images at 0 h, 24 h, 48 h, and 72 h were shown. Percentage of initial area uncovered by migrated cells at 24 h, CTR vs. K8-KD, 56.03% vs. 86.67%; at 48 h, 20.34% vs. 66.68%; at 72 h, 8.719% vs. 55.31%. C and D 3-dimensional migration assay showed that the migrated cells were significantly less in the KBTBD8-knockdown than in the control cells (Number of migrated cells per field, CTR vs. K8-KD, 216 vs. 22). Scale bar, 50 μm. ****Indicates p < 0.0001. Figure 3: R [file 10020_2020_226_MOESM3_ESM.xlsx]

## Sheet: KBTBD8 vs Control-downregulated
Gene ID	njmu_dl_k8_1 FPKM	njmu_dl_A3 FPKM	log2(njmu_dl_A3/njmu_dl_k8_1)	FDR(njmu_dl_k8_1-vs-njmu_dl_A3)	Pvalue(njmu_dl_k8_1-vs-njmu_dl_A3)	Other Gene ID	Transcripts	Gene Type	Transcripts Number	Start	End	Chr	Strand +/-	Length	Max Length of Transcript	njmu_dl_A3 FPKM	njmu_dl_k8_1 FPKM	log2(njmu_dl_A3/njmu_dl_k8_1)	FDR(njmu_dl_k8_1-vs-njmu_dl_A3)	Pvalue(njmu_dl_k8_1-vs-njmu_dl_A3)	TFs	Kegg Orthology	Nr	GO
8293	8.73	0	-9.76984	3.24769e-33	8.7257e-35	SERF1A	NM_022968.1,NM_021967.2	Known_gene	2	70900663	70918530	chr5	+	17868	1913	0	8.73	-9.76984	3.24769e-33	8.7257e-35			gi|11415046|ref|NP_068802.1||4.45428e-77|small EDRK-rich factor 1 isoform 1 [Homo sapiens]	GO:0048731//system development;GO:0048856//anatomical structure development;GO:0032501//multicellular organismal process;GO:0032502//developmental process;GO:0007399//nervous system development;GO:0007275//multicellular organism development;GO:0016021//integral component of membrane;GO:0016020//membrane;GO:0044425//membrane part;GO:0031224//intrinsic component of membrane;
84141	7	0	-9.45121	6.03711e-72	6.30982e-74	EVA1A	NM_001135032.1,NM_032181.2	Known_gene	2	75492318	75569722	chr2	-	77405	1855	0	7	-9.45121	6.03711e-72	6.30982e-74			gi|14149865|ref|NP_115557.1||4.32083e-108|protein eva-1 homolog A [Homo sapiens]	GO:0006914//autophagy;GO:0006915//apoptotic process;GO:0009056//catabolic process;GO:0044237//cellular metabolic process;GO:0008152//metabolic process;GO:0061919//process utilizing autophagic mechanism;GO:0008219//cell death;GO:0009987//cellular process;GO:0012501//programmed cell death;GO:0044248//cellular catabolic process;GO:0044425//membrane part;GO:0031224//intrinsic component of membrane;GO…
5999	4.8	0	-8.90689	3.1298e-80	2.71674e-82	RGS4	NM_005613.5,NM_001102445.2,NM_001113380.1,NM_001113381.1	Known_gene	4	163068606	163076802	chr1	+	8197	3480	0	4.8	-8.90689	3.1298e-80	2.71674e-82		K16449//regulator of G-protein signaling;K16449//regulator of G-protein signaling;K16449//regulator of G-protein signaling;K16449//regulator of G-protein signaling	gi|156416012|ref|NP_001095915.1||0|regulator of G-protein signaling 4 isoform 1 [Homo sapiens]	GO:0060255//regulation of macromolecule metabolic process;GO:0044092//negative regulation of molecular function;GO:0048519//negative regulation of biological process;GO:0019220//regulation of phosphate metabolic process;GO:0051174//regulation of phosphorus metabolic process;GO:0000188//inactivation of MAPK activity;GO:0009892//negative regulation of metabolic process;GO:0006469//negative regulati…
4879	4.52	0	-8.82018	7.79961e-17	4.70694e-18	NPPB	NM_002521.2	Known_gene	1	11857464	11858935	chr1	-	1472	698	0	4.52	-8.82018	7.79961e-17	4.70694e-18		K12335//natriuretic peptide B+ko04022//cGMP-PKG signaling pathway	gi|4505433|ref|NP_002512.1||3.42889e-92|natriuretic peptides B preproprotein [Homo sapiens]	GO:0051049//regulation of transport;GO:0046390//ribose phosphate biosynthetic process;GO:0009617//response to bacterium;GO:0051128//regulation of cellular component organization;GO:0009605//response to external stimulus;GO:0019693//ribose phosphate metabolic process;GO:0050793//regulation of developmental process;GO:0046483//heterocycle metabolic process;GO:0065008//regulation of biological quali…
54937	4.5	0	-8.81378	3.76416e-54	5.3345e-56	SOHLH2	NM_001282147.1,NM_017826.2	Known_gene	2	36168208	36214615	chr13	-	46408	2193	0	4.5	-8.81378	3.76416e-54	5.3345e-56	bHLH		gi|239047343|ref|NP_060296.2||0|spermatogenesis- and oogenesis-specific basic helix-loop-helix-containing protein 2 isoform 1 [Homo sapiens]	GO:0009987//cellular process;GO:0007283//spermatogenesis;GO:0007276//gamete generation;GO:2000112//regulation of cellular macromolecule biosynthetic process;GO:0051252//regulation of RNA metabolic process;GO:0031326//regulation of cellular biosynthetic process;GO:0080090//regulation of primary metabolic process;GO:0007292//female gamete generation;GO:0009889//regulation of biosynthetic process;GO…
894	53.25	0.14	-8.57121	0	0	CCND2	NM_001759.3	Known_gene	1	4273736	4305356	chr12	+	31621	6522	0.14	53.25	-8.57121	0	0		K10151//cyclin D2+ko04390//Hippo signaling pathway+ko04630//Jak-STAT signaling pathway+ko04510//Focal adhesion+ko04218//Cellular senescence+ko04917//Prolactin signaling pathway+ko04310//Wnt signaling pathway+ko04340//Hedgehog signaling pathway+ko05200//Pathways in cancer+ko05202//Transcriptional misregulation in cancer+ko05203//Viral carcinogenesis+ko05206//MicroRNAs in cancer+ko04151//PI3K-Akt s…	gi|4502617|ref|NP_001750.1||0|G1/S-specific cyclin-D2 [Homo sapiens]	GO:0050790//regulation of catalytic activity;GO:0001932//regulation of protein phosphorylation;GO:0051338//regulation of transferase activity;GO:0009893//positive regulation of metabolic process;GO:0051726//regulation of cell cycle;GO:0051174//regulation of phosphorus metabolic process;GO:0010562//positive regulation of phosphorus metabolic process;GO:0010604//positive regulation of macromolecule…
10586	31.87	0.12	-8.05302	0	0	MAB21L2	NM_006439.4	Known_gene	1	150581925	150584693	chr4	+	2769	2769	0.12	31.87	-8.05302	0	0		K17834//cyclic GMP-AMP synthase [EC:2.7.7.86]+ko04623//Cytosolic DNA-sensing pathway+ko05163//Human cytomegalovirus infection	gi|5453730|ref|NP_006430.1||0|protein mab-21-like 2 [Homo sapiens]	GO:0009653//anatomical structure morphogenesis;GO:0007423//sensory organ development;GO:0048598//embryonic morphogenesis;GO:0009790//embryo development;GO:0032501//multicellular organismal process;GO:0065007//biological regulation;GO:0048513//animal organ development;GO:0048522//positive regulation of cellular process;GO:0010171//body morphogenesis;GO:0048731//system development;GO:0008284//posit…
23089	14.55	0.06	-7.92184	0	0	PEG10	NM_001184961.1,NM_001184962.1,NM_001040152.1,NM_001172438.2,NM_001172437.2,NM_015068.3	Known_gene	6	94656325	94669695	chr7	+	13371	6629	0.06	14.55	-7.92184	0	0	Homeobox	K08327//phosducin;K18438//cAMP and cAMP-inhibited cGMP 3',5'-cyclic phosphodiesterase 10 [EC:3.1.4.17 3.1.4.35]+ko00230//Purine metabolism+ko05032//Morphine addiction;K04612//calcium-sensing receptor+ko04621//NOD-like receptor signaling pathway+ko04928//Parathyroid hormone synthesis, secretion and action;K12322//guanylate cyclase 2F [EC:4.6.1.2]+ko00230//Purine metabolism+ko04744//Phototransducti…	gi|289176996|ref|NP_001165908.1||0|retrotransposon-derived protein PEG10 isoform 3 [Homo sapiens]	GO:0048519//negative regulation of biological process;GO:1903845//negative regulation of cellular response to transforming growth factor beta stimulus;GO:0000003//reproduction;GO:0012501//programmed cell death;GO:0003006//developmental process involved in reproduction;GO:0007275//multicellular organism development;GO:0017015//regulation of transforming growth factor beta receptor signaling pathwa…
2346	2.27	0	-7.82655	3.67787e-31	1.07719e-32	FOLH1	XM_017017444.1,XM_017017446.1,XM_011519958.2,XM_017017442.1,XM_017017434.1,NM_001014986.1,XM_017017433.1,XM_017017449.1,XM_017017439.1,XM_017017451.1,XM_017017445.1,XM_017017448.1,NM_004476.1,XM_017017440.1,XM_017017441.1,XM_017017450.1,XM_017017438.1,NM_001193471.1,XM_017017437.1,XM_017017447.1,XM_017017432.1,XM_017017435.1,XM_017017443.1,NM_001193472.1,NM_001193473.1,XM_017017436.1	Known_gene	26	49145094	49208706	chr11	-	63613	4308	0	2.27	-7.82655	3.67787e-31	1.07719e-32		K14592//glutamate carboxypeptidase II (folate hydrolase 1) [EC:3.4.17.21]+ko00250//Alanine, aspartate and glutamate metabolism+ko04977//Vitamin digestion and absorption+ko01100//Metabolic pathways;K14592//glutamate carboxypeptidase II (folate hydrolase 1) [EC:3.4.17.21]+ko00250//Alanine, aspartate and glutamate metabolism+ko04977//Vitamin digestion and absorption+ko01100//Metabolic pathways;K1459…	gi|119588266|gb|EAW67860.1||0|hCG1990378, isoform CRA_c [Homo sapiens]	GO:0044237//cellular metabolic process;GO:0006575//cellular modified amino acid metabolic process;GO:0043436//oxoacid metabolic process;GO:0006760//folic acid-containing compound metabolic process;GO:0051186//cofactor metabolic process;GO:0042558//pteridine-containing compound metabolic process;GO:0043603//cellular amide metabolic process;GO:0071704//organic substance metabolic process;GO:0043170…
928	17.5	0.08	-7.77314	2.93384e-122	1.54185e-124	CD9	NM_001769.3,XM_005253814.3,XM_011521040.1	Known_gene	3	6199844	6238271	chr12	+	38428	1465	0.08	17.5	-7.77314	2.93384e-122	1.54185e-124		K06460//CD9 antigen+ko04640//Hematopoietic cell lineage;K06460//CD9 antigen+ko04640//Hematopoietic cell lineage;K06460//CD9 antigen+ko04640//Hematopoietic cell lineage	gi|4502693|ref|NP_001760.1||4.91469e-167|CD9 antigen [Homo sapiens]	GO:0009987//cellular process;GO:0042060//wound healing;GO:0065008//regulation of biological quality;GO:0006928//movement of cell or subcellular component;GO:0034329//cell junction assembly;GO:0032940//secretion by cell;GO:0048646//anatomical structure formation involved in morphogenesis;GO:0007342//fusion of sperm to egg plasma membrane involved in single fertilization;GO:0000003//reproduction;GO…
339479	1.92	0	-7.58496	3.66309e-31	1.07719e-32	BRINP3	XM_017001131.1,XM_017001129.1,XM_011509472.2,XM_017001125.1,NM_001317188.1,XM_017001126.1,XM_017001128.1,XM_011509476.2,XM_017001130.1,XM_011509475.2,NM_199051.2,XM_017001127.1,XM_017001133.1,XM_017001132.1	Known_gene	14	190097662	190477997	chr1	-	380336	4370	0	1.92	-7.58496	3.66309e-31	1.07719e-32			gi|39979638|ref|NP_950252.1||0|BMP/retinoic acid-inducible neural-specific protein 3 isoform 1 precursor [Homo sapiens]	GO:0048519//negative regulation of biological process;GO:0065007//biological regulation;GO:0032502//developmental process;GO:0045786//negative regulation of cell cycle;GO:0007399//nervous system development;GO:0048856//anatomical structure development;GO:0048523//negative regulation of cellular process;GO:0007275//multicellular organism development;GO:0032501//multicellular organismal process;GO:…
353376	1.78	0	-7.47573	3.67047e-31	1.07719e-32	TICAM2	NM_021649.7	Known_gene	1	115578496	115602479	chr5	-	23984	3203	0	1.78	-7.47573	3.67047e-31	1.07719e-32		K05409//TRIF-related adaptor molecule+ko05133//Pertussis+ko04217//Necroptosis+ko04620//Toll-like receptor signaling pathway+ko04064//NF-kappa B signaling pathway+ko05161//Hepatitis B	gi|33386674|ref|NP_067681.1||6.2978e-178|TIR domain-containing adapter molecule 2 [Homo sapiens]	GO:0006950//response to stress;GO:0051234//establishment of localization;GO:0034142//toll-like receptor 4 signaling pathway;GO:0009966//regulation of signal transduction;GO:0043122//regulation of I-kappaB kinase/NF-kappaB signaling;GO:0050789//regulation of biological process;GO:0008063//Toll signaling pathway;GO:0080134//regulation of response to stress;GO:0050778//positive regulation of immune …
7022	1.56	0	-7.2854	1.07033e-24	4.0323e-26	TFAP2C	NM_003222.3	Known_gene	1	56629302	56639283	chr20	+	9982	2866	0	1.56	-7.2854	1.07033e-24	4.0323e-26	AP-2	K09177//transcription factor AP-2 gamma	gi|4507445|ref|NP_003213.1||0|transcription factor AP-2 gamma [Homo sapiens]	GO:0043009//chordate embryonic development;GO:0046546//development of primary male sexual characteristics;GO:0001763//morphogenesis of a branching structure;GO:0019222//regulation of metabolic process;GO:0048646//anatomical structure formation involved in morphogenesis;GO:0021872//forebrain generation of neurons;GO:0048869//cellular developmental process;GO:0050793//regulation of developmental pr…
4922	143.24	1.08	-7.05126	0	0	NTS	NM_006183.4	Known_gene	1	85874295	85882992	chr12	+	8698	1239	1.08	143.24	-7.05126	0	0		K05235//neurotensin	gi|5453816|ref|NP_006174.1||3.43591e-125|neurotensin/neuromedin N preproprotein [Homo sapiens]	GO:0008015//blood circulation;GO:0007154//cell communication;GO:0050794//regulation of cellular process;GO:0003008//system process;GO:0007165//signal transduction;GO:0003018//vascular process in circulatory system;GO:0023052//signaling;GO:0065007//biological regulation;GO:0050880//regulation of blood vessel size;GO:0090066//regulation of anatomical structure size;GO:0051716//cellular response to …
107984153	1.01	0	-6.65821	4.25989e-15	2.92042e-16	LOC107984153	XM_017030329.1	Known_gene	1	41073	44804	NW_014040931.1	+	3732	2789	0	1.01	-6.65821	4.25989e-15	2.92042e-16			gi|768050464|ref|XP_011546057.1||1.84705e-75|PREDICTED: uncharacterized protein LOC102723722 isoform X3 [Homo sapiens]
4256	1	0	-6.64386	1.25337e-07	1.71335e-08	MGP	NM_000900.3,NM_001190839.1	Known_gene	2	14881181	14885919	chr12	-	4739	1473	0	1	-6.64386	1.25337e-07	1.71335e-08		K19481//matrix Gla protein;K19481//matrix Gla protein	gi|299890879|ref|NP_001177768.1||7.23474e-92|matrix Gla protein isoform 1 precursor [Homo sapiens]	GO:0050789//regulation of biological process;GO:0098743//cell aggregation;GO:0048731//system development;GO:0051239//regulation of multicellular organismal process;GO:0048705//skeletal system morphogenesis;GO:0030154//cell differentiation;GO:0007275//multicellular organism development;GO:0032501//multicellular organismal process;GO:2000026//regulation of multicellular organismal development;GO:00…
6282	94.97	0.95	-6.6434	4.07969e-280	6.74528e-283	S100A11	NM_005620.1	Known_gene	1	152032506	152037035	chr1	-	4530	594	0.95	94.97	-6.6434	4.07969e-280	6.74528e-283		K17274//calpactin-1 light chain	gi|5032057|ref|NP_005611.1||2.36902e-73|protein S100-A11 [Homo sapiens]	GO:0008285//negative regulation of cell proliferation;GO:0010605//negative regulation of macromolecule metabolic process;GO:0006275//regulation of DNA replication;GO:0010556//regulation of macromolecule biosynthetic process;GO:0050794//regulation of cellular process;GO:0009987//cellular process;GO:0080090//regulation of primary metabolic process;GO:0009892//negative regulation of metabolic proces…
306	2.98	0.03	-6.63421	8.1049e-25	3.03904e-26	ANXA3	NM_005139.2	Known_gene	1	78551588	78610451	chr4	+	58864	1618	0.03	2.98	-6.63421	8.1049e-25	3.03904e-26		K17089//annexin A3	gi|4826643|ref|NP_005130.1||0|annexin A3 [Homo sapiens]	GO:0002366//leukocyte activation involved in immune response;GO:0065007//biological regulation;GO:0043312//neutrophil degranulation;GO:0051704//multi-organism process;GO:2000026//regulation of multicellular organismal development;GO:0098542//defense response to other organism;GO:0042119//neutrophil activation;GO:0030334//regulation of cell migration;GO:0009605//response to external stimulus;GO:00…
2619	0.99	0	-6.62936	2.1747e-15	1.46778e-16	GAS1	NM_002048.2	Known_gene	1	86944362	86947189	chr9	-	2828	2828	0	0.99	-6.62936	2.1747e-15	1.46778e-16		K06232//growth arrest-specific 1+ko04340//Hedgehog signaling pathway	gi|167466169|ref|NP_002039.2||0|growth arrest-specific protein 1 precursor [Homo sapiens]	GO:0048701//embryonic cranial skeleton morphogenesis;GO:0045930//negative regulation of mitotic cell cycle;GO:0120036//plasma membrane bounded cell projection organization;GO:0048812//neuron projection morphogenesis;GO:0048513//animal organ development;GO:0040007//growth;GO:0009888//tissue development;GO:0007399//nervous system development;GO:0070613//regulation of protein processing;GO:0031323//…
51375	9.53	0.1	-6.5744	6.55736e-87	5.11114e-89	SNX7	XM_006710677.2,NM_015976.4,XM_017001425.1,XM_011541564.2,XM_006710678.2,XM_017001428.1,XM_017001427.1,XM_017001426.1,NM_152238.3	Known_gene	9	98661344	98760500	chr1	+	99157	2167	0.1	9.53	-6.5744	6.55736e-87	5.11114e-89		K17921//sorting nexin-7/30;K17921//sorting nexin-7/30;K17921//sorting nexin-7/30;K17921//sorting nexin-7/30;K17921//sorting nexin-7/30	gi|194294540|ref|NP_057060.2||0|sorting nexin-7 isoform a [Homo sapiens]	GO:0071705//nitrogen compound transport;GO:0015833//peptide transport;GO:0015031//protein transport;GO:0008104//protein localization;GO:0071702//organic substance transport;GO:0009987//cellular process;GO:0042886//amide transport;GO:0045184//establishment of protein localization;GO:0033036//macromolecule localization;GO:0006810//transport;GO:0051179//localization;GO:0051234//establishment of loca…
164781	0.94	0	-6.55459	2.44589e-09	2.76146e-10	DAW1	XM_011510755.1,XM_017003490.1,NM_178821.1	Known_gene	3	227871054	227924347	chr2	+	53294	2315	0	0.94	-6.55459	2.44589e-09	2.76146e-10	HMG	K19760//dynein assembly factor with WDR repeat domains 1;K19760//dynein assembly factor with WDR repeat domains 1;K19760//dynein assembly factor with WDR repeat domains 1	gi|119591287|gb|EAW70881.1||2.94894e-159|WD repeat domain 69, isoform CRA_b [Homo sapiens]	GO:0044464//cell part;GO:0005929//cilium;GO:0120025//plasma membrane bounded cell projection;GO:0043226//organelle;GO:0005623//cell;GO:0042995//cell projection;
3880	13.66	0.15	-6.50885	5.10664e-104	3.19636e-106	KRT19	NM_002276.4	Known_gene	1	41523617	41528389	chr17	-	4773	1471	0.15	13.66	-6.50885	5.10664e-104	3.19636e-106		K07604//type I keratin, acidic+ko04915//Estrogen signaling pathway	gi|24234699|ref|NP_002267.2||0|keratin, type I cytoskeletal 19 [Homo sapiens]	GO:0030036//actin cytoskeleton organization;GO:0045214//sarcomere organization;GO:0001892//embryonic placenta development;GO:0061061//muscle structure development;GO:0048608//reproductive structure development;GO:0048568//embryonic organ development;GO:0022607//cellular component assembly;GO:0048869//cellular developmental process;GO:0051704//multi-organism process;GO:0051817//modification of mor…
797	0.84	0	-6.39232	8.22349e-05	1.66606e-05	CALCB	NM_000728.3	Known_gene	1	15073600	15078631	chr11	+	5032	1031	0	0.84	-6.39232	8.22349e-05	1.66606e-05		K12332//calcitonin	gi|9945304|ref|NP_000719.1||1.17498e-87|calcitonin gene-related peptide 2 precursor [Homo sapiens]	GO:0042592//homeostatic process;GO:0055080//cation homeostasis;GO:0009987//cellular process;GO:0055065//metal ion homeostasis;GO:0008015//blood circulation;GO:0035150//regulation of tube size;GO:0050801//ion homeostasis;GO:0055082//cellular chemical homeostasis;GO:0019725//cellular homeostasis;GO:0006874//cellular calcium ion homeostasis;GO:0072503//cellular divalent inorganic cation homeostasis;…
4632	0.77	0	-6.26679	0.000156375	3.31494e-05	MYL1	NM_079420.2,NM_079422.2	Known_gene	2	210290144	210315171	chr2	-	25028	1052	0	0.77	-6.26679	0.000156375	3.31494e-05		K05738//myosin light chain 1;K05738//myosin light chain 1	gi|17986273|ref|NP_524144.1||5.25172e-139|myosin light chain 1/3, skeletal muscle isoform isoform 1f [Homo sapiens]	GO:0006928//movement of cell or subcellular component;GO:0048731//system development;GO:0030049//muscle filament sliding;GO:0003012//muscle system process;GO:0048513//animal organ development;GO:0003013//circulatory system process;GO:0033275//actin-myosin filament sliding;GO:0048856//anatomical structure development;GO:0032501//multicellular organismal process;GO:0032502//developmental process;GO…
65061	1.95	0.03	-6.02237	7.72924e-36	1.88952e-37	CDK15	XM_005246781.3,XM_011511655.2,XM_011511657.2,NM_001261435.1,XM_011511656.2,XM_011511650.2,XM_011511654.2,NM_001261436.1,XM_011511652.1,XM_005246782.4,NM_139158.2	Known_gene	11	201790324	201895550	chr2	+	105227	4701	0.03	1.95	-6.02237	7.72924e-36	1.88952e-37		K15594//cyclin-dependent kinase 15 [EC:2.7.11.22];K15594//cyclin-dependent kinase 15 [EC:2.7.11.22];K15594//cyclin-dependent kinase 15 [EC:2.7.11.22];K15594//cyclin-dependent kinase 15 [EC:2.7.11.22];K15594//cyclin-dependent kinase 15 [EC:2.7.11.22];K15594//cyclin-dependent kinase 15 [EC:2.7.11.22];K15594//cyclin-dependent kinase 15 [EC:2.7.11.22];K15594//cyclin-dependent kinase 15 [EC:2.7.11.22]…	gi|290457634|sp|Q96Q40.2|CDK15_HUMAN|0|RecName: Full=Cyclin-dependent kinase 15; AltName: Full=Amyotrophic lateral sclerosis 2 chromosomal region candidate gene 7 protein; AltName: Full=Cell division protein kinase 15; AltName: Full=Serine/threonine-protein kinase ALS2CR7; AltName: Full=Serine/threonine-protein kinase PFTAIRE-2	GO:0005488//binding;GO:0032555//purine ribonucleotide binding;GO:0005524//ATP binding;GO:0004674//protein serine/threonine kinase activity;GO:0003824//catalytic activity;GO:0004693//cyclin-dependent protein serine/threonine kinase activity;GO:0005515//protein binding;GO:0046872//metal ion binding;GO:0000166//nucleotide binding;GO:0004672//protein kinase activity;GO:0016773//phosphotransferase act…
9060	1.92	0.03	-6	1.64138e-37	3.78966e-39	PAPSS2	NM_004670.3,NM_001015880.1	Known_gene	2	87659719	87747705	chr10	+	87987	3858	0.03	1.92	-6	1.64138e-37	3.78966e-39		K13811//3'-phosphoadenosine 5'-phosphosulfate synthase [EC:2.7.7.4 2.7.1.25]+ko00230//Purine metabolism+ko00920//Sulfur metabolism+ko00261//Monobactam biosynthesis+ko01100//Metabolic pathways+ko00450//Selenocompound metabolism;K13811//3'-phosphoadenosine 5'-phosphosulfate synthase [EC:2.7.7.4 2.7.1.25]+ko00230//Purine metabolism+ko00920//Sulfur metabolism+ko00261//Monobactam biosynthesis+ko01100/…	gi|34447231|ref|NP_004661.2||0|bifunctional 3'-phosphoadenosine 5'-phosphosulfate synthase 2 isoform a [Homo sapiens]	GO:0007275//multicellular organism development;GO:0009058//biosynthetic process;GO:0065007//biological regulation;GO:0034033//purine nucleoside bisphosphate biosynthetic process;GO:0050896//response to stimulus;GO:0034036//purine ribonucleoside bisphosphate biosynthetic process;GO:0065008//regulation of biological quality;GO:0071704//organic substance metabolic process;GO:1901576//organic substan…
27092	1.25	0.02	-5.96578	6.0354e-22	2.64082e-23	CACNG4	NM_014405.3	Known_gene	1	66964864	67033402	chr17	+	68539	3430	0.02	1.25	-5.96578	6.0354e-22	2.64082e-23		K04869//voltage-dependent calcium channel gamma-4+ko05414//Dilated cardiomyopathy (DCM)+ko05410//Hypertrophic cardiomyopathy (HCM)+ko05412//Arrhythmogenic right ventricular cardiomyopathy (ARVC)+ko04261//Adrenergic signaling in cardiomyocytes+ko04260//Cardiac muscle contraction+ko04010//MAPK signaling pathway+ko04921//Oxytocin signaling pathway	gi|7656948|ref|NP_055220.1||0|voltage-dependent calcium channel gamma-4 subunit [Homo sapiens]	GO:0043269//regulation of ion transport;GO:0099537//trans-synaptic signaling;GO:2000311//regulation of AMPA receptor activity;GO:0050789//regulation of biological process;GO:0034765//regulation of ion transmembrane transport;GO:0010646//regulation of cell communication;GO:0032409//regulation of transporter activity;GO:0007154//cell communication;GO:0050794//regulation of cellular process;GO:00518…
267004	0.6	0	-5.90689	2.40549e-07	3.40902e-08	PGBD3	NM_170753.3	Known_gene	1	49515105	49524281	chr10	-	9177	2266	0	0.6	-5.90689	2.40549e-07	3.40902e-08		K10841//DNA excision repair protein ERCC-6+ko03420//Nucleotide excision repair;K09228//KRAB domain-containing zinc finger protein	gi|457867145|ref|NP_001263987.1||0|Cockayne syndrome B-piggyBac fusion protein [Homo sapiens]	GO:0044424//intracellular part;GO:0031974//membrane-enclosed lumen;GO:0044451//nucleoplasm part;GO:0043227//membrane-bounded organelle;GO:0044422//organelle part;GO:0032991//macromolecular complex;GO:0044428//nuclear part;GO:0043226//organelle;GO:0070013//intracellular organelle lumen;GO:0005654//nucleoplasm;GO:0005622//intracellular;GO:0044464//cell part;GO:0043233//organelle lumen;GO:0008023//t…
114794	0.59	0.01	-5.88264	1.10349e-25	3.98128e-27	ELFN2	NM_052906.4	Known_gene	1	37367960	37427470	chr22	-	59511	8361	0.01	0.59	-5.88264	1.10349e-25	3.98128e-27		K17568//protein phosphatase 1 regulatory subunit 29	gi|116268101|ref|NP_443138.2||0|protein phosphatase 1 regulatory subunit 29 precursor [Homo sapiens]	GO:0050794//regulation of cellular process;GO:0051336//regulation of hydrolase activity;GO:0065009//regulation of molecular function;GO:0044092//negative regulation of molecular function;GO:0045936//negative regulation of phosphate metabolic process;GO:0048523//negative regulation of cellular process;GO:0010923//negative regulation of phosphatase activity;GO:0050790//regulation of catalytic activ…
9674	0.56	0	-5.80735	3.14676e-14	2.30038e-15	KIAA0040	NM_001319231.1,XM_017002909.1,XM_017002911.1,NM_001162893.1,NM_001162895.1,NM_001319230.1,XM_017002910.1,NM_001162894.1,NM_014656.2	Known_gene	9	175156986	175193300	chr1	-	36315	5072	0	0.56	-5.80735	3.14676e-14	2.30038e-15			gi|242332496|ref|NP_055471.2||2.3407e-66|uncharacterized protein KIAA0040 [Homo sapiens]	GO:0016020//membrane;GO:0031224//intrinsic component of membrane;GO:0044425//membrane part;GO:0016021//integral component of membrane;GO:0005488//binding;GO:0005515//protein binding;
647042	0.54	0	-5.75489	4.51928e-13	3.60528e-14	GOLGA6L10	NM_001322400.1,NM_001164465.3	Known_gene	2	52777	82349475	chr15_KI270850v1_alt	-	82296699	4452	0	0.54	-5.75489	4.51928e-13	3.60528e-14	zf-C2H2	K20358//golgin subfamily A member 2;K20358//golgin subfamily A member 2	gi|578839974|ref|XP_006725246.1||0|PREDICTED: putative golgin subfamily A member 6-like protein 10 isoform X3 [Homo sapiens]	GO:0012505//endomembrane system;GO:0043227//membrane-bounded organelle;GO:0043229//intracellular organelle;GO:0005794//Golgi apparatus;GO:0043231//intracellular membrane-bounded organelle;GO:0044464//cell part;GO:0043226//organelle;GO:0005622//intracellular;GO:0044424//intracellular part;GO:0044444//cytoplasmic part;GO:0005737//cytoplasm;GO:0005623//cell;
25854	2.12	0.04	-5.72792	2.9933e-31	8.6962e-33	FAM149A	XM_017007996.1,XM_017008003.1,XM_005262911.1,XM_011531835.2,XM_005262913.1,XM_017008002.1,XM_017008005.1,XM_017008001.1,XM_017008008.1,XM_017008004.1,NM_015398.2,NM_001006655.2,XM_017007998.1,XM_011531836.1,XM_017007999.1,XM_017008007.1,XM_005262912.1,XM_017007997.1,XM_011531834.1,XM_017008000.1,XM_017008006.1	Known_gene	21	186104798	186172663	chr4	+	67866	6053	0.04	2.12	-5.72792	2.9933e-31	8.6962e-33			gi|182676629|sp|A5PLN7.2|F149A_HUMAN|0|RecName: Full=Protein FAM149A
5673	0.53	0	-5.72792	0.000156288	3.31494e-05	PSG5	NM_001130014.1,NM_002781.3,XM_011527132.2,XM_017027003.1	Known_gene	4	43167743	43186536	chr19	-	18794	1640	0	0.53	-5.72792	0.000156288	3.31494e-05		K06500//pregnancy specific beta-1-glycoprotein;K06500//pregnancy specific beta-1-glycoprotein	gi|194097367|ref|NP_002772.3||0|pregnancy-specific beta-1-glycoprotein 5 precursor [Homo sapiens]	GO:0007565//female pregnancy;GO:0044703//multi-organism reproductive process;GO:0022414//reproductive process;GO:0051704//multi-organism process;GO:0032501//multicellular organismal process;GO:0000003//reproduction;GO:0044706//multi-multicellular organism process;GO:0005576//extracellular region;GO:0005488//binding;GO:0005515//protein binding;
151242	3.12	0.06	-5.70044	5.91652e-18	3.35392e-19	PPP1R1C	NM_001261425.1,NM_001080545.2,NM_001261424.1,XM_017003451.1	Known_gene	4	181985824	182131382	chr2	+	145559	3053	0.06	3.12	-5.70044	5.91652e-18	3.35392e-19		K17549//protein phosphatase 1 regulatory subunit 1C;K17549//protein phosphatase 1 regulatory subunit 1C;K17549//protein phosphatase 1 regulatory subunit 1C	gi|122937386|ref|NP_001074014.1||1.57612e-73|protein phosphatase 1 regulatory subunit 1C isoform 2 [Homo sapiens]	GO:0051301//cell division;GO:0009987//cellular process;GO:0007165//signal transduction;GO:0001558//regulation of cell growth;GO:0007346//regulation of mitotic cell cycle;GO:0030307//positive regulation of cell growth;GO:0007154//cell communication;GO:0065007//biological regulation;GO:0050896//response to stimulus;GO:0023052//signaling;GO:0045787//positive regulation of cell cycle;GO:0045931//posi…
84665	0.52	0.01	-5.70044	4.08474e-15	2.79552e-16	MYPN	NM_032578.3,XM_017016834.1,NM_001256267.1,XM_017016833.1,NM_001256268.1	Known_gene	5	68087908	68212017	chr10	+	124110	6153	0.01	0.52	-5.70044	4.08474e-15	2.79552e-16		K19875//myotilin;K19875//myotilin;K19875//myotilin	gi|153792294|ref|NP_115967.2||0|myopalladin isoform a [Homo sapiens]	GO:0055001//muscle cell development;GO:0044085//cellular component biogenesis;GO:0007010//cytoskeleton organization;GO:0048869//cellular developmental process;GO:0048856//anatomical structure development;GO:0055002//striated muscle cell development;GO:0030029//actin filament-based process;GO:0009987//cellular process;GO:0006996//organelle organization;GO:0070925//organelle assembly;GO:0031032//ac…
344901	6.3	0.14	-5.49185	5.26444e-101	3.54382e-103	OSTN	XM_017006303.1,NM_198184.1,XM_005247428.4	Known_gene	3	191199060	191265601	chr3	+	66542	3398	0.14	6.3	-5.49185	5.26444e-101	3.54382e-103		K04723//interleukin 1 receptor accessory protein+ko04659//Th17 cell differentiation+ko04750//Inflammatory mediator regulation of TRP channels+ko04010//MAPK signaling pathway+ko04060//Cytokine-cytokine receptor interaction	gi|38044108|ref|NP_937827.1||4.43296e-91|osteocrin precursor [Homo sapiens]	GO:0007154//cell communication;GO:0006140//regulation of nucleotide metabolic process;GO:0019219//regulation of nucleobase-containing compound metabolic process;GO:0009889//regulation of biosynthetic process;GO:0048522//positive regulation of cellular process;GO:0031328//positive regulation of cellular biosynthetic process;GO:0007166//cell surface receptor signaling pathway;GO:0045935//positive r…
492307	1.73	0.04	-5.43463	1.83622e-11	1.67737e-12	C8orf22	NM_001256596.1,NM_001256598.1,NM_001256597.1,NM_001007176.4	Known_gene	4	49054336	49076083	chr8	+	21748	1993	0.04	1.73	-5.43463	1.83622e-11	1.67737e-12			gi|375298670|ref|NP_001243525.1||2.01256e-55|pancreatic progenitor cell differentiation and proliferation factor-like protein isoform b [Homo sapiens]	GO:0032501//multicellular organismal process;GO:0032502//developmental process;GO:0030154//cell differentiation;GO:0009987//cellular process;GO:0007275//multicellular organism development;GO:0048856//anatomical structure development;GO:0048869//cellular developmental process;
9464	3.89	0.09	-5.4337	2.81463e-44	5.20212e-46	HAND2	NM_021973.2	Known_gene	1	173526501	173530227	chr4	-	3727	2368	0.09	3.89	-5.4337	2.81463e-44	5.20212e-46	Fork	K18486//heart-and neural crest derivatives-expressed protein 2	gi|12083653|ref|NP_073187.1||9.14213e-161|heart- and neural crest derivatives-expressed protein 2 [Rattus norvegicus]	GO:0060039//pericardium development;GO:0003357//noradrenergic neuron differentiation;GO:0006584//catecholamine metabolic process;GO:0003143//embryonic heart tube morphogenesis;GO:0010604//positive regulation of macromolecule metabolic process;GO:0051101//regulation of DNA binding;GO:0042475//odontogenesis of dentin-containing tooth;GO:1903508//positive regulation of nucleic acid-templated transcr…
760	0.42	0	-5.39232	0.000556864	0.000131234	CA2	NM_001293675.1,NM_000067.2	Known_gene	2	85463902	85481492	chr8	+	17591	1666	0	0.42	-5.39232	0.000556864	0.000131234		K18245//carbonic anhydrase 2 [EC:4.2.1.1]+ko00910//Nitrogen metabolism+ko04976//Bile secretion+ko04971//Gastric acid secretion+ko04972//Pancreatic secretion+ko04966//Collecting duct acid secretion+ko04964//Proximal tubule bicarbonate reclamation;K18245//carbonic anhydrase 2 [EC:4.2.1.1]+ko00910//Nitrogen metabolism+ko04976//Bile secretion+ko04971//Gastric acid secretion+ko04972//Pancreatic secret…	gi|4557395|ref|NP_000058.1||0|carbonic anhydrase 2 isoform 1 [Homo sapiens]	GO:0006885//regulation of pH;GO:0034105//positive regulation of tissue remodeling;GO:0048878//chemical homeostasis;GO:0050896//response to stimulus;GO:0009268//response to pH;GO:0045637//regulation of myeloid cell differentiation;GO:0006730//one-carbon metabolic process;GO:0034103//regulation of tissue remodeling;GO:0002763//positive regulation of myeloid leukocyte differentiation;GO:0006811//ion…
285141	4.14	0.1	-5.37156	8.04946e-20	4.09246e-21	ERICH2	XM_017003875.1,XM_011511001.2,NM_001290031.1,XM_017003876.1,XM_011510999.2,XM_017003877.1,NM_001289947.1,XM_011510998.2,NM_001290030.1	Known_gene	9	170770042	170798971	chr2	+	28930	1889	0.1	4.14	-5.37156	8.04946e-20	4.09246e-21	Homeobox		gi|584277035|ref|NP_001276876.1||8.41767e-107|glutamate-rich protein 2 isoform 2 [Homo sapiens]	GO:0005515//protein binding;GO:0005488//binding;
1008	0.4	0	-5.32193	1.72122e-06	2.68524e-07	CDH10	XM_017008915.1,NM_001317222.1,NM_006727.4,NM_001317224.1,XM_011513923.2	Known_gene	5	24487100	24644978	chr5	-	157879	3477	0	0.4	-5.32193	1.72122e-06	2.68524e-07		K06802//cadherin 10, type 2, T2-cadherin;K06802//cadherin 10, type 2, T2-cadherin;K06802//cadherin 10, type 2, T2-cadherin	gi|16306530|ref|NP_006718.2||0|cadherin-10 isoform 1 preproprotein [Homo sapiens]	GO:0045216//cell-cell junction organization;GO:0022607//cellular component assembly;GO:0022610//biological adhesion;GO:0034330//cell junction organization;GO:0009987//cellular process;GO:0016043//cellular component organization;GO:0034332//adherens junction organization;GO:0007155//cell adhesion;GO:0098609//cell-cell adhesion;GO:0098742//cell-cell adhesion via plasma-membrane adhesion molecules;G…
408050	0.4	0	-5.32193	1.27877e-09	1.38788e-10	NOMO3	NM_001004067.3,XM_005255318.1	Known_gene	2	16232532	16294811	chr16	+	62280	4316	0	0.4	-5.32193	1.27877e-09	1.38788e-10			gi|51944969|ref|NP_001004067.1||0|nodal modulator 3 precursor [Homo sapiens]	GO:0031984//organelle subcompartment;GO:0044464//cell part;GO:0012505//endomembrane system;GO:0005783//endoplasmic reticulum;GO:0043226//organelle;GO:0005622//intracellular;GO:0044424//intracellular part;GO:0005623//cell;GO:0044432//endoplasmic reticulum part;GO:0044425//membrane part;GO:0005737//cytoplasm;GO:0005789//endoplasmic reticulum membrane;GO:0016021//integral component of membrane;GO:00…
1612	0.37	0	-5.20945	4.72262e-11	4.45072e-12	DAPK1	NM_001288730.1,XM_005251757.3,NM_001288729.1,NM_004938.3,NM_001288731.1,XM_017014360.1	Known_gene	6	87497228	87708634	chr9	+	211407	6098	0	0.37	-5.20945	4.72262e-11	4.45072e-12	Others	K08803//death-associated protein kinase [EC:2.7.11.1]+ko04140//Autophagy - animal+ko05219//Bladder cancer+ko05200//Pathways in cancer;K08803//death-associated protein kinase [EC:2.7.11.1]+ko04140//Autophagy - animal+ko05219//Bladder cancer+ko05200//Pathways in cancer;K08803//death-associated protein kinase [EC:2.7.11.1]+ko04140//Autophagy - animal+ko05219//Bladder cancer+ko05200//Pathways in canc…	gi|530390634|ref|XP_005251814.1||0|PREDICTED: death-associated protein kinase 1 isoform X1 [Homo sapiens]	GO:0032879//regulation of localization;GO:0009892//negative regulation of metabolic process;GO:0009987//cellular process;GO:0009890//negative regulation of biosynthetic process;GO:0043412//macromolecule modification;GO:0019538//protein metabolic process;GO:0019222//regulation of metabolic process;GO:0010556//regulation of macromolecule biosynthetic process;GO:0060255//regulation of macromolecule …
4311	0.34	0	-5.08746	2.44461e-09	2.76146e-10	MME	XM_011512855.2,NM_007287.2,XM_006713646.3,NM_007289.2,NM_007288.2,NM_000902.3,XM_011512856.2,XM_011512857.2,XM_006713647.3	Known_gene	9	155024124	155183729	chr3	+	159606	7635	0	0.34	-5.08746	2.44461e-09	2.76146e-10		K01389//neprilysin [EC:3.4.24.11]+ko04640//Hematopoietic cell lineage+ko04614//Renin-angiotensin system+ko04974//Protein digestion and absorption+ko05010//Alzheimer's disease	gi|116256327|ref|NP_009218.2||0|neprilysin [Homo sapiens]	GO:0007568//aging;GO:0090399//replicative senescence;GO:1901564//organonitrogen compound metabolic process;GO:0051716//cellular response to stimulus;GO:0009987//cellular process;GO:0072001//renal system development;GO:0034644//cellular response to UV;GO:0070141//response to UV-A;GO:0009411//response to UV;GO:0071345//cellular response to cytokine stimulus;GO:0006518//peptide metabolic process;GO:…
29957	1.28	0.04	-5	1.68298e-21	7.60248e-23	SLC25A24	XM_017001104.1,NM_213651.2,NM_013386.4	Known_gene	3	108134722	108200358	chr1	-	65637	3585	0.04	1.28	-5	1.68298e-21	7.60248e-23		K14684//solute carrier family 25 (mitochondrial phosphate transporter), member 23/24/25/41;K14684//solute carrier family 25 (mitochondrial phosphate transporter), member 23/24/25/41;K14684//solute carrier family 25 (mitochondrial phosphate transporter), member 23/24/25/41	gi|148491091|ref|NP_037518.3||0|calcium-binding mitochondrial carrier protein SCaMC-1 isoform 1 [Homo sapiens]	GO:0006810//transport;GO:0055085//transmembrane transport;GO:0051234//establishment of localization;GO:0051179//localization;GO:0044425//membrane part;GO:0016020//membrane;GO:0044444//cytoplasmic part;GO:0031967//organelle envelope;GO:0005743//mitochondrial inner membrane;GO:0044422//organelle part;GO:0031966//mitochondrial membrane;GO:0044429//mitochondrial part;GO:0005622//intracellular;GO:0044…
6383	1.56	0.05	-4.96347	1.1747e-25	4.24514e-27	SDC2	XM_011517212.2,NM_002998.3	Known_gene	2	96493654	96611809	chr8	+	118156	3485	0.05	1.56	-4.96347	1.1747e-25	4.24514e-27		K16336//syndecan 2+ko04514//Cell adhesion molecules (CAMs)+ko05418//Fluid shear stress and atherosclerosis+ko05144//Malaria+ko05205//Proteoglycans in cancer;K16336//syndecan 2+ko04514//Cell adhesion molecules (CAMs)+ko05418//Fluid shear stress and atherosclerosis+ko05144//Malaria+ko05205//Proteoglycans in cancer	gi|40548378|ref|NP_002989.2||2.68705e-145|syndecan-2 precursor [Homo sapiens]	GO:0050654//chondroitin sulfate proteoglycan metabolic process;GO:0065007//biological regulation;GO:0009057//macromolecule catabolic process;GO:1901136//carbohydrate derivative catabolic process;GO:1901137//carbohydrate derivative biosynthetic process;GO:0044281//small molecule metabolic process;GO:0006082//organic acid metabolic process;GO:0005975//carbohydrate metabolic process;GO:0051128//regu…
647309	0.31	0.01	-4.9542	3.36428e-05	6.3809e-06	GMNC	NM_001146686.2	Known_gene	1	190852737	190862676	chr3	-	9940	3624	0.01	0.31	-4.9542	3.36428e-05	6.3809e-06		K10749//geminin	gi|226442751|ref|NP_001140158.1||0|geminin coiled-coil domain-containing protein 1 [Homo sapiens]	GO:0044260//cellular macromolecule metabolic process;GO:0006807//nitrogen compound metabolic process;GO:0034641//cellular nitrogen compound metabolic process;GO:0006725//cellular aromatic compound metabolic process;GO:0044249//cellular biosynthetic process;GO:0071704//organic substance metabolic process;GO:0006139//nucleobase-containing compound metabolic process;GO:1901576//organic substance bio…
4015	8.5	0.28	-4.92396	1.57743e-197	4.19158e-200	LOX	NM_001178102.2,NM_002317.6,NM_001317073.1	Known_gene	3	122063195	122078501	chr5	-	15307	5318	0.28	8.5	-4.92396	1.57743e-197	4.19158e-200		K00277//protein-lysine 6-oxidase [EC:1.4.3.13];K00277//protein-lysine 6-oxidase [EC:1.4.3.13];K00277//protein-lysine 6-oxidase [EC:1.4.3.13]	gi|20149540|ref|NP_002308.2||0|protein-lysine 6-oxidase isoform 1 preproprotein [Homo sapiens]	GO:0009725//response to hormone;GO:0048731//system development;GO:0050896//response to stimulus;GO:0048856//anatomical structure development;GO:0048513//animal organ development;GO:0032502//developmental process;GO:0022607//cellular component assembly;GO:0030323//respiratory tube development;GO:0042493//response to drug;GO:0071840//cellular component organization or biogenesis;GO:0032501//multice…
11096	0.9	0.03	-4.90689	1.64831e-40	3.51366e-42	ADAMTS5	XM_011529448.2,NM_007038.4	Known_gene	2	26917912	26967120	chr21	-	49209	9663	0.03	0.9	-4.90689	1.64831e-40	3.51366e-42		K08620//a disintegrin and metalloproteinase with thrombospondin motifs 5 [EC:3.4.24.-];K08620//a disintegrin and metalloproteinase with thrombospondin motifs 5 [EC:3.4.24.-]	gi|195539372|ref|NP_008969.2||0|A disintegrin and metalloproteinase with thrombospondin motifs 5 preproprotein [Homo sapiens]	GO:0043170//macromolecule metabolic process;GO:0006807//nitrogen compound metabolic process;GO:0006508//proteolysis;GO:0044238//primary metabolic process;GO:0019538//protein metabolic process;GO:0071704//organic substance metabolic process;GO:0008152//metabolic process;GO:1901564//organonitrogen compound metabolic process;GO:0044432//endoplasmic reticulum part;GO:0005615//extracellular space;GO:0…
57105	0.29	0	-4.85798	8.23069e-05	1.66606e-05	CYSLTR2	NM_001308469.1,NM_001308468.1,NM_001308476.1,NM_001308467.1,NM_001308470.1,NM_020377.3,NM_001308471.1,NM_001308465.1	Known_gene	8	48653711	48709362	chr13	+	55652	3246	0	0.29	-4.85798	8.23069e-05	1.66606e-05		K04323//cysteinyl leukotriene receptor 2+ko04020//Calcium signaling pathway+ko04080//Neuroactive ligand-receptor interaction	gi|9966851|ref|NP_065110.1||0|cysteinyl leukotriene receptor 2 [Homo sapiens]	GO:0001934//positive regulation of protein phosphorylation;GO:0010604//positive regulation of macromolecule metabolic process;GO:0051247//positive regulation of protein metabolic process;GO:0045766//positive regulation of angiogenesis;GO:0048584//positive regulation of response to stimulus;GO:0019220//regulation of phosphate metabolic process;GO:0065007//biological regulation;GO:0042327//positive…
8825	0.29	0	-4.85798	1.28016e-09	1.38788e-10	LIN7A	NM_001324423.1,XM_011538928.2,NM_004664.3	Known_gene	3	80792520	80937915	chr12	-	145396	6102	0	0.29	-4.85798	1.28016e-09	1.38788e-10	NDT80/PhoG	K19931//protein lin-7;K19931//protein lin-7;K19931//protein lin-7	gi|440912224|gb|ELR61812.1||4.14341e-116|Protein lin-7-like protein A, partial [Bos mutus]	GO:0070271//protein complex biogenesis;GO:0099531//presynaptic process involved in chemical synaptic transmission;GO:0033036//macromolecule localization;GO:0097479//synaptic vesicle localization;GO:0016043//cellular component organization;GO:0032501//multicellular organismal process;GO:0016192//vesicle-mediated transport;GO:0042886//amide transport;GO:0097480//establishment of synaptic vesicle lo…
55584	1.42	0.05	-4.82782	4.48544e-15	3.0777e-16	CHRNA9	NM_017581.3	Known_gene	1	40335329	40355217	chr4	+	19889	2276	0.05	1.42	-4.82782	4.48544e-15	3.0777e-16		K04810//nicotinic acetylcholine receptor alpha-9+ko04080//Neuroactive ligand-receptor interaction	gi|70995130|ref|NP_060051.2||0|neuronal acetylcholine receptor subunit alpha-9 precursor [Homo sapiens]	GO:0007275//multicellular organism development;GO:0048598//embryonic morphogenesis;GO:0050877//nervous system process;GO:0009582//detection of abiotic stimulus;GO:0098771//inorganic ion homeostasis;GO:0099537//trans-synaptic signaling;GO:0099536//synaptic signaling;GO:0050910//detection of mechanical stimulus involved in sensory perception of sound;GO:0009887//animal organ morphogenesis;GO:004887…
27330	3.37	0.12	-4.81164	8.34045e-109	5.02348e-111	RPS6KA6	XM_017029423.1,XM_017029426.1,XM_017029425.1,XM_017029424.1,XM_011530917.2,XM_011530918.2,XM_011530920.2,NM_014496.4,XM_011530919.2	Known_gene	9	84058346	84187935	chrX	-	129590	8205	0.12	3.37	-4.81164	8.34045e-109	5.02348e-111		K04373//ribosomal protein S6 kinase alpha-1/2/3/6 [EC:2.7.11.1]+ko04914//Progesterone-mediated oocyte maturation+ko04720//Long-term potentiation+ko04722//Neurotrophin signaling pathway+ko04714//Thermogenesis+ko04931//Insulin resistance+ko04150//mTOR signaling pathway+ko04010//MAPK signaling pathway+ko04114//Oocyte meiosis;K04373//ribosomal protein S6 kinase alpha-1/2/3/6 [EC:2.7.11.1]+ko04914//Pr…	gi|219520353|gb|AAI43649.1||0|RPS6KA6 protein [Homo sapiens]	GO:0030030//cell projection organization;GO:0007411//axon guidance;GO:0042330//taxis;GO:0016043//cellular component organization;GO:0032989//cellular component morphogenesis;GO:0009987//cellular process;GO:0042221//response to chemical;GO:0006978//DNA damage response, signal transduction by p53 class mediator resulting in transcription of p21 class mediator;GO:0048858//cell projection morphogenes…
137868	0.28	0	-4.80735	4.72558e-11	4.45072e-12	SGCZ	NM_001322881.1,NM_001322879.1,NM_139167.3,NM_001322880.1	Known_gene	4	14084835	15238283	chr8	-	1153449	7207	0	0.28	-4.80735	4.72558e-11	4.45072e-12		K12563//delta-sarcoglycan+ko05414//Dilated cardiomyopathy (DCM)+ko05416//Viral myocarditis+ko05410//Hypertrophic cardiomyopathy (HCM)+ko05412//Arrhythmogenic right ventricular cardiomyopathy (ARVC);K12563//delta-sarcoglycan+ko05414//Dilated cardiomyopathy (DCM)+ko05416//Viral myocarditis+ko05410//Hypertrophic cardiomyopathy (HCM)+ko05412//Arrhythmogenic right ventricular cardiomyopathy (ARVC);K12…	gi|119584247|gb|EAW63843.1||3.48745e-127|sarcoglycan zeta, isoform CRA_a [Homo sapiens]	GO:0009987//cellular process;GO:0060249//anatomical structure homeostasis;GO:0065007//biological regulation;GO:0042692//muscle cell differentiation;GO:0048468//cell development;GO:0042592//homeostatic process;GO:0048856//anatomical structure development;GO:0016043//cellular component organization;GO:0006996//organelle organization;GO:0046716//muscle cell cellular homeostasis;GO:0032502//developme…
7852	2.66	0.1	-4.73335	2.29047e-20	1.12258e-21	CXCR4	NM_003467.2,NM_001008540.1	Known_gene	2	136114349	136118155	chr2	-	3807	1895	0.1	2.66	-4.73335	2.29047e-20	1.12258e-21		K04189//C-X-C chemokine receptor type 4+ko04360//Axon guidance+ko04020//Calcium signaling pathway+ko04144//Endocytosis+ko04810//Regulation of actin cytoskeleton+ko05200//Pathways in cancer+ko04672//Intestinal immune network for IgA production+ko04670//Leukocyte transendothelial migration+ko04062//Chemokine signaling pathway+ko04060//Cytokine-cytokine receptor interaction+ko05163//Human cytomegalo…	gi|4503175|ref|NP_003458.1||0|C-X-C chemokine receptor type 4 isoform b [Homo sapiens]	GO:0060562//epithelial tube morphogenesis;GO:0042221//response to chemical;GO:0043406//positive regulation of MAP kinase activity;GO:0032268//regulation of cellular protein metabolic process;GO:0032147//activation of protein kinase activity;GO:0019722//calcium-mediated signaling;GO:0050790//regulation of catalytic activity;GO:0001932//regulation of protein phosphorylation;GO:0048731//system devel…
8910	2.37	0.09	-4.71882	1.11495e-18	6.05702e-20	SGCE	XM_005250677.4,XM_017012763.1,XM_011516666.2,XM_017012768.1,XM_011516667.2,XM_017012766.1,NM_001301139.1,XM_017012769.1,XM_017012767.1,XM_017012770.1,NM_003919.2,XM_011516663.2,XM_005250675.4,XM_017012765.1,NM_001099401.1,NM_001099400.1,XM_011516665.2,XM_011516669.2,XM_017012764.1,XM_011516664.2	Known_gene	20	94585224	94656209	chr7	-	70986	3806	0.09	2.37	-4.71882	1.11495e-18	6.05702e-20		K12565//alpha-sarcoglycan+ko05414//Dilated cardiomyopathy (DCM)+ko05416//Viral myocarditis+ko05410//Hypertrophic cardiomyopathy (HCM)+ko05412//Arrhythmogenic right ventricular cardiomyopathy (ARVC);K12565//alpha-sarcoglycan+ko05414//Dilated cardiomyopathy (DCM)+ko05416//Viral myocarditis+ko05410//Hypertrophic cardiomyopathy (HCM)+ko05412//Arrhythmogenic right ventricular cardiomyopathy (ARVC);K12…	gi|10835047|ref|NP_003910.1||0|epsilon-sarcoglycan isoform 2 [Homo sapiens]	GO:0032502//developmental process;GO:0048731//system development;GO:0048856//anatomical structure development;GO:0007517//muscle organ development;GO:0031589//cell-substrate adhesion;GO:0032501//multicellular organismal process;GO:0048513//animal organ development;GO:0007155//cell adhesion;GO:0061061//muscle structure development;GO:0007160//cell-matrix adhesion;GO:0007275//multicellular organism…
101928422	0.26	0	-4.70044	0.000295968	6.5957e-05	LOC101928422	XM_017012897.1,XM_011516768.2	Known_gene	2	143620924	143645677	chr7	+	24754	2962	0	0.26	-4.70044	0.000295968	6.5957e-05		K15259//poly [ADP-ribose] polymerase 7/11/12/13 [EC:2.4.2.30]	gi|767949817|ref|XP_011515070.1||2.80963e-167|PREDICTED: protein FAM115C-like isoform X1 [Homo sapiens]
3975	0.26	0	-4.70044	4.33523e-05	8.3735e-06	LHX1	NM_005568.4	Known_gene	1	36937475	36944615	chr17	+	7141	3428	0	0.26	-4.70044	4.33523e-05	8.3735e-06	Homeobox	K09372//LIM homeobox protein 1	gi|30410785|ref|NP_005559.2||0|LIM/homeobox protein Lhx1 [Homo sapiens]	GO:0051674//localization of cell;GO:0050789//regulation of biological process;GO:0010556//regulation of macromolecule biosynthetic process;GO:0007548//sex differentiation;GO:0030858//positive regulation of epithelial cell differentiation;GO:0007423//sensory organ development;GO:0010629//negative regulation of gene expression;GO:0021694//cerebellar Purkinje cell layer formation;GO:0070848//respons…
56034	0.52	0.02	-4.70044	2.4428e-07	3.46334e-08	PDGFC	XM_011532124.2,NM_016205.2,XM_017008455.1,XM_017008456.1	Known_gene	4	156761611	156971394	chr4	-	209784	3008	0.02	0.52	-4.70044	2.4428e-07	3.46334e-08		K05450//platelet derived growth factor C/D+ko04810//Regulation of actin cytoskeleton+ko04510//Focal adhesion+ko04072//Phospholipase D signaling pathway+ko01521//EGFR tyrosine kinase inhibitor resistance+ko05215//Prostate cancer+ko05218//Melanoma+ko04540//Gap junction+ko04151//PI3K-Akt signaling pathway+ko04010//MAPK signaling pathway+ko04014//Ras signaling pathway+ko04015//Rap1 signaling pathway+…	gi|189054046|dbj|BAG36553.1||0|unnamed protein product [Homo sapiens]	GO:0010604//positive regulation of macromolecule metabolic process;GO:0019220//regulation of phosphate metabolic process;GO:0045937//positive regulation of phosphate metabolic process;GO:0032502//developmental process;GO:0032501//multicellular organismal process;GO:0043200//response to amino acid;GO:1901699//cellular response to nitrogen compound;GO:0023052//signaling;GO:0051246//regulation of pr…
6196	0.52	0.02	-4.70044	1.59463e-14	1.14407e-15	RPS6KA2	NM_001318936.1,XM_006715549.3,NM_001318938.1,NM_001006932.2,NM_001318937.1,NM_021135.5	Known_gene	6	166409364	166862551	chr6	-	453188	6056	0.02	0.52	-4.70044	1.59463e-14	1.14407e-15		K04373//ribosomal protein S6 kinase alpha-1/2/3/6 [EC:2.7.11.1]+ko04914//Progesterone-mediated oocyte maturation+ko04720//Long-term potentiation+ko04722//Neurotrophin signaling pathway+ko04714//Thermogenesis+ko04931//Insulin resistance+ko04150//mTOR signaling pathway+ko04010//MAPK signaling pathway+ko04114//Oocyte meiosis;K04373//ribosomal protein S6 kinase alpha-1/2/3/6 [EC:2.7.11.1]+ko04914//Pr…	gi|19923570|ref|NP_066958.2||0|ribosomal protein S6 kinase alpha-2 isoform a [Homo sapiens]	GO:0002376//immune system process;GO:0010941//regulation of cell death;GO:0051246//regulation of protein metabolic process;GO:0070848//response to growth factor;GO:0007411//axon guidance;GO:0042330//taxis;GO:0071363//cellular response to growth factor stimulus;GO:0035666//TRIF-dependent toll-like receptor signaling pathway;GO:0003008//system process;GO:0044848//biological phase;GO:0048667//cell m…
9915	0.26	0	-4.70044	1.27947e-09	1.38788e-10	ARNT2	NM_014862.3	Known_gene	1	80404350	80597937	chr15	+	193588	6559	0	0.26	-4.70044	1.27947e-09	1.38788e-10	bHLH	K15589//aryl hydrocarbon receptor nuclear translocator 2+ko05211//Renal cell carcinoma+ko05200//Pathways in cancer+ko05202//Transcriptional misregulation in cancer	gi|68303555|ref|NP_055677.3||0|aryl hydrocarbon receptor nuclear translocator 2 [Homo sapiens]	GO:0009893//positive regulation of metabolic process;GO:0051171//regulation of nitrogen compound metabolic process;GO:0048523//negative regulation of cellular process;GO:0006950//response to stress;GO:0009891//positive regulation of biosynthetic process;GO:0042981//regulation of apoptotic process;GO:0031328//positive regulation of cellular biosynthetic process;GO:0031323//regulation of cellular m…
89780	0.51	0.02	-4.67243	2.44178e-07	3.46334e-08	WNT3A	NM_033131.3,XM_011544319.2	Known_gene	2	228007022	228067113	chr1	+	60092	2972	0.02	0.51	-4.67243	2.44178e-07	3.46334e-08		K00312//wingless-type MMTV integration site family, member 3+ko04390//Hippo signaling pathway+ko05226//Gastric cancer+ko05225//Hepatocellular carcinoma+ko04916//Melanogenesis+ko04550//Signaling pathways regulating pluripotency of stem cells+ko04310//Wnt signaling pathway+ko05217//Basal cell carcinoma+ko05200//Pathways in cancer+ko05205//Proteoglycans in cancer+ko05206//MicroRNAs in cancer+ko05224…	gi|14916475|ref|NP_149122.1||0|protein Wnt-3a precursor [Homo sapiens]	GO:0070201//regulation of establishment of protein localization;GO:0009953//dorsal/ventral pattern formation;GO:0051493//regulation of cytoskeleton organization;GO:0007154//cell communication;GO:0048518//positive regulation of biological process;GO:0045596//negative regulation of cell differentiation;GO:0048568//embryonic organ development;GO:0002520//immune system development;GO:2000079//regulat…
56956	0.25	0	-4.64386	4.33655e-05	8.3735e-06	LHX9	XM_017001849.1,XM_011509781.2,NM_020204.2,NM_001014434.1,XM_005245350.3	Known_gene	5	197912505	197935476	chr1	+	22972	5231	0	0.25	-4.64386	4.33655e-05	8.3735e-06	Homeobox	K09373//LIM homeobox protein 2/9;K09373//LIM homeobox protein 2/9;K09373//LIM homeobox protein 2/9;K09373//LIM homeobox protein 2/9;K09373//LIM homeobox protein 2/9	gi|33569216|ref|NP_064589.2||0|LIM/homeobox protein Lhx9 isoform 1 [Homo sapiens]	GO:0008045//motor neuron axon guidance;GO:0097485//neuron projection guidance;GO:0046545//development of primary female sexual characteristics;GO:0048858//cell projection morphogenesis;GO:0048731//system development;GO:0007399//nervous system development;GO:0031324//negative regulation of cellular metabolic process;GO:0003006//developmental process involved in reproduction;GO:0009605//response to…
80114	0.99	0.04	-4.62936	3.79631e-21	1.75973e-22	BICC1	XM_011540190.2,XM_011540191.2,XM_011540189.2,XM_017016677.1,XM_011540185.2,XM_017016678.1,XM_005270169.4,XM_011540188.2,NM_001080512.2	Known_gene	9	58512970	58831437	chr10	+	318468	12103	0.04	0.99	-4.62936	3.79631e-21	1.75973e-22		K18756//protein bicaudal C;K18756//protein bicaudal C;K18756//protein bicaudal C;K18756//protein bicaudal C;K18756//protein bicaudal C;K18756//protein bicaudal C;K18756//protein bicaudal C;K18756//protein bicaudal C;K18756//protein bicaudal C	gi|122937472|ref|NP_001073981.1||0|protein bicaudal C homolog 1 [Homo sapiens]	GO:0050789//regulation of biological process;GO:0048856//anatomical structure development;GO:0060828//regulation of canonical Wnt signaling pathway;GO:0030111//regulation of Wnt signaling pathway;GO:0048585//negative regulation of response to stimulus;GO:0065007//biological regulation;GO:0010648//negative regulation of cell communication;GO:0090090//negative regulation of canonical Wnt signaling …
7306	6.77	0.28	-4.59566	2.71001e-86	2.12832e-88	TYRP1	NM_000550.2	Known_gene	1	12693386	12710266	chr9	+	16881	2876	0.28	6.77	-4.59566	2.71001e-86	2.12832e-88		K00506//tyrosinase-related protein 1 [EC:1.14.18.-]+ko04916//Melanogenesis+ko00350//Tyrosine metabolism+ko01100//Metabolic pathways	gi|4507757|ref|NP_000541.1||0|5,6-dihydroxyindole-2-carboxylic acid oxidase precursor [Homo sapiens]	GO:0032787//monocarboxylic acid metabolic process;GO:1901615//organic hydroxy compound metabolic process;GO:0043436//oxoacid metabolic process;GO:0046148//pigment biosynthetic process;GO:0044255//cellular lipid metabolic process;GO:0033059//cellular pigmentation;GO:1901576//organic substance biosynthetic process;GO:1902224//ketone body metabolic process;GO:0071704//organic substance metabolic pro…
56704	0.24	0	-4.58496	6.24227e-06	1.06305e-06	JPH1	NM_020647.3,XM_005251275.4,NM_001317830.1,XM_005251274.3	Known_gene	4	74234700	74321545	chr8	-	86846	4411	0	0.24	-4.58496	6.24227e-06	1.06305e-06		K19530//junctophilin	gi|21735575|ref|NP_065698.1||0|junctophilin-1 [Homo sapiens]	GO:0006810//transport;GO:1902531//regulation of intracellular signal transduction;GO:0006874//cellular calcium ion homeostasis;GO:2001257//regulation of cation channel activity;GO:0034765//regulation of ion transmembrane transport;GO:0060402//calcium ion transport into cytosol;GO:0009987//cellular process;GO:0010522//regulation of calcium ion transport into cytosol;GO:0030001//metal ion transport…
9508	0.24	0.01	-4.58496	4.55491e-07	6.6757e-08	ADAMTS3	NM_014243.2,XM_011532422.2,XM_011532421.2	Known_gene	3	72280969	72568799	chr4	-	287831	6353	0.01	0.24	-4.58496	4.55491e-07	6.6757e-08		K08619//a disintegrin and metalloproteinase with thrombospondin motifs 3 [EC:3.4.24.-];K08619//a disintegrin and metalloproteinase with thrombospondin motifs 3 [EC:3.4.24.-];K08619//a disintegrin and metalloproteinase with thrombospondin motifs 3 [EC:3.4.24.-]	gi|333360873|ref|NP_055058.2||0|A disintegrin and metalloproteinase with thrombospondin motifs 3 preproprotein [Homo sapiens]	GO:0071840//cellular component organization or biogenesis;GO:0008152//metabolic process;GO:0071822//protein complex subunit organization;GO:0044236//multicellular organism metabolic process;GO:0006508//proteolysis;GO:0071704//organic substance metabolic process;GO:0016043//cellular component organization;GO:0030198//extracellular matrix organization;GO:0010467//gene expression;GO:0030574//collage…
56978	0.47	0.02	-4.55459	2.44077e-07	3.46334e-08	PRDM8	XM_017008468.1,XM_011532141.2,XM_011532140.2,XM_017008469.1,NM_001099403.1,XM_005263144.2,NM_020226.3,XM_005263145.2,XM_011532133.2,XM_005263146.4,XM_011532135.2,XM_017008470.1	Known_gene	12	80183418	80204329	chr4	+	20912	4138	0.02	0.47	-4.55459	2.44077e-07	3.46334e-08	zf-C2H2	K20797//PR domain zinc finger protein 8 [EC:2.1.1.-];K20797//PR domain zinc finger protein 8 [EC:2.1.1.-];K20797//PR domain zinc finger protein 8 [EC:2.1.1.-];K20797//PR domain zinc finger protein 8 [EC:2.1.1.-];K20797//PR domain zinc finger protein 8 [EC:2.1.1.-];K20797//PR domain zinc finger protein 8 [EC:2.1.1.-];K20797//PR domain zinc finger protein 8 [EC:2.1.1.-];K20797//PR domain zinc finge…	gi|150378439|ref|NP_064611.3||0|PR domain zinc finger protein 8 [Homo sapiens]	GO:1903506//regulation of nucleic acid-templated transcription;GO:0031175//neuron projection development;GO:0010629//negative regulation of gene expression;GO:0009987//cellular process;GO:0051171//regulation of nitrogen compound metabolic process;GO:2000112//regulation of cellular macromolecule biosynthetic process;GO:0048858//cell projection morphogenesis;GO:0022008//neurogenesis;GO:0010468//reg…
283767	0.23	0	-4.52356	8.22589e-05	1.66606e-05	GOLGA6L1	NM_001001413.3,XM_017022085.1	Known_gene	2	23127066	23136839	chr15	-	9774	3822	0	0.23	-4.52356	8.22589e-05	1.66606e-05	zf-C2HC	K20358//golgin subfamily A member 2;K20358//golgin subfamily A member 2	gi|222446603|ref|NP_001001413.3||0|golgin subfamily A member 6-like protein 1 [Homo sapiens]
30061	0.44	0.02	-4.45943	4.55308e-07	6.6757e-08	SLC40A1	NM_014585.5,XM_005246505.1,XM_017003938.1	Known_gene	3	189560590	189580811	chr2	-	20222	3604	0.02	0.44	-4.45943	4.55308e-07	6.6757e-08		K14685//solute carrier family 40 (iron-regulated transporter), member 1+ko04216//Ferroptosis+ko04978//Mineral absorption;K14685//solute carrier family 40 (iron-regulated transporter), member 1+ko04216//Ferroptosis+ko04978//Mineral absorption	gi|119631306|gb|EAX10901.1||0|solute carrier family 40 (iron-regulated transporter), member 1, isoform CRA_a [Homo sapiens]	GO:0055076//transition metal ion homeostasis;GO:0006810//transport;GO:0002376//immune system process;GO:0009887//animal organ morphogenesis;GO:0009653//anatomical structure morphogenesis;GO:0006879//cellular iron ion homeostasis;GO:0003158//endothelium development;GO:0098660//inorganic ion transmembrane transport;GO:0048856//anatomical structure development;GO:0048534//hematopoietic or lymphoid o…
9568	0.43	0.02	-4.42626	3.09072e-11	2.87628e-12	GABBR2	XM_017015331.1,XM_017015332.1,XM_005252316.4,NM_005458.7	Known_gene	4	98288082	98709197	chr9	-	421116	5788	0.02	0.43	-4.42626	3.09072e-11	2.87628e-12		K04615//gamma-aminobutyric acid type B receptor+ko04024//cAMP signaling pathway+ko04915//Estrogen signaling pathway+ko04727//GABAergic synapse+ko05032//Morphine addiction+ko04080//Neuroactive ligand-receptor interaction+ko04742//Taste transduction;K04615//gamma-aminobutyric acid type B receptor+ko04024//cAMP signaling pathway+ko04915//Estrogen signaling pathway+ko04727//GABAergic synapse+ko05032/…	gi|40255245|ref|NP_005449.5||0|gamma-aminobutyric acid type B receptor subunit 2 precursor [Homo sapiens]	GO:0051171//regulation of nitrogen compound metabolic process;GO:0031324//negative regulation of cellular metabolic process;GO:0030800//negative regulation of cyclic nucleotide metabolic process;GO:0050789//regulation of biological process;GO:0051716//cellular response to stimulus;GO:0051350//negative regulation of lyase activity;GO:0030815//negative regulation of cAMP metabolic process;GO:003127…
25817	0.42	0.02	-4.39232	3.36532e-05	6.3809e-06	FAM19A5	NM_001082967.2,NM_015381.6	Known_gene	2	48489460	48751935	chr22	+	262476	2641	0.02	0.42	-4.39232	3.36532e-05	6.3809e-06			gi|131887988|ref|NP_001076436.1||6.24186e-91|protein FAM19A5 isoform 1 [Homo sapiens]	GO:0031224//intrinsic component of membrane;GO:0016020//membrane;GO:0005576//extracellular region;GO:0016021//integral component of membrane;GO:0044425//membrane part;
768	8.79	0.42	-4.3874	1.40518e-58	1.83374e-60	CA9	NM_001216.2	Known_gene	1	35673918	35681159	chr9	+	7242	1556	0.42	8.79	-4.3874	1.40518e-58	1.83374e-60		K01672//carbonic anhydrase [EC:4.2.1.1]+ko00910//Nitrogen metabolism	gi|169636420|ref|NP_001207.2||0|carbonic anhydrase 9 precursor [Homo sapiens]	GO:2001141//regulation of RNA biosynthetic process;GO:0071702//organic substance transport;GO:0043618//regulation of transcription from RNA polymerase II promoter in response to stress;GO:0001666//response to hypoxia;GO:0006811//ion transport;GO:0008152//metabolic process;GO:0051716//cellular response to stimulus;GO:0048856//anatomical structure development;GO:0061418//regulation of transcription…
3860	3.97	0.19	-4.38507	4.10418e-29	1.29899e-30	KRT13	NM_002274.3,NM_153490.2	Known_gene	2	41500981	41505613	chr17	-	4633	1715	0.19	3.97	-4.38507	4.10418e-29	1.29899e-30	Pou	K07604//type I keratin, acidic+ko04915//Estrogen signaling pathway;K07604//type I keratin, acidic+ko04915//Estrogen signaling pathway	gi|131412225|ref|NP_705694.2||0|keratin, type I cytoskeletal 13 isoform a [Homo sapiens]	GO:0033993//response to lipid;GO:1901700//response to oxygen-containing compound;GO:0042221//response to chemical;GO:0048856//anatomical structure development;GO:0090596//sensory organ morphogenesis;GO:0051716//cellular response to stimulus;GO:0071229//cellular response to acid chemical;GO:0007423//sensory organ development;GO:0043587//tongue morphogenesis;GO:0050896//response to stimulus;GO:0043…
653	0.82	0.04	-4.35755	5.47426e-07	8.10714e-08	BMP5	XM_011514817.2,XM_011514816.2,NM_021073.2,XM_005249304.3,XM_017011198.1	Known_gene	5	55753653	55875625	chr6	-	121973	8349	0.04	0.82	-4.35755	5.47426e-07	8.10714e-08		K04663//bone morphogenetic protein 5+ko04390//Hippo signaling pathway+ko04350//TGF-beta signaling pathway+ko04060//Cytokine-cytokine receptor interaction;K04663//bone morphogenetic protein 5+ko04390//Hippo signaling pathway+ko04350//TGF-beta signaling pathway+ko04060//Cytokine-cytokine receptor interaction;K04663//bone morphogenetic protein 5+ko04390//Hippo signaling pathway+ko04350//TGF-beta sig…	gi|10835091|ref|NP_066551.1||0|bone morphogenetic protein 5 preproprotein [Homo sapiens]	GO:0051094//positive regulation of developmental process;GO:0007399//nervous system development;GO:0051240//positive regulation of multicellular organismal process;GO:0023057//negative regulation of signaling;GO:0002066//columnar/cuboidal epithelial cell development;GO:0006275//regulation of DNA replication;GO:0048699//generation of neurons;GO:0045740//positive regulation of DNA replication;GO:00…
4133	2.41	0.12	-4.32793	4.70448e-59	6.0004e-61	MAP2	XM_017004117.1,XM_011511187.1,XM_011511193.1,XM_017004119.1,NM_001039538.1,XM_017004120.1,XM_011511197.2,XM_017004122.1,XM_011511186.1,NM_031845.2,NM_002374.3,XM_017004121.1,XM_011511188.1,XM_017004128.1,XM_017004136.1,XM_017004115.1,NM_031847.2,XM_017004114.1,XM_011511191.1,XM_017004132.1,XM_017004133.1,XM_017004140.1,XM_011511190.1,XM_005246566.1,XM_005246565.1,XM_011511195.1,XM_017004135.1,XM_…	Known_gene	48	209424047	209734118	chr2	+	310072	10082	0.12	2.41	-4.32793	4.70448e-59	6.0004e-61		K10430//microtubule-associated protein 2;K10430//microtubule-associated protein 2;K10430//microtubule-associated protein 2;K10430//microtubule-associated protein 2;K10430//microtubule-associated protein 2;K10430//microtubule-associated protein 2;K10430//microtubule-associated protein 2;K10430//microtubule-associated protein 2;K10430//microtubule-associated protein 2;K10430//microtubule-associated…	gi|119590863|gb|EAW70457.1||0|microtubule-associated protein 2, isoform CRA_c [Homo sapiens]	GO:1901564//organonitrogen compound metabolic process;GO:0016358//dendrite development;GO:0010033//response to organic substance;GO:0018193//peptidyl-amino acid modification;GO:0006996//organelle organization;GO:0000904//cell morphogenesis involved in differentiation;GO:0031175//neuron projection development;GO:0032990//cell part morphogenesis;GO:0016043//cellular component organization;GO:000646…
6276	11.76	0.59	-4.31703	1.2177e-38	2.69642e-40	S100A5	XM_017002030.1,XM_017002029.1,XM_017002032.1,XM_011509860.2,NM_002962.1,XM_017002031.1	Known_gene	6	153537114	153543514	chr1	-	6401	1479	0.59	11.76	-4.31703	1.2177e-38	2.69642e-40		K21128//protein S100-A9+ko04657//IL-17 signaling pathway;K17274//calpactin-1 light chain;K21128//protein S100-A9+ko04657//IL-17 signaling pathway;K17274//calpactin-1 light chain;K21128//protein S100-A9+ko04657//IL-17 signaling pathway;K17274//calpactin-1 light chain;K21128//protein S100-A9+ko04657//IL-17 signaling pathway;K17274//calpactin-1 light chain	gi|539547|pir||B48219|2.28374e-60|S-100 calcium-binding protein A5 - human	GO:0043229//intracellular organelle;GO:0097458//neuron part;GO:0043231//intracellular membrane-bounded organelle;GO:0005623//cell;GO:0043226//organelle;GO:0005634//nucleus;GO:0044464//cell part;GO:0043025//neuronal cell body;GO:0043227//membrane-bounded organelle;GO:0005622//intracellular;GO:0044424//intracellular part;GO:0044297//cell body;GO:0036477//somatodendritic compartment;GO:0008270//zinc…
2641	4.04	0.21	-4.26589	6.68403e-22	2.94042e-23	GCG	NM_002054.4	Known_gene	1	162142869	162152404	chr2	-	9536	1294	0.21	4.04	-4.26589	6.68403e-22	2.94042e-23		K05259//glucagon+ko04911//Insulin secretion+ko04714//Thermogenesis+ko04922//Glucagon signaling pathway	gi|397500576|ref|XP_003820986.1||1.93567e-132|PREDICTED: glucagon [Pan paniscus]	GO:0051716//cellular response to stimulus;GO:0070372//regulation of ERK1 and ERK2 cascade;GO:1901700//response to oxygen-containing compound;GO:0043393//regulation of protein binding;GO:0010799//regulation of peptidyl-threonine phosphorylation;GO:1903530//regulation of secretion by cell;GO:0010959//regulation of metal ion transport;GO:0030799//regulation of cyclic nucleotide metabolic process;GO:…
56884	0.19	0	-4.24793	4.33258e-05	8.3735e-06	FSTL5	NM_020116.4,NM_001128427.2,XM_011532126.1,NM_001128428.2	Known_gene	4	161383892	162164034	chr4	-	780143	4835	0	0.19	-4.24793	4.33258e-05	8.3735e-06		K06826//nidogen (entactin);K17341//hemicentin;K06826//nidogen (entactin);K17341//hemicentin;K06826//nidogen (entactin);K17341//hemicentin;K06826//nidogen (entactin);K17341//hemicentin	gi|190358520|ref|NP_064501.2||0|follistatin-related protein 5 isoform a precursor [Homo sapiens]	GO:0005576//extracellular region;GO:0005515//protein binding;GO:0005509//calcium ion binding;GO:0043169//cation binding;GO:0046872//metal ion binding;GO:0005488//binding;GO:0043167//ion binding;
1244	1.68	0.09	-4.22239	9.12183e-42	1.84753e-43	ABCC2	NM_000392.4,XM_017015675.1,XM_006717631.3,XM_006717630.3,XM_011539291.2	Known_gene	5	99782598	99853741	chr10	+	71144	6303	0.09	1.68	-4.22239	9.12183e-42	1.84753e-43		K05666//ATP-binding cassette, subfamily C (CFTR/MRP), member 2+ko01524//Platinum drug resistance+ko01523//Antifolate resistance+ko04976//Bile secretion+ko02010//ABC transporters;K05666//ATP-binding cassette, subfamily C (CFTR/MRP), member 2+ko01524//Platinum drug resistance+ko01523//Antifolate resistance+ko04976//Bile secretion+ko02010//ABC transporters;K05666//ATP-binding cassette, subfamily C (…	gi|4557481|ref|NP_000383.1||0|canalicular multispecific organic anion transporter 1 [Homo sapiens]	GO:0015711//organic anion transport;GO:0051179//localization;GO:0006810//transport;GO:0006811//ion transport;GO:0071702//organic substance transport;GO:0051234//establishment of localization;GO:0055085//transmembrane transport;GO:0006820//anion transport;GO:0005623//cell;GO:0030054//cell junction;GO:0031226//intrinsic component of plasma membrane;GO:0098590//plasma membrane region;GO:0044464//cel…
79365	0.56	0.03	-4.22239	2.33916e-09	2.63544e-10	BHLHE41	NM_030762.2	Known_gene	1	26120026	26125070	chr12	-	5045	3780	0.03	0.56	-4.22239	2.33916e-09	2.63544e-10	bHLH	K03730//class B basic helix-loop-helix protein 3+ko04710//Circadian rhythm	gi|13540521|ref|NP_110389.1||0|class E basic helix-loop-helix protein 41 [Homo sapiens]	GO:0051171//regulation of nitrogen compound metabolic process;GO:0065007//biological regulation;GO:0051147//regulation of muscle cell differentiation;GO:0000122//negative regulation of transcription from RNA polymerase II promoter;GO:0006355//regulation of transcription, DNA-templated;GO:0010556//regulation of macromolecule biosynthetic process;GO:0009887//animal organ morphogenesis;GO:0048511//r…
200315	1.11	0.06	-4.20945	4.55125e-07	6.6757e-08	APOBEC3A	NM_145699.3,NM_001270406.1	Known_gene	2	38957522	38963183	chr22	+	5662	1444	0.06	1.11	-4.20945	4.55125e-07	6.6757e-08		K18750//C->U-editing enzyme APOBEC3 [EC:3.5.4.-];K18750//C->U-editing enzyme APOBEC3 [EC:3.5.4.-]	gi|21955158|ref|NP_663745.1||1.33233e-150|DNA dC->dU-editing enzyme APOBEC-3A isoform a [Homo sapiens]	GO:0043170//macromolecule metabolic process;GO:0072527//pyrimidine-containing compound metabolic process;GO:0006955//immune response;GO:0006725//cellular aromatic compound metabolic process;GO:0046135//pyrimidine nucleoside catabolic process;GO:0080111//DNA demethylation;GO:0008152//metabolic process;GO:0046087//cytidine metabolic process;GO:0034655//nucleobase-containing compound catabolic proce…
2627	0.18	0	-4.16993	0.000557283	0.000131234	GATA6	NM_005257.5	Known_gene	1	22169437	22202528	chr18	+	33092	3776	0	0.18	-4.16993	0.000557283	0.000131234	zf-GATA	K17897//GATA-binding protein 6	gi|40288197|ref|NP_005248.2||0|transcription factor GATA-6 [Homo sapiens]	GO:0001704//formation of primary germ layer;GO:0045844//positive regulation of striated muscle tissue development;GO:0003151//outflow tract morphogenesis;GO:0071156//regulation of cell cycle arrest;GO:1901863//positive regulation of muscle tissue development;GO:0051172//negative regulation of nitrogen compound metabolic process;GO:0007548//sex differentiation;GO:0008584//male gonad development;GO…
9760	0.18	0	-4.16993	0.000295811	6.5957e-05	TOX	NM_014729.2,XM_017014085.1	Known_gene	2	58805418	59119293	chr8	-	313876	4131	0	0.18	-4.16993	0.000295811	6.5957e-05	HMG	K18808//toll-like receptor 13;K10802//high mobility group protein B1+ko04140//Autophagy - animal+ko04217//Necroptosis+ko03410//Base excision repair;K18808//toll-like receptor 13;K10802//high mobility group protein B1+ko04140//Autophagy - animal+ko04217//Necroptosis+ko03410//Base excision repair	gi|675700445|ref|XP_008959442.1||0|PREDICTED: thymocyte selection-associated high mobility group box protein TOX isoform X2 [Pan paniscus]	GO:0044424//intracellular part;GO:0043227//membrane-bounded organelle;GO:0005634//nucleus;GO:0005622//intracellular;GO:0043231//intracellular membrane-bounded organelle;GO:0044464//cell part;GO:0043226//organelle;GO:0005623//cell;GO:0043229//intracellular organelle;GO:0003676//nucleic acid binding;GO:0003677//DNA binding;GO:0097159//organic cyclic compound binding;GO:0005488//binding;GO:1901363//…
54674	0.71	0.04	-4.14975	7.3566e-11	7.04166e-12	LRRN3	NM_001099658.1,NM_018334.4,NM_001099660.1	Known_gene	3	111091006	111125454	chr7	+	34449	3728	0.04	0.71	-4.14975	7.3566e-11	7.04166e-12		K12655//OTU domain-containing protein 5 [EC:3.4.19.12]+ko04622//RIG-I-like receptor signaling pathway;K07523//netrin-G1 ligand+ko04360//Axon guidance+ko04514//Cell adhesion molecules (CAMs);K16351//netrin-G2 ligand+ko04360//Axon guidance+ko04514//Cell adhesion molecules (CAMs)	gi|153791507|ref|NP_001093130.1||0|leucine-rich repeat neuronal protein 3 precursor [Homo sapiens]	GO:0042327//positive regulation of phosphorylation;GO:0001934//positive regulation of protein phosphorylation;GO:0080090//regulation of primary metabolic process;GO:0010604//positive regulation of macromolecule metabolic process;GO:0009893//positive regulation of metabolic process;GO:0045937//positive regulation of phosphate metabolic process;GO:0031325//positive regulation of cellular metabolic …
51201	3.08	0.19	-4.01886	2.76199e-46	4.79496e-48	ZDHHC2	NM_016353.4,XM_011544545.2,XM_011544544.2,XM_011544546.2,XM_011544548.2,XM_011544547.2,XM_011544549.2	Known_gene	7	17156001	17225782	chr8	+	69782	6528	0.19	3.08	-4.01886	2.76199e-46	4.79496e-48	Homeobox	K20028//palmitoyltransferase ZDHHC2/15/20 [EC:2.3.1.225];K20028//palmitoyltransferase ZDHHC2/15/20 [EC:2.3.1.225];K20028//palmitoyltransferase ZDHHC2/15/20 [EC:2.3.1.225];K20028//palmitoyltransferase ZDHHC2/15/20 [EC:2.3.1.225];K20028//palmitoyltransferase ZDHHC2/15/20 [EC:2.3.1.225];K20028//palmitoyltransferase ZDHHC2/15/20 [EC:2.3.1.225];K20028//palmitoyltransferase ZDHHC2/15/20 [EC:2.3.1.225]	gi|767950923|ref|XP_011542846.1||0|PREDICTED: palmitoyltransferase ZDHHC2 isoform X1 [Homo sapiens]	GO:0036211//protein modification process;GO:0006807//nitrogen compound metabolic process;GO:0042158//lipoprotein biosynthetic process;GO:0044249//cellular biosynthetic process;GO:0044260//cellular macromolecule metabolic process;GO:0044238//primary metabolic process;GO:0009059//macromolecule biosynthetic process;GO:0043543//protein acylation;GO:0043170//macromolecule metabolic process;GO:0071704/…
10788	0.16	0	-4	0.000156331	3.31494e-05	IQGAP2	NM_006633.3,NM_001285461.1,XM_017008960.1,NM_001285460.1,XM_011543108.1,NM_001285462.1,XM_005248414.1,XM_005248410.2	Known_gene	8	76403255	76708132	chr5	+	304878	5838	0	0.16	-4	0.000156331	3.31494e-05		K05767//Ras GTPase-activating-like protein IQGAP2/3+ko04810//Regulation of actin cytoskeleton;K05767//Ras GTPase-activating-like protein IQGAP2/3+ko04810//Regulation of actin cytoskeleton;K05767//Ras GTPase-activating-like protein IQGAP2/3+ko04810//Regulation of actin cytoskeleton;K05767//Ras GTPase-activating-like protein IQGAP2/3+ko04810//Regulation of actin cytoskeleton;K05767//Ras GTPase-acti…	gi|116089337|ref|NP_006624.2||0|ras GTPase-activating-like protein IQGAP2 isoform 1 [Homo sapiens]	GO:0065007//biological regulation;GO:0050789//regulation of biological process;GO:0048583//regulation of response to stimulus;GO:1902531//regulation of intracellular signal transduction;GO:0023051//regulation of signaling;GO:0051056//regulation of small GTPase mediated signal transduction;GO:0010646//regulation of cell communication;GO:0050794//regulation of cellular process;GO:0009966//regulatio…
4036	0.16	0.01	-4	3.08876e-11	2.87628e-12	LRP2	XM_011511184.2,XM_011511183.2,NM_004525.2	Known_gene	3	169127109	169362613	chr2	-	235505	15735	0.01	0.16	-4	3.08876e-11	2.87628e-12		K06233//low density lipoprotein-related protein 2+ko04918//Thyroid hormone synthesis+ko04340//Hedgehog signaling pathway+ko04979//Cholesterol metabolism;K06233//low density lipoprotein-related protein 2+ko04918//Thyroid hormone synthesis+ko04340//Hedgehog signaling pathway+ko04979//Cholesterol metabolism;K06233//low density lipoprotein-related protein 2+ko04918//Thyroid hormone synthesis+ko04340/…	gi|126012573|ref|NP_004516.2||0|low-density lipoprotein receptor-related protein 2 precursor [Homo sapiens]	GO:0008202//steroid metabolic process;GO:0007420//brain development;GO:0008152//metabolic process;GO:0006810//transport;GO:0043170//macromolecule metabolic process;GO:0016192//vesicle-mediated transport;GO:0019538//protein metabolic process;GO:0007417//central nervous system development;GO:1901615//organic hydroxy compound metabolic process;GO:0060322//head development;GO:0071704//organic substan…
8082	0.16	0	-4	0.000557004	0.000131234	SSPN	XM_011520855.2,XM_011520853.2,NM_005086.4,XM_011520854.2,NM_001135823.1	Known_gene	5	26122024	26234777	chr12	+	112754	4533	0	0.16	-4	0.000557004	0.000131234			gi|16933561|ref|NP_005077.2||2.51897e-178|sarcospan isoform 1 [Homo sapiens]	GO:0006936//muscle contraction;GO:0003008//system process;GO:0007155//cell adhesion;GO:0022610//biological adhesion;GO:0032501//multicellular organismal process;GO:0003012//muscle system process;GO:0044464//cell part;GO:0090665//glycoprotein complex;GO:0005886//plasma membrane;GO:0043226//organelle;GO:0044425//membrane part;GO:0016021//integral component of membrane;GO:0012505//endomembrane syste…
55450	3.57	0.23	-3.95622	5.07507e-34	1.3126e-35	CAMK2N1	NM_018584.5	Known_gene	1	20482391	20486235	chr1	-	3845	2351	0.23	3.57	-3.95622	5.07507e-34	1.3126e-35			gi|926686523|ref|XP_013830117.1||2.62133e-51|PREDICTED: calcium/calmodulin-dependent protein kinase II inhibitor 1, partial [Capra hircus]	GO:0006469//negative regulation of protein kinase activity;GO:0045936//negative regulation of phosphate metabolic process;GO:0043549//regulation of kinase activity;GO:0080090//regulation of primary metabolic process;GO:0051348//negative regulation of transferase activity;GO:0031399//regulation of protein modification process;GO:0051248//negative regulation of protein metabolic process;GO:0009892/…
2113	0.31	0.02	-3.9542	1.81235e-06	2.84882e-07	ETS1	XM_017017316.1,NM_001143820.1,XM_017017317.1,XM_017017314.1,NM_001162422.1,XM_011542652.1,NM_005238.3,XM_011542650.1,XM_017017315.1,XM_011542651.1,XM_011542649.2	Known_gene	11	128458761	128587593	chr11	-	128833	21245	0.02	0.31	-3.9542	1.81235e-06	2.84882e-07	ETS	K02678//C-ets+ko04320//Dorso-ventral axis formation+ko04218//Cellular senescence+ko05211//Renal cell carcinoma+ko05200//Pathways in cancer+ko04013//MAPK signaling pathway - fly+ko04014//Ras signaling pathway+ko05166//HTLV-I infection;K02678//C-ets+ko04320//Dorso-ventral axis formation+ko04218//Cellular senescence+ko05211//Renal cell carcinoma+ko05200//Pathways in cancer+ko04013//MAPK signaling pa…	gi|219689118|ref|NP_001137292.1||0|protein C-ets-1 isoform 1 [Homo sapiens]	GO:0034616//response to laminar fluid shear stress;GO:0007417//central nervous system development;GO:0000003//reproduction;GO:0048856//anatomical structure development;GO:0035270//endocrine system development;GO:0009889//regulation of biosynthetic process;GO:0051716//cellular response to stimulus;GO:0030334//regulation of cell migration;GO:0002682//regulation of immune system process;GO:0045648//…
5101	0.31	0.02	-3.9542	1.81167e-06	2.84882e-07	PCDH9	NM_001318374.1,XM_017020620.1,NM_020403.4,XM_017020621.1,NM_001318373.1,NM_001318372.1,XM_017020619.1,XM_005266408.3,XM_011535099.2,NM_203487.2	Known_gene	10	66302834	67230336	chr13	-	927503	12281	0.02	0.31	-3.9542	1.81167e-06	2.84882e-07		K16498//protocadherin delta 1;K16498//protocadherin delta 1;K16498//protocadherin delta 1;K16498//protocadherin delta 1;K16498//protocadherin delta 1;K16498//protocadherin delta 1;K16498//protocadherin delta 1;K16498//protocadherin delta 1	gi|45243534|ref|NP_982354.1||0|protocadherin-9 isoform 1 precursor [Homo sapiens]	GO:0007155//cell adhesion;GO:0007156//homophilic cell adhesion via plasma membrane adhesion molecules;GO:0022610//biological adhesion;GO:0098742//cell-cell adhesion via plasma-membrane adhesion molecules;GO:0098609//cell-cell adhesion;GO:0030426//growth cone;GO:0071944//cell periphery;GO:0044425//membrane part;GO:0044464//cell part;GO:0016020//membrane;GO:0097458//neuron part;GO:0031224//intrinsi…
145270	0.46	0.03	-3.9386	1.64869e-07	2.29172e-08	PRIMA1	NM_178013.3,XM_011536456.2	Known_gene	2	93718298	93789029	chr14	-	70732	4104	0.03	0.46	-3.9386	1.64869e-07	2.29172e-08	Pou		gi|29788778|ref|NP_821092.1||1.43085e-106|proline-rich membrane anchor 1 precursor [Homo sapiens]	GO:0051234//establishment of localization;GO:0008152//metabolic process;GO:0009056//catabolic process;GO:0051179//localization;GO:0009987//cellular process;GO:0044248//cellular catabolic process;GO:0044237//cellular metabolic process;GO:0051649//establishment of localization in cell;GO:0051641//cellular localization;GO:0065007//biological regulation;GO:0065008//regulation of biological quality;GO…
5352	1.21	0.08	-3.91886	1.4982e-17	8.7052e-19	PLOD2	NM_182943.2,XM_005247535.3,NM_000935.2,XM_017006625.1	Known_gene	4	146069436	146161495	chr3	-	92060	4060	0.08	1.21	-3.91886	1.4982e-17	8.7052e-19		K13645//procollagen-lysine,2-oxoglutarate 5-dioxygenase 2 [EC:1.14.11.4]+ko00310//Lysine degradation;K13645//procollagen-lysine,2-oxoglutarate 5-dioxygenase 2 [EC:1.14.11.4]+ko00310//Lysine degradation;K13645//procollagen-lysine,2-oxoglutarate 5-dioxygenase 2 [EC:1.14.11.4]+ko00310//Lysine degradation	gi|33636742|ref|NP_891988.1||0|procollagen-lysine,2-oxoglutarate 5-dioxygenase 2 isoform 1 precursor [Homo sapiens]	GO:0050896//response to stimulus;GO:0044267//cellular protein metabolic process;GO:0008152//metabolic process;GO:0030198//extracellular matrix organization;GO:0043062//extracellular structure organization;GO:0036293//response to decreased oxygen levels;GO:0044237//cellular metabolic process;GO:0070482//response to oxygen levels;GO:0019538//protein metabolic process;GO:0009987//cellular process;GO…
3670	1.76	0.12	-3.87447	1.15779e-19	5.92058e-21	ISL1	XM_011543380.2,NM_002202.2	Known_gene	2	51383124	51394730	chr5	+	11607	3836	0.12	1.76	-3.87447	1.15779e-19	5.92058e-21	Homeobox	K09370//insulin gene enhancer protein ISL-1+ko04550//Signaling pathways regulating pluripotency of stem cells;K09370//insulin gene enhancer protein ISL-1+ko04550//Signaling pathways regulating pluripotency of stem cells	gi|440908077|gb|ELR58138.1||0|Insulin enhancer protein ISL-1, partial [Bos mutus]	GO:0048858//cell projection morphogenesis;GO:0032649//regulation of interferon-gamma production;GO:0045892//negative regulation of transcription, DNA-templated;GO:0120036//plasma membrane bounded cell projection organization;GO:0031102//neuron projection regeneration;GO:0009605//response to external stimulus;GO:0030030//cell projection organization;GO:0045944//positive regulation of transcription…
26022	5.62	0.39	-3.84902	7.06193e-39	1.55959e-40	TMEM98	NM_001033504.1,NM_015544.2,NM_001301746.1	Known_gene	3	32927910	32941649	chr17	+	13740	1867	0.39	5.62	-3.84902	7.06193e-39	1.55959e-40			gi|75677343|ref|NP_056359.2||1.17425e-163|transmembrane protein 98 [Homo sapiens]	GO:0043226//organelle;GO:0043231//intracellular membrane-bounded organelle;GO:0031224//intrinsic component of membrane;GO:0012505//endomembrane system;GO:0016021//integral component of membrane;GO:0016020//membrane;GO:0005783//endoplasmic reticulum;GO:0005737//cytoplasm;GO:0044424//intracellular part;GO:0005622//intracellular;GO:0005623//cell;GO:0043229//intracellular organelle;GO:0044425//membra…
1301	0.42	0.03	-3.80735	1.50025e-09	1.64154e-10	COL11A1	XM_017000334.1,XM_017000335.1,NM_080629.2,XM_017000336.1,NM_001854.3,NM_080630.3,XM_017000337.1,NM_001190709.1	Known_gene	8	102876467	103108580	chr1	-	232114	7521	0.03	0.42	-3.80735	1.50025e-09	1.64154e-10	Others	K19721//collagen, type V/XI/XXIV/XXVII, alpha+ko04974//Protein digestion and absorption;K19721//collagen, type V/XI/XXIV/XXVII, alpha+ko04974//Protein digestion and absorption;K19721//collagen, type V/XI/XXIV/XXVII, alpha+ko04974//Protein digestion and absorption;K19721//collagen, type V/XI/XXIV/XXVII, alpha+ko04974//Protein digestion and absorption;K19721//collagen, type V/XI/XXIV/XXVII, alpha+k…	gi|299523253|ref|NP_542197.3||0|collagen alpha-1(XI) chain isoform C preproprotein [Homo sapiens]	GO:0048706//embryonic skeletal system development;GO:0019538//protein metabolic process;GO:0048568//embryonic organ development;GO:0030199//collagen fibril organization;GO:0014706//striated muscle tissue development;GO:0016043//cellular component organization;GO:0032502//developmental process;GO:0001501//skeletal system development;GO:0044238//primary metabolic process;GO:0042471//ear morphogenes…
1756	0.14	0	-3.80735	0.000295889	6.5957e-05	DMD	XM_011545468.2,XM_011545469.1,XM_006724473.2,NM_004017.2,XM_006724474.3,NM_004015.2,XM_011545467.1,NM_004016.2,XM_017029329.1,XM_017029331.1,NM_004023.2,NM_004019.2,NM_004009.3,NM_004022.2,NM_004013.2,NM_004021.2,NM_004006.2,NM_004020.3,NM_004010.3,XM_006724468.2,NM_004012.3,NM_004014.2,XM_006724475.2,XM_006724469.3,XM_017029328.1,NM_004018.2,XM_006724470.3,XM_017029330.1,NM_000109.3,NM_004011.3	Known_gene	30	31119219	33339609	chrX	-	2220391	14083	0	0.14	-3.80735	0.000295889	6.5957e-05		K10366//dystrophin+ko05414//Dilated cardiomyopathy (DCM)+ko05416//Viral myocarditis+ko05410//Hypertrophic cardiomyopathy (HCM)+ko05412//Arrhythmogenic right ventricular cardiomyopathy (ARVC);K10366//dystrophin+ko05414//Dilated cardiomyopathy (DCM)+ko05416//Viral myocarditis+ko05410//Hypertrophic cardiomyopathy (HCM)+ko05412//Arrhythmogenic right ventricular cardiomyopathy (ARVC);K10366//dystrophi…	gi|119619468|gb|EAW99062.1||0|dystrophin (muscular dystrophy, Duchenne and Becker types), isoform CRA_b [Homo sapiens]	GO:0044422//organelle part;GO:0090665//glycoprotein complex;GO:0045121//membrane raft;GO:0043292//contractile fiber;GO:0044463//cell projection part;GO:0044444//cytoplasmic part;GO:0098797//plasma membrane protein complex;GO:0030017//sarcomere;GO:0098796//membrane protein complex;GO:0032991//macromolecular complex;GO:0120025//plasma membrane bounded cell projection;GO:0099080//supramolecular comp…
7424	0.41	0.03	-3.77259	0.00065746	0.000157542	VEGFC	NM_005429.4	Known_gene	1	176683534	176792745	chr4	-	109212	2086	0.03	0.41	-3.77259	0.00065746	0.000157542	Homeobox	K05449//vascular endothelial growth factor C/D+ko04510//Focal adhesion+ko04933//AGE-RAGE signaling pathway in diabetic complications+ko05200//Pathways in cancer+ko04151//PI3K-Akt signaling pathway+ko04010//MAPK signaling pathway+ko04014//Ras signaling pathway+ko04015//Rap1 signaling pathway+ko04926//Relaxin signaling pathway	gi|4885653|ref|NP_005420.1||0|vascular endothelial growth factor C preproprotein [Homo sapiens]	GO:0030335//positive regulation of cell migration;GO:0032880//regulation of protein localization;GO:0060284//regulation of cell development;GO:0051046//regulation of secretion;GO:0051047//positive regulation of secretion;GO:0065008//regulation of biological quality;GO:0031401//positive regulation of protein modification process;GO:0051781//positive regulation of cell division;GO:0008217//regulati…
118932	1.05	0.08	-3.71425	3.05281e-16	1.92344e-17	ANKRD22	NM_144590.2	Known_gene	1	88819899	88851975	chr10	-	32077	3986	0.08	1.05	-3.71425	3.05281e-16	1.92344e-17	Others	K10380//ankyrin+ko04624//Toll and Imd signaling pathway+ko05205//Proteoglycans in cancer	gi|154091032|ref|NP_653191.2||1.29857e-141|ankyrin repeat domain-containing protein 22 [Homo sapiens]
50506	0.13	0	-3.70044	8.22829e-05	1.66606e-05	DUOX2	XM_005254421.2,NM_014080.4	Known_gene	2	45092653	45114161	chr15	-	21509	6347	0	0.13	-3.70044	8.22829e-05	1.66606e-05		K13411//dual oxidase [EC:1.6.3.1 1.11.1.-]+ko04624//Toll and Imd signaling pathway+ko04013//MAPK signaling pathway - fly;K13411//dual oxidase [EC:1.6.3.1 1.11.1.-]+ko04624//Toll and Imd signaling pathway+ko04013//MAPK signaling pathway - fly	gi|132566532|ref|NP_054799.4||0|dual oxidase 2 precursor [Homo sapiens]	GO:0007166//cell surface receptor signaling pathway;GO:0070887//cellular response to chemical stimulus;GO:0006590//thyroid hormone generation;GO:0007154//cell communication;GO:0071310//cellular response to organic substance;GO:0019953//sexual reproduction;GO:0044703//multi-organism reproductive process;GO:0072593//reactive oxygen species metabolic process;GO:0048589//developmental growth;GO:00340…
6262	0.13	0	-3.70044	6.47859e-12	5.65036e-13	RYR2	XM_006711808.3,XM_006711802.3,NM_001035.2,XM_006711805.3,XM_006711804.3,XM_017002028.1,XM_006711810.3,XM_006711803.3,XM_006711807.3,XM_006711809.3,XM_006711806.3	Known_gene	11	237042208	237833988	chr1	+	791781	16613	0	0.13	-3.70044	6.47859e-12	5.65036e-13		K04962//ryanodine receptor 2+ko04024//cAMP signaling pathway+ko04020//Calcium signaling pathway+ko05414//Dilated cardiomyopathy (DCM)+ko05410//Hypertrophic cardiomyopathy (HCM)+ko05412//Arrhythmogenic right ventricular cardiomyopathy (ARVC)+ko04911//Insulin secretion+ko04261//Adrenergic signaling in cardiomyocytes+ko04260//Cardiac muscle contraction+ko04713//Circadian entrainment+ko04972//Pancrea…	gi|112799847|ref|NP_001026.2||0|ryanodine receptor 2 [Homo sapiens]	GO:0051928//positive regulation of calcium ion transport;GO:0003015//heart process;GO:0019222//regulation of metabolic process;GO:0030048//actin filament-based movement;GO:0090257//regulation of muscle system process;GO:0034765//regulation of ion transmembrane transport;GO:0023052//signaling;GO:0045989//positive regulation of striated muscle contraction;GO:0008016//regulation of heart contraction…
9435	1.27	0.1	-3.66676	4.12147e-20	2.05404e-21	CHST2	NM_004267.4	Known_gene	1	143119776	143124014	chr3	+	4239	4137	0.1	1.27	-3.66676	4.12147e-20	2.05404e-21		K04745//carbohydrate 6-sulfotransferase 2 [EC:2.8.2.-]+ko00533//Glycosaminoglycan biosynthesis - keratan sulfate	gi|27369497|ref|NP_004258.2||0|carbohydrate sulfotransferase 2 [Homo sapiens]	GO:0044281//small molecule metabolic process;GO:0030203//glycosaminoglycan metabolic process;GO:0007275//multicellular organism development;GO:0043170//macromolecule metabolic process;GO:0006950//response to stress;GO:0005975//carbohydrate metabolic process;GO:0032501//multicellular organismal process;GO:0006952//defense response;GO:1901576//organic substance biosynthetic process;GO:0006023//amin…
2887	1.64	0.13	-3.65711	2.72249e-31	7.8773e-33	GRB10	XM_017012054.1,XM_017012047.1,XM_017012036.1,XM_017012039.1,XM_017012042.1,XM_017012061.1,XM_011515312.2,XM_017012058.1,XM_017012050.1,XM_017012031.1,XM_017012068.1,XM_017012065.1,XM_017012041.1,NM_001001550.2,NM_001001549.2,XM_017012062.1,XM_017012046.1,XM_017012049.1,XM_017012029.1,XM_017012064.1,XM_017012037.1,XM_017012059.1,NM_005311.4,XM_017012051.1,XM_017012038.1,XM_017012048.1,XM_011515304…	Known_gene	48	50590063	50793462	chr7	-	203400	7102	0.13	1.64	-3.65711	2.72249e-31	7.8773e-33		K20064//growth factor receptor-bound protein 10+ko04150//mTOR signaling pathway;K20064//growth factor receptor-bound protein 10+ko04150//mTOR signaling pathway;K20064//growth factor receptor-bound protein 10+ko04150//mTOR signaling pathway;K20064//growth factor receptor-bound protein 10+ko04150//mTOR signaling pathway;K20064//growth factor receptor-bound protein 10+ko04150//mTOR signaling pathway…	gi|426356261|ref|XP_004045505.1||0|PREDICTED: growth factor receptor-bound protein 10 isoform 3 [Gorilla gorilla gorilla]	GO:0048585//negative regulation of response to stimulus;GO:0032881//regulation of polysaccharide metabolic process;GO:0042325//regulation of phosphorylation;GO:0050794//regulation of cellular process;GO:0030111//regulation of Wnt signaling pathway;GO:0032885//regulation of polysaccharide biosynthetic process;GO:0010675//regulation of cellular carbohydrate metabolic process;GO:0010906//regulation …
1308	0.5	0.04	-3.64386	4.36976e-11	4.10786e-12	COL17A1	NM_000494.3	Known_gene	1	104031288	104085880	chr10	-	54593	5610	0.04	0.5	-3.64386	4.36976e-11	4.10786e-12	Homeobox	K07603//collagen, type XVII, alpha+ko04974//Protein digestion and absorption	gi|119829187|ref|NP_000485.3||0|collagen alpha-1(XVII) chain [Homo sapiens]	GO:0034330//cell junction organization;GO:0043062//extracellular structure organization;GO:0034329//cell junction assembly;GO:0022610//biological adhesion;GO:0031581//hemidesmosome assembly;GO:0009888//tissue development;GO:0032502//developmental process;GO:0071840//cellular component organization or biogenesis;GO:0009987//cellular process;GO:0016043//cellular component organization;GO:0044085//c…
6653	0.25	0.02	-3.64386	4.50533e-10	4.6583e-11	SORL1	XM_017018172.1,XM_017018170.1,NM_003105.5,XM_011542965.2,XM_011542963.2,XM_011542967.2,XM_017018171.1,XM_017018169.1	Known_gene	8	121452203	121633762	chr11	+	181560	10973	0.02	0.25	-3.64386	4.50533e-10	4.6583e-11		K06233//low density lipoprotein-related protein 2+ko04918//Thyroid hormone synthesis+ko04340//Hedgehog signaling pathway+ko04979//Cholesterol metabolism;K06233//low density lipoprotein-related protein 2+ko04918//Thyroid hormone synthesis+ko04340//Hedgehog signaling pathway+ko04979//Cholesterol metabolism;K06233//low density lipoprotein-related protein 2+ko04918//Thyroid hormone synthesis+ko04340/…	gi|296452912|sp|Q92673.2|SORL_HUMAN|0|RecName: Full=Sortilin-related receptor; AltName: Full=Low-density lipoprotein receptor relative with 11 ligand-binding repeats; Short=LDLR relative with 11 ligand-binding repeats; Short=LR11; AltName: Full=SorLA-1; AltName: Full=Sorting protein-related receptor containing LDLR class A repeats; Short=SorLA; Flags: Precursor	GO:0033036//macromolecule localization;GO:0071702//organic substance transport;GO:0044238//primary metabolic process;GO:0008203//cholesterol metabolic process;GO:0016125//sterol metabolic process;GO:0016192//vesicle-mediated transport;GO:1902652//secondary alcohol metabolic process;GO:0008202//steroid metabolic process;GO:0008152//metabolic process;GO:0006810//transport;GO:0071704//organic substa…
79899	0.25	0.02	-3.64386	0.000203172	4.39816e-05	PRR5L	NM_024841.4,NM_001160169.1,NM_001160168.1,NM_001160167.1	Known_gene	4	36296175	36465204	chr11	+	169030	3964	0.02	0.25	-3.64386	0.000203172	4.39816e-05		K20411//proline-rich protein 5+ko04150//mTOR signaling pathway;K20411//proline-rich protein 5+ko04150//mTOR signaling pathway;K20411//proline-rich protein 5+ko04150//mTOR signaling pathway	gi|237757349|ref|NP_079117.3||0|proline-rich protein 5-like isoform a [Homo sapiens]	GO:0005739//mitochondrion;GO:0043229//intracellular organelle;GO:0043227//membrane-bounded organelle;GO:0005623//cell;GO:0044444//cytoplasmic part;GO:0043226//organelle;GO:0005622//intracellular;GO:0043234//protein complex;GO:0044464//cell part;GO:0031932//TORC2 complex;GO:0032991//macromolecular complex;GO:0005737//cytoplasm;GO:0038201//TOR complex;GO:0044424//intracellular part;GO:0043231//intr…
5366	0.74	0.06	-3.62449	5.85643e-06	9.93536e-07	PMAIP1	NM_021127.2	Known_gene	1	59899960	59904306	chr18	+	4347	1936	0.06	0.74	-3.62449	5.85643e-06	9.93536e-07		K10131//phorbol-12-myristate-13-acetate-induced protein 1+ko04215//Apoptosis - multiple species+ko04210//Apoptosis+ko01524//Platinum drug resistance+ko05210//Colorectal cancer+ko05200//Pathways in cancer+ko05203//Viral carcinogenesis+ko04115//p53 signaling pathway	gi|10863923|ref|NP_066950.1||5.0938e-32|phorbol-12-myristate-13-acetate-induced protein 1 [Homo sapiens]	GO:0048583//regulation of response to stimulus;GO:0072593//reactive oxygen species metabolic process;GO:0051641//cellular localization;GO:0080090//regulation of primary metabolic process;GO:0042981//regulation of apoptotic process;GO:0009416//response to light stimulus;GO:1903827//regulation of cellular protein localization;GO:0044237//cellular metabolic process;GO:0051336//regulation of hydrolas…
132299	1.92	0.16	-3.58496	3.2582e-06	5.32548e-07	OCIAD2	NM_152398.3,NM_001014446.2,NM_001286773.1,NM_001286774.1	Known_gene	4	48885380	48906828	chr4	-	21449	802	0.16	1.92	-3.58496	3.2582e-06	5.32548e-07			gi|22748849|ref|NP_689611.1||2.17701e-68|OCIA domain-containing protein 2 isoform 2 [Homo sapiens]	GO:0005739//mitochondrion;GO:0005768//endosome;GO:0012505//endomembrane system;GO:0031982//vesicle;GO:0005622//intracellular;GO:0031966//mitochondrial membrane;GO:0005740//mitochondrial envelope;GO:0097708//intracellular vesicle;GO:0019866//organelle inner membrane;GO:0005743//mitochondrial inner membrane;GO:0043227//membrane-bounded organelle;GO:0044429//mitochondrial part;GO:0044424//intracellu…
7552	0.35	0.03	-3.54432	3.25702e-06	5.32548e-07	ZNF711	XM_011531019.1,XM_017029809.1,XM_005262186.2,XM_011531020.1,XM_017029807.1,XM_011531024.1,NM_021998.4,XM_017029803.1,XM_011531022.1,XM_017029808.1,XM_005262189.2,XM_017029804.1,XM_017029806.1,XM_011531026.1,XM_005262188.1,XM_005262187.1,XM_011531023.2,XM_011531025.1,XM_011531021.1,XM_017029805.1	Known_gene	20	85243820	85273362	chrX	+	29543	5105	0.03	0.35	-3.54432	3.25702e-06	5.32548e-07	zf-C2H2	K09228//KRAB domain-containing zinc finger protein;K09228//KRAB domain-containing zinc finger protein;K09228//KRAB domain-containing zinc finger protein;K09228//KRAB domain-containing zinc finger protein	gi|119618970|gb|EAW98564.1||0|zinc finger protein 6 (CMPX1), isoform CRA_b [Homo sapiens]	GO:0006355//regulation of transcription, DNA-templated;GO:0050794//regulation of cellular process;GO:0045935//positive regulation of nucleobase-containing compound metabolic process;GO:0031323//regulation of cellular metabolic process;GO:0051254//positive regulation of RNA metabolic process;GO:0065007//biological regulation;GO:0010557//positive regulation of macromolecule biosynthetic process;GO:…
22943	1.35	0.12	-3.49185	2.66539e-09	3.0203e-10	DKK1	NM_012242.2	Known_gene	1	52314281	52317657	chr10	+	3377	1805	0.12	1.35	-3.49185	2.66539e-09	3.0203e-10		K02165//dickkopf+ko04310//Wnt signaling pathway	gi|7110719|ref|NP_036374.1||0|dickkopf-related protein 1 precursor [Homo sapiens]	GO:0031333//negative regulation of protein complex assembly;GO:0051239//regulation of multicellular organismal process;GO:0007417//central nervous system development;GO:2000112//regulation of cellular macromolecule biosynthetic process;GO:0000122//negative regulation of transcription from RNA polymerase II promoter;GO:0030100//regulation of endocytosis;GO:0051154//negative regulation of striated …
219844	3	0.27	-3.47393	1.47821e-15	9.84598e-17	HYLS1	XM_011542659.2,XM_006718777.3,XM_017017321.1,XM_005271430.2,NM_001134793.1,NM_145014.2,XM_017017320.1	Known_gene	7	125883614	125900646	chr11	+	17033	2059	0.27	3	-3.47393	1.47821e-15	9.84598e-17		K16472//hydrolethalus syndrome protein 1	gi|21450731|ref|NP_659451.1||0|hydrolethalus syndrome protein 1 [Homo sapiens]	GO:0044430//cytoskeletal part;GO:0044464//cell part;GO:0005856//cytoskeleton;GO:0005737//cytoplasm;GO:0044424//intracellular part;GO:0016020//membrane;GO:0005634//nucleus;GO:0043227//membrane-bounded organelle;GO:0005623//cell;GO:0015630//microtubule cytoskeleton;GO:0043228//non-membrane-bounded organelle;GO:0043229//intracellular organelle;GO:0043226//organelle;GO:0005622//intracellular;GO:00444…
79623	18.17	1.64	-3.46979	9.39194e-152	3.54936e-154	GALNT14	NM_024572.3,XM_017004908.1,XM_017004907.1,XM_011533105.1,NM_001253827.1,XM_017004906.1,NM_001253826.1	Known_gene	7	30910465	31138726	chr2	-	228262	2750	1.64	18.17	-3.46979	9.39194e-152	3.54936e-154		K00710//polypeptide N-acetylgalactosaminyltransferase [EC:2.4.1.41]+ko00512//Mucin type O-glycan biosynthesis+ko01100//Metabolic pathways;K00710//polypeptide N-acetylgalactosaminyltransferase [EC:2.4.1.41]+ko00512//Mucin type O-glycan biosynthesis+ko01100//Metabolic pathways;K00710//polypeptide N-acetylgalactosaminyltransferase [EC:2.4.1.41]+ko00512//Mucin type O-glycan biosynthesis+ko01100//Meta…	gi|359465583|ref|NP_001240755.1||0|polypeptide N-acetylgalactosaminyltransferase 14 isoform 2 [Homo sapiens]	GO:0043687//post-translational protein modification;GO:0009058//biosynthetic process;GO:1901135//carbohydrate derivative metabolic process;GO:1901566//organonitrogen compound biosynthetic process;GO:1901576//organic substance biosynthetic process;GO:0019538//protein metabolic process;GO:0009101//glycoprotein biosynthetic process;GO:1901564//organonitrogen compound metabolic process;GO:0036211//pr…
2318	0.44	0.04	-3.45943	1.04118e-14	7.38388e-16	FLNC	NM_001127487.1,NM_001458.4	Known_gene	2	128830429	128859274	chr7	+	28846	9138	0.04	0.44	-3.45943	1.04118e-14	7.38388e-16		K04437//filamin+ko05132//Salmonella infection+ko04510//Focal adhesion+ko05205//Proteoglycans in cancer+ko04010//MAPK signaling pathway;K04437//filamin+ko05132//Salmonella infection+ko04510//Focal adhesion+ko05205//Proteoglycans in cancer+ko04010//MAPK signaling pathway	gi|116805322|ref|NP_001449.3||0|filamin-C isoform a [Homo sapiens]	GO:0009987//cellular process;GO:0034330//cell junction organization;GO:0048856//anatomical structure development;GO:0044085//cellular component biogenesis;GO:0030154//cell differentiation;GO:0034329//cell junction assembly;GO:0061061//muscle structure development;GO:0048468//cell development;GO:0048869//cellular developmental process;GO:0042692//muscle cell differentiation;GO:0071840//cellular co…
51666	0.44	0.04	-3.45943	3.25938e-06	5.32548e-07	ASB4	NM_145872.2,XM_017012303.1,NM_016116.2	Known_gene	3	95485439	95544738	chr7	+	59300	3824	0.04	0.44	-3.45943	3.25938e-06	5.32548e-07	RHD	K10326//ankyrin repeat and SOCS box protein 4;K10326//ankyrin repeat and SOCS box protein 4;K10326//ankyrin repeat and SOCS box protein 4	gi|114614605|ref|XP_001170131.1||0|PREDICTED: ankyrin repeat and SOCS box protein 4 isoform X1 [Pan troglodytes]	GO:0016567//protein ubiquitination;GO:0044238//primary metabolic process;GO:0050794//regulation of cellular process;GO:0044237//cellular metabolic process;GO:0048522//positive regulation of cellular process;GO:0022603//regulation of anatomical structure morphogenesis;GO:0035556//intracellular signal transduction;GO:0051716//cellular response to stimulus;GO:0050896//response to stimulus;GO:0065007…
5796	0.33	0.03	-3.45943	4.90456e-05	9.55426e-06	PTPRK	XM_017011147.1,XM_011536021.2,NM_001291981.1,XM_011536014.2,XM_017011148.1,XM_017011146.1,XM_011536016.2,XM_011536015.2,XM_006715537.2,NM_002844.3,NM_001291982.1,XM_017011145.1,NM_001135648.2,XM_017011150.1,NM_001291983.1,XM_011536018.2,XM_011536020.2,XM_017011149.1,NM_001291984.1,XM_011536017.2	Known_gene	20	127968779	128520847	chr6	-	552069	6406	0.03	0.33	-3.45943	4.90456e-05	9.55426e-06		K06776//receptor-type tyrosine-protein phosphatase kappa [EC:3.1.3.48];K06776//receptor-type tyrosine-protein phosphatase kappa [EC:3.1.3.48];K06776//receptor-type tyrosine-protein phosphatase kappa [EC:3.1.3.48];K06776//receptor-type tyrosine-protein phosphatase kappa [EC:3.1.3.48];K06776//receptor-type tyrosine-protein phosphatase kappa [EC:3.1.3.48];K06776//receptor-type tyrosine-protein phosp…	gi|18860902|ref|NP_002835.2||0|receptor-type tyrosine-protein phosphatase kappa isoform b precursor [Homo sapiens]	GO:0006796//phosphate-containing compound metabolic process;GO:1902679//negative regulation of RNA biosynthetic process;GO:0043170//macromolecule metabolic process;GO:0051641//cellular localization;GO:0007179//transforming growth factor beta receptor signaling pathway;GO:0008104//protein localization;GO:0044260//cellular macromolecule metabolic process;GO:0071482//cellular response to light stimu…
5243	0.64	0.06	-3.41504	2.37233e-11	2.18812e-12	ABCB1	NM_000927.4	Known_gene	1	87503863	87713323	chr7	-	209461	4716	0.06	0.64	-3.41504	2.37233e-11	2.18812e-12		K05658//ATP-binding cassette, subfamily B (MDR/TAP), member 1 [EC:3.6.3.44]+ko05226//Gastric cancer+ko04976//Bile secretion+ko02010//ABC transporters+ko05206//MicroRNAs in cancer	gi|42741659|ref|NP_000918.2||0|multidrug resistance protein 1 [Homo sapiens]	GO:0000278//mitotic cell cycle;GO:0055085//transmembrane transport;GO:0006855//drug transmembrane transport;GO:0050896//response to stimulus;GO:0044772//mitotic cell cycle phase transition;GO:0006810//transport;GO:0044770//cell cycle phase transition;GO:0051179//localization;GO:0044839//cell cycle G2/M phase transition;GO:0051234//establishment of localization;GO:0072089//stem cell proliferation;…
131368	1.38	0.13	-3.40808	4.54383e-18	2.55968e-19	ZPLD1	NM_175056.1,XM_017005703.1,XM_017005704.1	Known_gene	3	102385144	102479841	chr3	+	94698	3801	0.13	1.38	-3.40808	4.54383e-18	2.55968e-19		K18274//uromodulin;K18274//uromodulin	gi|28372569|ref|NP_778226.1||0|zona pellucida-like domain-containing protein 1 precursor [Homo sapiens]	GO:0044425//membrane part;GO:0031224//intrinsic component of membrane;GO:0016021//integral component of membrane;GO:0016020//membrane;
814	0.21	0.02	-3.39232	1.30929e-08	1.59805e-09	CAMK4	NM_001323375.1,NM_001744.5,NM_001323377.1,NM_001323374.1,NM_001323376.1	Known_gene	5	111223653	111494886	chr5	+	271234	12089	0.02	0.21	-3.39232	1.30929e-08	1.59805e-09		K05869//calcium/calmodulin-dependent protein kinase IV [EC:2.7.11.17]+ko04024//cAMP signaling pathway+ko04020//Calcium signaling pathway+ko04211//Longevity regulating pathway+ko04380//Osteoclast differentiation+ko04725//Cholinergic synapse+ko04720//Long-term potentiation+ko04722//Neurotrophin signaling pathway+ko05034//Alcoholism+ko05031//Amphetamine addiction+ko04371//Apelin signaling pathway+ko…	gi|4502557|ref|NP_001735.1||0|calcium/calmodulin-dependent protein kinase type IV [Homo sapiens]	GO:0006464//cellular protein modification process;GO:0051050//positive regulation of transport;GO:0045670//regulation of osteoclast differentiation;GO:0046825//regulation of protein export from nucleus;GO:0048856//anatomical structure development;GO:0070887//cellular response to chemical stimulus;GO:1903706//regulation of hemopoiesis;GO:0010863//positive regulation of phospholipase C activity;GO:…
634	1.96	0.19	-3.36678	2.97124e-21	1.365e-22	CEACAM1	NM_001184815.1,NM_001024912.2,NM_001712.4,XM_011527206.1,NM_001184816.1,NM_001205344.1,NM_001184813.1	Known_gene	7	42507306	42528509	chr19	-	21204	3519	0.19	1.96	-3.36678	2.97124e-21	1.365e-22		K06499//carcinoembryonic antigen-related cell adhesion molecule;K06499//carcinoembryonic antigen-related cell adhesion molecule;K06499//carcinoembryonic antigen-related cell adhesion molecule;K06499//carcinoembryonic antigen-related cell adhesion molecule;K06499//carcinoembryonic antigen-related cell adhesion molecule;K06499//carcinoembryonic antigen-related cell adhesion molecule	gi|179437|gb|AAA58393.1||0|biliary glycoprotein a [Homo sapiens]	GO:0022610//biological adhesion;GO:0048731//system development;GO:0006928//movement of cell or subcellular component;GO:0048870//cell motility;GO:0040011//locomotion;GO:0098609//cell-cell adhesion;GO:0065007//biological regulation;GO:0032501//multicellular organismal process;GO:0007166//cell surface receptor signaling pathway;GO:0051674//localization of cell;GO:0001568//blood vessel development;G…
6335	0.1	0	-3.32193	1.19759e-05	2.11514e-06	SCN9A	XM_005246757.2,XM_017004668.1,XM_017004669.1,XM_011511618.2,XM_011511617.2,NM_002977.3,XM_011511616.2,XM_011511619.2	Known_gene	8	166195185	166375987	chr2	-	180803	9768	0	0.1	-3.32193	1.19759e-05	2.11514e-06		K04841//voltage-gated sodium channel type IX alpha+ko04742//Taste transduction;K04841//voltage-gated sodium channel type IX alpha+ko04742//Taste transduction;K04841//voltage-gated sodium channel type IX alpha+ko04742//Taste transduction;K04841//voltage-gated sodium channel type IX alpha+ko04742//Taste transduction;K04841//voltage-gated sodium channel type IX alpha+ko04742//Taste transduction;K048…	gi|327478559|sp|Q15858.3|SCN9A_HUMAN|0|RecName: Full=Sodium channel protein type 9 subunit alpha; AltName: Full=Neuroendocrine sodium channel; Short=hNE-Na; AltName: Full=Peripheral sodium channel 1; Short=PN1; AltName: Full=Sodium channel protein type IX subunit alpha; AltName: Full=Voltage-gated sodium channel subunit alpha Nav1.7	GO:0030001//metal ion transport;GO:0006811//ion transport;GO:0006812//cation transport;GO:0006952//defense response;GO:0009791//post-embryonic development;GO:0035637//multicellular organismal signaling;GO:0048856//anatomical structure development;GO:0006810//transport;GO:0019226//transmission of nerve impulse;GO:0009636//response to toxic substance;GO:0042221//response to chemical;GO:0051179//loc…
83690	0.3	0.03	-3.32193	0.000105127	2.16772e-05	CRISPLD1	NM_001286778.1,NM_031461.5,NM_001286777.1	Known_gene	3	74984473	75034558	chr8	+	50086	4329	0.03	0.3	-3.32193	0.000105127	2.16772e-05		K19919//cysteine-rich secretory protein;K19919//cysteine-rich secretory protein;K19919//cysteine-rich secretory protein	gi|13899303|ref|NP_113649.1||0|cysteine-rich secretory protein LCCL domain-containing 1 isoform 1 precursor [Homo sapiens]	GO:0031982//vesicle;GO:1903561//extracellular vesicle;GO:0044421//extracellular region part;GO:0043230//extracellular organelle;GO:0043227//membrane-bounded organelle;GO:0005576//extracellular region;GO:0070062//extracellular exosome;GO:0043226//organelle;GO:0005615//extracellular space;
84570	0.1	0	-3.32193	0.000295733	6.5957e-05	COL25A1	XM_017008735.1,XM_011532334.2,XM_017008736.1,NM_032518.2,XM_011532356.2,NM_198721.3,XM_017008737.1,XM_011532335.2,XM_011532358.2,XM_011532338.2,XM_011532333.2,NM_001256074.1,XM_011532355.2	Known_gene	13	108808725	109302737	chr4	-	494013	11696	0	0.1	-3.32193	0.000295733	6.5957e-05	Others	K16617//collagen, type XIII, alpha+ko04974//Protein digestion and absorption;K16617//collagen, type XIII, alpha+ko04974//Protein digestion and absorption;K16617//collagen, type XIII, alpha+ko04974//Protein digestion and absorption;K16617//collagen, type XIII, alpha+ko04974//Protein digestion and absorption;K16617//collagen, type XIII, alpha+ko04974//Protein digestion and absorption;K16617//collag…	gi|366392941|ref|NP_001243003.1||0|collagen alpha-1(XXV) chain isoform 3 [Homo sapiens]	GO:0071840//cellular component organization or biogenesis;GO:0016043//cellular component organization;GO:0030198//extracellular matrix organization;GO:0043062//extracellular structure organization;GO:0009987//cellular process;GO:0043233//organelle lumen;GO:0005887//integral component of plasma membrane;GO:0005622//intracellular;GO:0032991//macromolecular complex;GO:0005886//plasma membrane;GO:003…
10886	0.99	0.1	-3.30743	5.25452e-06	8.86148e-07	NPFFR2	NM_001144756.1,NM_004885.2,XM_011531554.2,NM_053036.2	Known_gene	4	72031804	72148201	chr4	+	116398	2056	0.1	0.99	-3.30743	5.25452e-06	8.86148e-07		K08375//neuropeptide FF receptor 2+ko04080//Neuroactive ligand-receptor interaction;K08375//neuropeptide FF receptor 2+ko04080//Neuroactive ligand-receptor interaction;K08375//neuropeptide FF receptor 2+ko04080//Neuroactive ligand-receptor interaction;K08375//neuropeptide FF receptor 2+ko04080//Neuroactive ligand-receptor interaction	gi|119626052|gb|EAX05647.1||0|neuropeptide FF receptor 2, isoform CRA_a [Homo sapiens]	GO:1900371//regulation of purine nucleotide biosynthetic process;GO:0050896//response to stimulus;GO:0043549//regulation of kinase activity;GO:0023051//regulation of signaling;GO:0019222//regulation of metabolic process;GO:2000479//regulation of cAMP-dependent protein kinase activity;GO:0009966//regulation of signal transduction;GO:0051606//detection of stimulus;GO:0065009//regulation of molecula…
8490	0.97	0.1	-3.27798	6.37695e-20	3.21954e-21	RGS5	NM_001254748.1,NM_001254749.1,NM_003617.3,NM_001195303.2	Known_gene	4	163142299	163321791	chr1	-	179493	5939	0.1	0.97	-3.27798	6.37695e-20	3.21954e-21		K16449//regulator of G-protein signaling;K16449//regulator of G-protein signaling;K16449//regulator of G-protein signaling	gi|305855068|ref|NP_001182232.1||6.12269e-47|regulator of G-protein signaling 5 isoform 2 [Homo sapiens]	GO:0051336//regulation of hydrolase activity;GO:0065009//regulation of molecular function;GO:0048523//negative regulation of cellular process;GO:0043085//positive regulation of catalytic activity;GO:0048585//negative regulation of response to stimulus;GO:0009966//regulation of signal transduction;GO:0038032//termination of G-protein coupled receptor signaling pathway;GO:0050794//regulation of cel…
2266	0.86	0.09	-3.25634	1.61918e-05	2.92666e-06	FGG	NM_000509.5,NM_021870.2	Known_gene	2	154604134	154612808	chr4	-	8675	1761	0.09	0.86	-3.25634	1.61918e-05	2.92666e-06		K03905//fibrinogen gamma chain+ko04610//Complement and coagulation cascades+ko04611//Platelet activation+ko05150//Staphylococcus aureus infection;K03905//fibrinogen gamma chain+ko04610//Complement and coagulation cascades+ko04611//Platelet activation+ko05150//Staphylococcus aureus infection	gi|70906437|ref|NP_000500.2||0|fibrinogen gamma chain isoform gamma-A precursor [Homo sapiens]	GO:0032940//secretion by cell;GO:0010035//response to inorganic substance;GO:0050817//coagulation;GO:0051179//localization;GO:0050896//response to stimulus;GO:0007596//blood coagulation;GO:0051258//protein polymerization;GO:0071840//cellular component organization or biogenesis;GO:0023052//signaling;GO:0007165//signal transduction;GO:0070271//protein complex biogenesis;GO:0065007//biological regu…
2045	0.19	0.02	-3.24793	3.35924e-05	6.3654e-06	EPHA7	XM_005248671.2,NM_001288630.1,XM_017010365.1,NM_004440.3,XM_017010366.1,NM_001288629.1,XM_005248669.2	Known_gene	7	93240020	93419639	chr6	-	179620	6689	0.02	0.19	-3.24793	3.35924e-05	6.3654e-06		K05108//EphA7 [EC:2.7.10.1]+ko04360//Axon guidance;K05108//EphA7 [EC:2.7.10.1]+ko04360//Axon guidance;K05108//EphA7 [EC:2.7.10.1]+ko04360//Axon guidance;K05108//EphA7 [EC:2.7.10.1]+ko04360//Axon guidance;K05108//EphA7 [EC:2.7.10.1]+ko04360//Axon guidance;K05108//EphA7 [EC:2.7.10.1]+ko04360//Axon guidance;K05108//EphA7 [EC:2.7.10.1]+ko04360//Axon guidance	gi|119568905|gb|EAW48520.1||0|EPH receptor A7, isoform CRA_c [Homo sapiens]	GO:0032989//cellular component morphogenesis;GO:0050794//regulation of cellular process;GO:0007417//central nervous system development;GO:0048522//positive regulation of cellular process;GO:0060322//head development;GO:0007154//cell communication;GO:0007165//signal transduction;GO:0007169//transmembrane receptor protein tyrosine kinase signaling pathway;GO:0030154//cell differentiation;GO:0032501…
25805	1.11	0.12	-3.20945	8.09494e-07	1.21795e-07	BAMBI	NM_012342.2	Known_gene	1	28677495	28682939	chr10	+	5445	1724	0.12	1.11	-3.20945	8.09494e-07	1.21795e-07		K10162//BMP and activin membrane-bound inhibitor+ko04350//TGF-beta signaling pathway+ko04310//Wnt signaling pathway	gi|6912534|ref|NP_036474.1||0|BMP and activin membrane-bound inhibitor homolog precursor [Homo sapiens]	GO:0009987//cellular process;GO:0032386//regulation of intracellular transport;GO:1902680//positive regulation of RNA biosynthetic process;GO:0040011//locomotion;GO:0009968//negative regulation of signal transduction;GO:0030111//regulation of Wnt signaling pathway;GO:0032879//regulation of localization;GO:0010646//regulation of cell communication;GO:0051240//positive regulation of multicellular o…
54873	0.37	0.04	-3.20945	0.000971336	0.000241816	PALMD	NM_017734.4	Known_gene	1	99645875	99694541	chr1	+	48667	2578	0.04	0.37	-3.20945	0.000971336	0.000241816		K16519//A-kinase anchor protein 2	gi|8923243|ref|NP_060204.1||0|palmdelphin [Homo sapiens]	GO:0065007//biological regulation;GO:0051128//regulation of cellular component organization;GO:0008360//regulation of cell shape;GO:0022604//regulation of cell morphogenesis;GO:0050794//regulation of cellular process;GO:0050793//regulation of developmental process;GO:0050789//regulation of biological process;GO:0022603//regulation of anatomical structure morphogenesis;GO:0065008//regulation of bi…
6781	0.37	0.04	-3.20945	2.82753e-05	5.29608e-06	STC1	NM_003155.2	Known_gene	1	23841921	23854807	chr8	-	12887	3877	0.04	0.37	-3.20945	2.82753e-05	5.29608e-06	Others		gi|4507265|ref|NP_003146.1||0|stanniocalcin-1 precursor [Homo sapiens]	GO:1901699//cellular response to nitrogen compound;GO:0001890//placenta development;GO:0046697//decidualization;GO:0032504//multicellular organism reproduction;GO:0051716//cellular response to stimulus;GO:0048513//animal organ development;GO:0050801//ion homeostasis;GO:0048545//response to steroid hormone;GO:0071385//cellular response to glucocorticoid stimulus;GO:1901700//response to oxygen-cont…
4300	0.55	0.06	-3.1964	1.61725e-12	1.34365e-13	MLLT3	XM_017014727.1,XM_017014726.1,NM_004529.3,NM_001286691.1	Known_gene	4	20341665	20622543	chr9	-	280879	6772	0.06	0.55	-3.1964	1.61725e-12	1.34365e-13	Others	K15187//YEATS domain-containing protein 1/3+ko05202//Transcriptional misregulation in cancer;K15187//YEATS domain-containing protein 1/3+ko05202//Transcriptional misregulation in cancer;K15187//YEATS domain-containing protein 1/3+ko05202//Transcriptional misregulation in cancer;K15187//YEATS domain-containing protein 1/3+ko05202//Transcriptional misregulation in cancer	gi|156104889|ref|NP_004520.2||0|protein AF-9 isoform a [Homo sapiens]	GO:0009968//negative regulation of signal transduction;GO:2000096//positive regulation of Wnt signaling pathway, planar cell polarity pathway;GO:0009967//positive regulation of signal transduction;GO:0023056//positive regulation of signaling;GO:0031326//regulation of cellular biosynthetic process;GO:0010647//positive regulation of cell communication;GO:1905330//regulation of morphogenesis of an e…
100996517	0.09	0	-3.16993	0.000557143	0.000131234	LOC100996517	XM_017003060.1	Known_gene	1	148766340	148786183	chr1	-	19844	7433	0	0.09	-3.16993	0.000557143	0.000131234		K08517//vesicle transport protein SEC22+ko04145//Phagosome+ko05134//Legionellosis+ko04130//SNARE interactions in vesicular transport	gi|317373544|sp|O75396.4|SC22B_HUMAN|3.35404e-115|RecName: Full=Vesicle-trafficking protein SEC22b; AltName: Full=ER-Golgi SNARE of 24 kDa; Short=ERS-24; Short=ERS24; AltName: Full=SEC22 vesicle-trafficking protein homolog B; AltName: Full=SEC22 vesicle-trafficking protein-like 1	GO:0051641//cellular localization;GO:0048193//Golgi vesicle transport;GO:0006810//transport;GO:0016192//vesicle-mediated transport;GO:0042886//amide transport;GO:0006888//ER to Golgi vesicle-mediated transport;GO:0015031//protein transport;GO:0045184//establishment of protein localization;GO:0033036//macromolecule localization;GO:0051179//localization;GO:0051649//establishment of localization in …
113278	0.27	0.03	-3.16993	0.000657298	0.000157542	SLC52A3	XM_011529148.1,XM_005260655.3,NM_033409.3	Known_gene	3	760080	775985	chr20	-	15906	3133	0.03	0.27	-3.16993	0.000657298	0.000157542		K14620//riboflavin transporter 2+ko04977//Vitamin digestion and absorption	gi|156564359|ref|NP_212134.3||0|solute carrier family 52, riboflavin transporter, member 3 [Homo sapiens]	GO:0050877//nervous system process;GO:0006811//ion transport;GO:0034605//cellular response to heat;GO:0051180//vitamin transport;GO:0007605//sensory perception of sound;GO:0032218//riboflavin transport;GO:0009266//response to temperature stimulus;GO:0009987//cellular process;GO:0051716//cellular response to stimulus;GO:0015711//organic anion transport;GO:0032501//multicellular organismal process;…
124359	0.18	0.02	-3.16993	1.61812e-05	2.92666e-06	CDYL2	XM_011522867.2,NM_152342.3,XM_011522866.1	Known_gene	3	80597899	80805043	chr16	-	207145	8670	0.02	0.18	-3.16993	1.61812e-05	2.92666e-06		K00653//chromodomain protein Y [EC:2.3.1.48];K00653//chromodomain protein Y [EC:2.3.1.48]	gi|119615969|gb|EAW95563.1||0|chromodomain protein, Y-like 2, partial [Homo sapiens]	GO:0043227//membrane-bounded organelle;GO:0044424//intracellular part;GO:0005634//nucleus;GO:0005623//cell;GO:0043229//intracellular organelle;GO:0043231//intracellular membrane-bounded organelle;GO:0044464//cell part;GO:0043226//organelle;GO:0005622//intracellular;GO:0035064//methylated histone binding;GO:0003824//catalytic activity;GO:0005515//protein binding;GO:0140034//methylation-dependent p…
2034	3.16	0.36	-3.13386	1.70595e-51	2.60904e-53	EPAS1	NM_001430.4,XM_011532698.2	Known_gene	2	46297402	46386703	chr2	+	89302	5166	0.36	3.16	-3.13386	1.70595e-51	2.60904e-53	Others	K09095//hypoxia-inducible factor 2 alpha+ko05211//Renal cell carcinoma+ko05200//Pathways in cancer;K09095//hypoxia-inducible factor 2 alpha+ko05211//Renal cell carcinoma+ko05200//Pathways in cancer	gi|40254439|ref|NP_001421.2||0|endothelial PAS domain-containing protein 1 [Homo sapiens]	GO:0010556//regulation of macromolecule biosynthetic process;GO:0001974//blood vessel remodeling;GO:0002262//myeloid cell homeostasis;GO:0008016//regulation of heart contraction;GO:0021700//developmental maturation;GO:0051254//positive regulation of RNA metabolic process;GO:0048878//chemical homeostasis;GO:0048625//myoblast fate commitment;GO:0001890//placenta development;GO:0006807//nitrogen com…
59344	1.01	0.12	-3.07325	3.26282e-11	3.04222e-12	ALOXE3	XM_017024924.1,XM_017024925.1,XM_017024923.1,NM_021628.2,NM_001165960.1,XM_017024921.1,XM_017024922.1	Known_gene	7	8095900	8118916	chr17	-	23017	3397	0.12	1.01	-3.07325	3.26282e-11	3.04222e-12		K18684//hydroperoxy icosatetraenoate dehydratase/isomerase [EC:4.2.1.152 5.4.4.7];K18684//hydroperoxy icosatetraenoate dehydratase/isomerase [EC:4.2.1.152 5.4.4.7];K18684//hydroperoxy icosatetraenoate dehydratase/isomerase [EC:4.2.1.152 5.4.4.7];K18684//hydroperoxy icosatetraenoate dehydratase/isomerase [EC:4.2.1.152 5.4.4.7];K18684//hydroperoxy icosatetraenoate dehydratase/isomerase [EC:4.2.1.15…	gi|182765464|ref|NP_067641.2||0|hydroperoxide isomerase ALOXE3 isoform 2 [Homo sapiens]	GO:0071704//organic substance metabolic process;GO:0009987//cellular process;GO:1901568//fatty acid derivative metabolic process;GO:1901570//fatty acid derivative biosynthetic process;GO:0019752//carboxylic acid metabolic process;GO:0006690//icosanoid metabolic process;GO:0044249//cellular biosynthetic process;GO:0044281//small molecule metabolic process;GO:0016053//organic acid biosynthetic proc…
2244	0.42	0.05	-3.07039	1.61865e-05	2.92666e-06	FGB	NM_001184741.1,NM_005141.4	Known_gene	2	154562980	154572763	chr4	+	9784	3628	0.05	0.42	-3.07039	1.61865e-05	2.92666e-06		K03904//fibrinogen beta chain+ko04610//Complement and coagulation cascades+ko04611//Platelet activation;K03904//fibrinogen beta chain+ko04610//Complement and coagulation cascades+ko04611//Platelet activation	gi|296080754|ref|NP_001171670.1||0|fibrinogen beta chain isoform 2 preproprotein [Homo sapiens]	GO:0065008//regulation of biological quality;GO:0050896//response to stimulus;GO:0002576//platelet degranulation;GO:0051179//localization;GO:0007599//hemostasis;GO:0023052//signaling;GO:0009987//cellular process;GO:0051258//protein polymerization;GO:0042221//response to chemical;GO:0007596//blood coagulation;GO:0007154//cell communication;GO:0009611//response to wounding;GO:0006810//transport;GO:…
3651	0.5	0.06	-3.05889	0.000145814	3.07816e-05	PDX1	NM_000209.3	Known_gene	1	27920031	27926314	chr13	+	6284	2573	0.06	0.5	-3.05889	0.000145814	3.07816e-05	Homeobox	K07594//insulin promoter factor 1+ko04950//Maturity onset diabetes of the young+ko04911//Insulin secretion+ko04930//Type II diabetes mellitus	gi|4557673|ref|NP_000200.1||0|pancreas/duodenum homeobox protein 1 [Homo sapiens]	GO:0033500//carbohydrate homeostasis;GO:0008152//metabolic process;GO:0019932//second-messenger-mediated signaling;GO:0014070//response to organic cyclic compound;GO:0010604//positive regulation of macromolecule metabolic process;GO:0051716//cellular response to stimulus;GO:0050896//response to stimulus;GO:0048513//animal organ development;GO:0019217//regulation of fatty acid metabolic process;GO…
51066	0.58	0.07	-3.05063	0.000563314	0.000133053	SSUH2	XM_017006532.1,XM_011533774.1,XM_017006518.1,XM_017006531.1,XM_017006525.1,NM_001256748.1,XM_017006533.1,XM_017006535.1,XM_017006528.1,XM_017006511.1,XM_017006541.1,XM_017006519.1,NM_001256749.1,XM_017006522.1,XM_017006538.1,XM_017006515.1,XM_017006521.1,XM_017006529.1,XM_017006510.1,XM_017006537.1,XM_017006520.1,XM_017006516.1,XM_017006512.1,XM_017006513.1,XM_017006524.1,XM_017006539.1,XM_017006…	Known_gene	37	8619400	8745035	chr3	-	125636	6857	0.07	0.58	-3.05063	0.000563314	0.000133053		K06840//semaphorin 3+ko04360//Axon guidance;K06840//semaphorin 3+ko04360//Axon guidance;K06840//semaphorin 3+ko04360//Axon guidance;K06840//semaphorin 3+ko04360//Axon guidance;K06840//semaphorin 3+ko04360//Axon guidance;K06840//semaphorin 3+ko04360//Axon guidance;K06840//semaphorin 3+ko04360//Axon guidance;K06840//semaphorin 3+ko04360//Axon guidance;K06840//semaphorin 3+ko04360//Axon guidance;K06…	gi|376334943|ref|NP_001243677.1||0|protein SSUH2 homolog isoform 1 [Homo sapiens]	GO:0005623//cell;GO:0005737//cytoplasm;GO:0044424//intracellular part;GO:0005622//intracellular;GO:0044464//cell part;
6275	318.26	39.32	-3.01687	0	0	S100A4	NM_002961.2,NM_019554.2	Known_gene	2	153543619	153545806	chr1	-	2188	564	39.32	318.26	-3.01687	0	0		K21128//protein S100-A9+ko04657//IL-17 signaling pathway;K17274//calpactin-1 light chain	gi|171849067|pdb|3C1V|A|1.74987e-69|Chain A, The 1.5 A Crystal Structure Of Ca2+-Bound S100a4	GO:0032501//multicellular organismal process;GO:0048584//positive regulation of response to stimulus;GO:0048583//regulation of response to stimulus;GO:0030154//cell differentiation;GO:0023056//positive regulation of signaling;GO:0048513//animal organ development;GO:0032502//developmental process;GO:0050789//regulation of biological process;GO:0043122//regulation of I-kappaB kinase/NF-kappaB signa…
113730	0.32	0.04	-3	0.000971106	0.000241816	KLHDC7B	NM_138433.3	Known_gene	1	50548033	50551023	chr22	+	2991	2991	0.04	0.32	-3	0.000971106	0.000241816		K10476//kelch repeat and BTB domain-containing protein 11	gi|206597556|ref|NP_612442.2||0|kelch domain-containing protein 7B [Homo sapiens]	GO:0000151//ubiquitin ligase complex;GO:0005623//cell;GO:0005622//intracellular;GO:0031463//Cul3-RING ubiquitin ligase complex;GO:1990234//transferase complex;GO:1902494//catalytic complex;GO:0044464//cell part;GO:0032991//macromolecular complex;GO:0044424//intracellular part;GO:0031461//cullin-RING ubiquitin ligase complex;GO:0004842//ubiquitin-protein transferase activity;GO:0016740//transferas…
79633	0.08	0.01	-3	0.000105157	2.16772e-05	FAT4	NM_001291303.1,NM_001291285.1,XM_011532237.2,NM_024582.4,XM_011532236.2	Known_gene	5	125314913	125492932	chr4	+	178020	17193	0.01	0.08	-3	0.000105157	2.16772e-05		K16669//protocadherin Fat 4+ko04391//Hippo signaling pathway - fly+ko04392//Hippo signaling pathway - multiple species;K16669//protocadherin Fat 4+ko04391//Hippo signaling pathway - fly+ko04392//Hippo signaling pathway - multiple species;K16669//protocadherin Fat 4+ko04391//Hippo signaling pathway - fly+ko04392//Hippo signaling pathway - multiple species;K16669//protocadherin Fat 4+ko04391//Hippo…	gi|165932370|ref|NP_078858.4||0|protocadherin Fat 4 isoform 3 precursor [Homo sapiens]	GO:0098742//cell-cell adhesion via plasma-membrane adhesion molecules;GO:0098609//cell-cell adhesion;GO:0022610//biological adhesion;GO:0007156//homophilic cell adhesion via plasma membrane adhesion molecules;GO:0007155//cell adhesion;GO:0005615//extracellular space;GO:0043226//organelle;GO:0005576//extracellular region;GO:0043227//membrane-bounded organelle;GO:0016021//integral component of memb…
81563	0.32	0.04	-3	1.85226e-11	1.69312e-12	C1orf21	NM_030806.3	Known_gene	1	184387016	184629021	chr1	+	242006	10308	0.04	0.32	-3	1.85226e-11	1.69312e-12			gi|13540596|ref|NP_110433.1||3.58803e-85|uncharacterized protein C1orf21 [Homo sapiens]	GO:0005515//protein binding;GO:0005488//binding;
140458	1.11	0.14	-2.98706	2.64156e-11	2.44268e-12	ASB5	XM_011531616.2,NM_080874.3,XM_011531617.2,XM_005262759.1	Known_gene	4	176213673	176277571	chr4	-	63899	3722	0.14	1.11	-2.98706	2.64156e-11	2.44268e-12	Others	K10327//ankyrin repeat and SOCS box protein 5;K10327//ankyrin repeat and SOCS box protein 5;K10327//ankyrin repeat and SOCS box protein 5	gi|18254476|ref|NP_543150.1||0|ankyrin repeat and SOCS box protein 5 [Homo sapiens]	GO:0050896//response to stimulus;GO:0044238//primary metabolic process;GO:0070647//protein modification by small protein conjugation or removal;GO:0050794//regulation of cellular process;GO:0019538//protein metabolic process;GO:0044267//cellular protein metabolic process;GO:0035556//intracellular signal transduction;GO:0006807//nitrogen compound metabolic process;GO:0008152//metabolic process;GO:…
55190	4.09	0.53	-2.94804	2.38425e-30	7.16612e-32	NUDT11	NM_018159.3	Known_gene	1	51490011	51496607	chrX	-	6597	2396	0.53	4.09	-2.94804	2.38425e-30	7.16612e-32		K07766//diphosphoinositol-polyphosphate diphosphatase [EC:3.6.1.52]	gi|37221177|ref|NP_060629.2||3.94427e-119|diphosphoinositol polyphosphate phosphohydrolase 3-beta [Homo sapiens]	GO:0044444//cytoplasmic part;GO:0005737//cytoplasm;GO:0005622//intracellular;GO:0044424//intracellular part;GO:0005829//cytosol;GO:0044464//cell part;GO:0005623//cell;GO:0052843//inositol-1-diphosphate-2,3,4,5,6-pentakisphosphate diphosphatase activity;GO:0052845//inositol-5-diphosphate-1,2,3,4,6-pentakisphosphate diphosphatase activity;GO:0016462//pyrophosphatase activity;GO:0016818//hydrolase a…
5076	0.46	0.06	-2.9386	1.26534e-05	2.24676e-06	PAX2	XM_017016289.1,NM_001304569.1,NM_003989.4,NM_003987.4,XM_017016283.1,NM_003990.4,XM_017016284.1,XM_017016287.1,XM_017016286.1,XM_017016282.1,NM_000278.4,NM_003988.4,XM_017016281.1,XM_017016288.1,XM_017016285.1	Known_gene	15	100732940	100829941	chr10	+	97002	11327	0.06	0.46	-2.9386	1.26534e-05	2.24676e-06	PAX	K15608//paired box protein 2;K15608//paired box protein 2;K15608//paired box protein 2;K15608//paired box protein 2;K15608//paired box protein 2;K15608//paired box protein 2;K15608//paired box protein 2;K15608//paired box protein 2;K15608//paired box protein 2;K15608//paired box protein 2;K15608//paired box protein 2;K15608//paired box protein 2;K15608//paired box protein 2;K15608//paired box pro…	gi|694941407|ref|XP_003312779.2||0|PREDICTED: paired box protein Pax-2 isoform X8 [Pan troglodytes]	GO:0072048//renal system pattern specification;GO:0009743//response to carbohydrate;GO:0072161//mesenchymal cell differentiation involved in kidney development;GO:0007389//pattern specification process;GO:0051254//positive regulation of RNA metabolic process;GO:0045595//regulation of cell differentiation;GO:0007423//sensory organ development;GO:0072080//nephron tubule development;GO:0072307//regu…
84532	0.37	0.05	-2.88753	0.000145774	3.07816e-05	ACSS1	XM_006723659.1,NM_001252677.1,NM_032501.3,NM_001252675.1,XM_011529388.1,NM_001252676.1	Known_gene	6	25006230	25058182	chr20	-	51953	3682	0.05	0.37	-2.88753	0.000145774	3.07816e-05		K01895//acetyl-CoA synthetase [EC:6.2.1.1]+ko01200//Carbon metabolism+ko00010//Glycolysis / Gluconeogenesis+ko00640//Propanoate metabolism+ko00620//Pyruvate metabolism+ko01100//Metabolic pathways+ko00630//Glyoxylate and dicarboxylate metabolism;K01895//acetyl-CoA synthetase [EC:6.2.1.1]+ko01200//Carbon metabolism+ko00010//Glycolysis / Gluconeogenesis+ko00640//Propanoate metabolism+ko00620//Pyruva…	gi|28416953|ref|NP_115890.2||0|acetyl-coenzyme A synthetase 2-like, mitochondrial isoform 1 precursor [Homo sapiens]	GO:0009108//coenzyme biosynthetic process;GO:0006629//lipid metabolic process;GO:0051188//cofactor biosynthetic process;GO:0072330//monocarboxylic acid biosynthetic process;GO:0006085//acetyl-CoA biosynthetic process;GO:0006066//alcohol metabolic process;GO:0006790//sulfur compound metabolic process;GO:0019541//propionate metabolic process;GO:0016053//organic acid biosynthetic process;GO:0050896/…
4907	1.33	0.18	-2.88536	2.31565e-17	1.36054e-18	NT5E	NM_001204813.1,NM_002526.3	Known_gene	2	85449584	85495791	chr6	+	46208	4068	0.18	1.33	-2.88536	2.31565e-17	1.36054e-18		K19970//5'-nucleotidase [EC:3.1.3.5]+ko00230//Purine metabolism+ko00240//Pyrimidine metabolism+ko00760//Nicotinate and nicotinamide metabolism+ko01100//Metabolic pathways;K19970//5'-nucleotidase [EC:3.1.3.5]+ko00230//Purine metabolism+ko00240//Pyrimidine metabolism+ko00760//Nicotinate and nicotinamide metabolism+ko01100//Metabolic pathways	gi|325651886|ref|NP_001191742.1||0|5'-nucleotidase isoform 2 preproprotein [Homo sapiens]	GO:0008152//metabolic process;GO:0009163//nucleoside biosynthetic process;GO:0090304//nucleic acid metabolic process;GO:0046033//AMP metabolic process;GO:0006206//pyrimidine nucleobase metabolic process;GO:1901292//nucleoside phosphate catabolic process;GO:0044238//primary metabolic process;GO:0009987//cellular process;GO:0009167//purine ribonucleoside monophosphate metabolic process;GO:0006725//…
57228	19.33	2.65	-2.86678	1.05207e-61	1.2549e-63	SMAGP	NM_001033873.1,NM_001031628.1	Known_gene	2	51245349	51270418	chr12	-	25070	1087	2.65	19.33	-2.86678	1.05207e-61	1.2549e-63		K06782//cell adhesion molecule 2;K06576//glycophorin C+ko05144//Malaria	gi|76496485|ref|NP_001026798.1||4.00236e-62|small cell adhesion glycoprotein [Homo sapiens]	GO:0043229//intracellular organelle;GO:0016021//integral component of membrane;GO:0071944//cell periphery;GO:0031981//nuclear lumen;GO:0044444//cytoplasmic part;GO:0005912//adherens junction;GO:0030659//cytoplasmic vesicle membrane;GO:0043227//membrane-bounded organelle;GO:0097708//intracellular vesicle;GO:0044424//intracellular part;GO:0031226//intrinsic component of plasma membrane;GO:0005634//…
11098	1.89	0.26	-2.8618	1.83999e-22	7.88798e-24	PRSS23	NM_001293180.1,NM_007173.5,NM_001293178.1,NM_001293179.1	Known_gene	4	86791059	86811233	chr11	+	20175	4015	0.26	1.89	-2.8618	1.83999e-22	7.88798e-24		K09627//serine protease 23 [EC:3.4.21.-];K09627//serine protease 23 [EC:3.4.21.-];K09627//serine protease 23 [EC:3.4.21.-]	gi|645065995|ref|NP_009104.2||0|serine protease 23 isoform a [Homo sapiens]	GO:0044238//primary metabolic process;GO:0071704//organic substance metabolic process;GO:0043170//macromolecule metabolic process;GO:0006807//nitrogen compound metabolic process;GO:1901564//organonitrogen compound metabolic process;GO:0008152//metabolic process;GO:0006508//proteolysis;GO:0019538//protein metabolic process;GO:0044424//intracellular part;GO:0043229//intracellular organelle;GO:00700…
55607	0.29	0.04	-2.85798	2.53101e-12	2.1372e-13	PPP1R9A	NM_017650.2,XM_017012399.1,NM_001166160.1,XM_017012394.1,XM_017012405.1,XM_011516382.2,XM_017012409.1,XM_017012406.1,XM_017012402.1,XM_017012395.1,XM_017012407.1,NM_001166163.1,XM_011516381.1,XM_017012408.1,XM_017012410.1,XM_011516383.1,XM_017012400.1,XM_011516389.1,NM_001166161.1,NM_001166162.1,XM_017012401.1,XM_017012398.1,XM_017012411.1,XM_017012404.1,XM_017012396.1,XM_017012397.1,XM_011516380…	Known_gene	28	94907202	95296415	chr7	+	389214	13188	0.04	0.29	-2.85798	2.53101e-12	2.1372e-13		K17551//neurabin;K17551//neurabin;K17551//neurabin;K17551//neurabin;K17551//neurabin;K17551//neurabin;K17551//neurabin;K17551//neurabin;K17551//neurabin;K17551//neurabin;K17551//neurabin;K17551//neurabin;K17551//neurabin;K17551//neurabin;K17551//neurabin;K17551//neurabin;K17551//neurabin;K17551//neurabin;K17551//neurabin	gi|261244900|ref|NP_001159632.1||0|neurabin-1 isoform 1 [Homo sapiens]	GO:0019722//calcium-mediated signaling;GO:0007010//cytoskeleton organization;GO:0006996//organelle organization;GO:0050896//response to stimulus;GO:0007015//actin filament organization;GO:0007275//multicellular organism development;GO:0031175//neuron projection development;GO:0030182//neuron differentiation;GO:0120036//plasma membrane bounded cell projection organization;GO:0019932//second-messen…
27145	1.3	0.18	-2.85244	9.45334e-17	5.76634e-18	FILIP1	NM_015687.3,XM_011535756.2,XM_005248713.3,XM_005248715.4,NM_001300866.1,NM_001289987.1	Known_gene	6	75294895	75493829	chr6	-	198935	5108	0.18	1.3	-2.85244	9.45334e-17	5.76634e-18	Others		gi|31542634|ref|NP_056502.1||0|filamin-A-interacting protein 1 isoform 2 [Homo sapiens]	GO:0005622//intracellular;GO:0043229//intracellular organelle;GO:0043228//non-membrane-bounded organelle;GO:0043232//intracellular non-membrane-bounded organelle;GO:0005856//cytoskeleton;GO:0043226//organelle;GO:0044464//cell part;GO:0005737//cytoplasm;GO:0005623//cell;GO:0044424//intracellular part;
9411	0.72	0.1	-2.848	3.32434e-11	3.1035e-12	ARHGAP29	NM_004815.3,XM_011542440.2,XM_011542439.2,XM_006711048.3,XM_011542438.2	Known_gene	5	94168907	94275068	chr1	-	106162	9117	0.1	0.72	-2.848	3.32434e-11	3.1035e-12		K20644//Rho GTPase-activating protein 29/45;K20644//Rho GTPase-activating protein 29/45	gi|134304853|ref|NP_004806.3||0|rho GTPase-activating protein 29 [Homo sapiens]	GO:0044464//cell part;GO:0005829//cytosol;GO:0005622//intracellular;GO:0044424//intracellular part;GO:0005737//cytoplasm;GO:0044444//cytoplasmic part;GO:0005623//cell;GO:0005096//GTPase activator activity;GO:0030165//PDZ domain binding;GO:0008047//enzyme activator activity;GO:0043169//cation binding;GO:0005488//binding;GO:0005515//protein binding;GO:0030234//enzyme regulator activity;GO:0098772//…
57338	0.64	0.09	-2.83007	5.33752e-07	7.88572e-08	JPH3	NM_001271604.2,NM_020655.3,XM_017023483.1,XM_017023484.1,NM_001271605.1	Known_gene	5	87602861	87698156	chr16	+	95296	4003	0.09	0.64	-2.83007	5.33752e-07	7.88572e-08		K19530//junctophilin;K19530//junctophilin;K19530//junctophilin;K19530//junctophilin;K19530//junctophilin	gi|21704283|ref|NP_065706.2||0|junctophilin-3 isoform 1 [Homo sapiens]	GO:0051649//establishment of localization in cell;GO:0060341//regulation of cellular localization;GO:2001257//regulation of cation channel activity;GO:0055074//calcium ion homeostasis;GO:0006874//cellular calcium ion homeostasis;GO:0051924//regulation of calcium ion transport;GO:0019725//cellular homeostasis;GO:0048878//chemical homeostasis;GO:1901019//regulation of calcium ion transmembrane tran…
4885	2.48	0.35	-2.82491	2.54262e-20	1.25217e-21	NPTX2	NM_002523.2	Known_gene	1	98617285	98629869	chr7	+	12585	2713	0.35	2.48	-2.82491	2.54262e-20	1.25217e-21		K11453//chromobox protein 6;K17495//CUB and sushi domain-containing protein	gi|28195384|ref|NP_002514.1||0|neuronal pentraxin-2 precursor [Homo sapiens]	GO:0099537//trans-synaptic signaling;GO:0009987//cellular process;GO:0007267//cell-cell signaling;GO:0007268//chemical synaptic transmission;GO:0023052//signaling;GO:0098916//anterograde trans-synaptic signaling;GO:0007154//cell communication;GO:0099536//synaptic signaling;GO:0005576//extracellular region;GO:0043167//ion binding;GO:0046872//metal ion binding;GO:0043169//cation binding;GO:0030246/…
84059	0.07	0	-2.80735	4.3339e-05	8.3735e-06	ADGRV1	XM_017009964.1,NM_032119.3,XM_017009972.1,XM_017009970.1,XM_017009969.1,XM_017009963.1,XM_017009974.1,XM_017009966.1,XM_017009973.1,XM_017009965.1,XM_017009968.1,XM_017009971.1,XM_017009967.1	Known_gene	13	90558681	91164226	chr5	+	605546	19480	0	0.07	-2.80735	4.3339e-05	8.3735e-06		K18263//G-protein coupled receptor 98;K18263//G-protein coupled receptor 98;K18263//G-protein coupled receptor 98;K18263//G-protein coupled receptor 98;K18263//G-protein coupled receptor 98;K18263//G-protein coupled receptor 98;K18263//G-protein coupled receptor 98;K18263//G-protein coupled receptor 98;K18263//G-protein coupled receptor 98;K18263//G-protein coupled receptor 98;K18263//G-protein c…	gi|113722120|ref|NP_115495.3||0|G-protein coupled receptor 98 precursor [Homo sapiens]	GO:0007423//sensory organ development;GO:0045494//photoreceptor cell maintenance;GO:0001895//retina homeostasis;GO:0065008//regulation of biological quality;GO:0048856//anatomical structure development;GO:0048666//neuron development;GO:0043583//ear development;GO:0007275//multicellular organism development;GO:0022008//neurogenesis;GO:0050906//detection of stimulus involved in sensory perception;G…
8433	1.31	0.19	-2.7855	6.27491e-05	1.24535e-05	UTF1	NM_003577.2	Known_gene	1	133230274	133231558	chr10	+	1285	1157	0.19	1.31	-2.7855	6.27491e-05	1.24535e-05	Homeobox		gi|47834497|gb|AAT38949.1||0|ES protein, partial [Homo sapiens]	GO:2001141//regulation of RNA biosynthetic process;GO:0006357//regulation of transcription from RNA polymerase II promoter;GO:0031323//regulation of cellular metabolic process;GO:0048731//system development;GO:0065007//biological regulation;GO:0008584//male gonad development;GO:0007275//multicellular organism development;GO:1902680//positive regulation of RNA biosynthetic process;GO:0045935//posi…
10000	1.51	0.22	-2.77897	1.72474e-23	6.95598e-25	AKT3	XM_005272994.4,XM_005272995.2,NM_005465.4,XM_006711726.3,XM_011544013.2,XM_016999985.1,NM_181690.2,NM_001206729.1,XM_011544012.2,XM_011544014.2	Known_gene	10	243488233	243851079	chr1	-	362847	7302	0.22	1.51	-2.77897	1.72474e-23	6.95598e-25		K04456//RAC serine/threonine-protein kinase [EC:2.7.11.1]+ko04024//cAMP signaling pathway+ko04022//cGMP-PKG signaling pathway+ko04140//Autophagy - animal+ko04630//Jak-STAT signaling pathway+ko05222//Small cell lung cancer+ko05223//Non-small cell lung cancer+ko05226//Gastric cancer+ko05225//Hepatocellular carcinoma+ko04510//Focal adhesion+ko04933//AGE-RAGE signaling pathway in diabetic complicatio…	gi|4885549|ref|NP_005456.1||0|RAC-gamma serine/threonine-protein kinase isoform 1 [Homo sapiens]	GO:0044237//cellular metabolic process;GO:0044238//primary metabolic process;GO:0008152//metabolic process;GO:0071840//cellular component organization or biogenesis;GO:0050896//response to stimulus;GO:0006793//phosphorus metabolic process;GO:0071704//organic substance metabolic process;GO:0050789//regulation of biological process;GO:0050794//regulation of cellular process;GO:0006468//protein phos…
374378	2.02	0.3	-2.75132	5.66912e-20	2.84544e-21	GALNT18	XM_006718225.2,XM_011520068.2,NM_198516.2,XM_011520071.2,XM_011520069.2,XM_006718224.2,XM_011520070.2	Known_gene	7	11270874	11622045	chr11	-	351172	7197	0.3	2.02	-2.75132	5.66912e-20	2.84544e-21		K00710//polypeptide N-acetylgalactosaminyltransferase [EC:2.4.1.41]+ko00512//Mucin type O-glycan biosynthesis+ko01100//Metabolic pathways;K00710//polypeptide N-acetylgalactosaminyltransferase [EC:2.4.1.41]+ko00512//Mucin type O-glycan biosynthesis+ko01100//Metabolic pathways;K00710//polypeptide N-acetylgalactosaminyltransferase [EC:2.4.1.41]+ko00512//Mucin type O-glycan biosynthesis+ko01100//Meta…	gi|222446618|ref|NP_940918.2||0|polypeptide N-acetylgalactosaminyltransferase 18 [Homo sapiens]	GO:1901137//carbohydrate derivative biosynthetic process;GO:1901564//organonitrogen compound metabolic process;GO:1901566//organonitrogen compound biosynthetic process;GO:1901135//carbohydrate derivative metabolic process;GO:0044237//cellular metabolic process;GO:0006807//nitrogen compound metabolic process;GO:0044238//primary metabolic process;GO:0009101//glycoprotein biosynthetic process;GO:007…
9182	0.94	0.14	-2.74723	6.61559e-10	6.9535e-11	RASSF9	NM_005447.3,XM_011538988.2	Known_gene	2	85800703	85836540	chr12	-	35838	5564	0.14	0.94	-2.74723	6.61559e-10	6.9535e-11		K09856//Ras association domain-containing protein 9/10;K09856//Ras association domain-containing protein 9/10	gi|114155158|ref|NP_005438.2||0|ras association domain-containing protein 9 [Homo sapiens]	GO:0006810//transport;GO:0071705//nitrogen compound transport;GO:0015833//peptide transport;GO:0045184//establishment of protein localization;GO:0006605//protein targeting;GO:0051641//cellular localization;GO:0051649//establishment of localization in cell;GO:0050789//regulation of biological process;GO:0070727//cellular macromolecule localization;GO:0046907//intracellular transport;GO:0051716//ce…
10472	2.47	0.37	-2.73891	6.75635e-29	2.15836e-30	ZBTB18	NM_006352.4,XM_017000060.1,NM_205768.2,XM_005273006.2,NM_001278196.1	Known_gene	5	244048939	244057476	chr1	+	8538	5905	0.37	2.47	-2.73891	6.75635e-29	2.15836e-30	ZBTB	K10490//zinc finger and BTB domain-containing protein 3;K10490//zinc finger and BTB domain-containing protein 3	gi|19923354|ref|NP_006343.2||0|zinc finger and BTB domain-containing protein 18 isoform 2 [Homo sapiens]	GO:0009890//negative regulation of biosynthetic process;GO:0051253//negative regulation of RNA metabolic process;GO:0007519//skeletal muscle tissue development;GO:0031324//negative regulation of cellular metabolic process;GO:0030900//forebrain development;GO:2000113//negative regulation of cellular macromolecule biosynthetic process;GO:0042592//homeostatic process;GO:0048513//animal organ develop…
2526	0.2	0.03	-2.73697	0.000424935	9.76836e-05	FUT4	NM_002033.3	Known_gene	1	94543851	94549898	chr11	+	6048	6048	0.03	0.2	-2.73697	0.000424935	9.76836e-05		K07632//galactoside alpha-1,3-fucosyltransferase 4 [EC:2.4.1.-]+ko00515//Mannose type O-glycan biosynthesis+ko00601//Glycosphingolipid biosynthesis - lacto and neolacto series+ko01100//Metabolic pathways	gi|4503811|ref|NP_002024.1||0|alpha-(1,3)-fucosyltransferase 4 [Homo sapiens]	GO:1901576//organic substance biosynthetic process;GO:0070085//glycosylation;GO:0019320//hexose catabolic process;GO:0044282//small molecule catabolic process;GO:0044281//small molecule metabolic process;GO:0043413//macromolecule glycosylation;GO:0009058//biosynthetic process;GO:0044260//cellular macromolecule metabolic process;GO:0044267//cellular protein metabolic process;GO:0019318//hexose met…
7025	3.69	0.56	-2.72012	1.61407e-24	6.157e-26	NR2F1	XM_017009797.1,NM_005654.5	Known_gene	2	93583337	93594613	chr5	+	11277	3728	0.56	3.69	-2.72012	1.61407e-24	6.157e-26	RXR-like	K08547//COUP transcription factor 1;K08547//COUP transcription factor 1	gi|151554252|gb|AAI49439.1||0|NR2F1 protein [Bos taurus]	GO:0051674//localization of cell;GO:0048870//cell motility;GO:0007275//multicellular organism development;GO:0034645//cellular macromolecule biosynthetic process;GO:0009890//negative regulation of biosynthetic process;GO:0006139//nucleobase-containing compound metabolic process;GO:0007154//cell communication;GO:0044238//primary metabolic process;GO:0023052//signaling;GO:0006725//cellular aromatic…
6273	37.97	5.78	-2.71572	1.16415e-101	7.42414e-104	S100A2	NM_005978.3	Known_gene	1	153561108	153565830	chr1	-	4723	963	5.78	37.97	-2.71572	1.16415e-101	7.42414e-104		K21128//protein S100-A9+ko04657//IL-17 signaling pathway;K17274//calpactin-1 light chain	gi|114152869|sp|P29034.3|S10A2_HUMAN|9.70659e-66|RecName: Full=Protein S100-A2; AltName: Full=CAN19; AltName: Full=Protein S-100L; AltName: Full=S100 calcium-binding protein A2	GO:0009987//cellular process;GO:0051179//localization;GO:0010631//epithelial cell migration;GO:0032501//multicellular organismal process;GO:0051674//localization of cell;GO:0016477//cell migration;GO:0090132//epithelium migration;GO:0048870//cell motility;GO:0090130//tissue migration;GO:0006928//movement of cell or subcellular component;GO:0001667//ameboidal-type cell migration;GO:0043542//endoth…
1305	0.52	0.08	-2.70044	6.27678e-05	1.24535e-05	COL13A1	XM_017015697.1,XM_017015686.1,XM_017015676.1,NM_001320951.1,XM_017015680.1,NM_080802.3,XM_017015682.1,XM_017015677.1,XM_017015683.1,XM_017015692.1,XM_017015685.1,XM_017015678.1,XM_011539292.2,XM_017015694.1,NM_001130103.1,XM_017015696.1,XM_011539293.2,XM_011539295.2,XM_017015688.1,XM_017015693.1,XM_017015690.1,NM_080805.3,XM_017015681.1,XM_017015695.1,XM_017015691.1,XM_017015679.1,XM_011539294.2,…	Known_gene	33	69801885	69959148	chr10	+	157264	3173	0.08	0.52	-2.70044	6.27678e-05	1.24535e-05	Others	K16617//collagen, type XIII, alpha+ko04974//Protein digestion and absorption;K16617//collagen, type XIII, alpha+ko04974//Protein digestion and absorption;K16617//collagen, type XIII, alpha+ko04974//Protein digestion and absorption;K16617//collagen, type XIII, alpha+ko04974//Protein digestion and absorption;K16617//collagen, type XIII, alpha+ko04974//Protein digestion and absorption;K16617//collag…	gi|119574742|gb|EAW54357.1||0|collagen, type XIII, alpha 1, isoform CRA_x [Homo sapiens]	GO:0009987//cellular process;GO:0030198//extracellular matrix organization;GO:0030154//cell differentiation;GO:0001503//ossification;GO:0022610//biological adhesion;GO:0048513//animal organ development;GO:0031589//cell-substrate adhesion;GO:0001501//skeletal system development;GO:0007155//cell adhesion;GO:0060349//bone morphogenesis;GO:0060348//bone development;GO:0009653//anatomical structure mo…
22915	0.52	0.08	-2.70044	4.0994e-08	5.29884e-09	MMRN1	XM_017007893.1,NM_007351.2,XM_005262856.2	Known_gene	3	89879539	89954629	chr4	+	75091	5210	0.08	0.52	-2.70044	4.0994e-08	5.29884e-09			gi|45269141|ref|NP_031377.2||0|multimerin-1 precursor [Homo sapiens]	GO:0050817//coagulation;GO:0030168//platelet activation;GO:0046903//secretion;GO:0051234//establishment of localization;GO:0006950//response to stress;GO:0042060//wound healing;GO:0002576//platelet degranulation;GO:0050896//response to stimulus;GO:0009987//cellular process;GO:0016192//vesicle-mediated transport;GO:0045055//regulated exocytosis;GO:0022610//biological adhesion;GO:0009611//response …
79870	2.34	0.36	-2.70044	2.81559e-19	1.47471e-20	BAALC	NM_024812.2,NM_001024372.1	Known_gene	2	103140693	103230305	chr8	+	89613	2849	0.36	2.34	-2.70044	2.81559e-19	1.47471e-20			gi|13376200|ref|NP_079088.1||1.01325e-103|brain and acute leukemia cytoplasmic protein isoform 1 [Homo sapiens]	GO:0016020//membrane;GO:0044464//cell part;GO:0044424//intracellular part;GO:0005737//cytoplasm;GO:0005623//cell;GO:0005622//intracellular;
57211	17.9	2.76	-2.69722	0	0	ADGRG6	NM_001032395.2,XM_006715517.2,XM_006715516.2,NM_198569.2,XM_017011085.1,XM_011535964.1,XM_006715518.2,NM_001032394.2,NM_020455.5,XM_005267061.3	Known_gene	10	142301919	142446266	chr6	+	144348	6961	2.76	17.9	-2.69722	0	0		K08463//G protein-coupled receptor 126;K08463//G protein-coupled receptor 126;K08463//G protein-coupled receptor 126;K08463//G protein-coupled receptor 126;K08463//G protein-coupled receptor 126;K08463//G protein-coupled receptor 126;K08463//G protein-coupled receptor 126;K08463//G protein-coupled receptor 126;K08463//G protein-coupled receptor 126;K08463//G protein-coupled receptor 126	gi|50355941|ref|NP_940971.1||0|G-protein coupled receptor 126 isoform beta 1 precursor [Homo sapiens]	GO:0065007//biological regulation;GO:0023052//signaling;GO:0050794//regulation of cellular process;GO:0050896//response to stimulus;GO:0007154//cell communication;GO:0007165//signal transduction;GO:0009987//cellular process;GO:0007186//G-protein coupled receptor signaling pathway;GO:0007218//neuropeptide signaling pathway;GO:0050789//regulation of biological process;GO:0051716//cellular response …
58498	3.46	0.54	-2.67974	4.72527e-07	6.9449e-08	MYL7	XM_011515464.2,XM_017012479.1,NM_021223.2,XM_005249817.4,XM_011515463.2,XM_011515465.2,XM_017012478.1	Known_gene	7	44138864	44141392	chr7	-	2529	840	0.54	3.46	-2.67974	4.72527e-07	6.9449e-08		K12754//myosin regulatory light chain 7+ko04810//Regulation of actin cytoskeleton+ko04510//Focal adhesion+ko04670//Leukocyte transendothelial migration;K12754//myosin regulatory light chain 7+ko04810//Regulation of actin cytoskeleton+ko04510//Focal adhesion+ko04670//Leukocyte transendothelial migration;K12754//myosin regulatory light chain 7+ko04810//Regulation of actin cytoskeleton+ko04510//Foca…	gi|10864037|ref|NP_067046.1||3.64503e-127|myosin regulatory light chain 2, atrial isoform [Homo sapiens]	GO:0003008//system process;GO:0006928//movement of cell or subcellular component;GO:0003012//muscle system process;GO:0009987//cellular process;GO:0006936//muscle contraction;GO:0032501//multicellular organismal process;GO:0030048//actin filament-based movement;GO:0006939//smooth muscle contraction;GO:0030029//actin filament-based process;GO:0005829//cytosol;GO:0044456//synapse part;GO:0099080//s…
83729	2.88	0.45	-2.67807	4.11169e-20	2.04674e-21	INHBE	NM_031479.3	Known_gene	1	57455313	57458008	chr12	+	2696	2437	0.45	2.88	-2.67807	4.11169e-20	2.04674e-21		K04667//inhibin, beta+ko04350//TGF-beta signaling pathway+ko04550//Signaling pathways regulating pluripotency of stem cells+ko04060//Cytokine-cytokine receptor interaction	gi|13899338|ref|NP_113667.1||0|inhibin beta E chain precursor [Homo sapiens]	GO:0040007//growth;GO:0005615//extracellular space;GO:0044421//extracellular region part;GO:0005576//extracellular region;GO:0005125//cytokine activity;GO:0005179//hormone activity;GO:0005102//receptor binding;GO:0005488//binding;GO:0005160//transforming growth factor beta receptor binding;GO:0005515//protein binding;GO:0005126//cytokine receptor binding;GO:0008083//growth factor activity;
10551	2.09	0.33	-2.66297	8.09397e-07	1.21684e-07	AGR2	XM_005249581.4,NM_006408.3	Known_gene	2	16791811	16805114	chr7	-	13304	1781	0.33	2.09	-2.66297	8.09397e-07	1.21684e-07		K20356//anterior gradient protein 2	gi|68012756|gb|AAY84773.1||5.0371e-127|AGR2 [Homo sapiens]	GO:0051179//localization;GO:0007589//body fluid secretion;GO:0071702//organic substance transport;GO:0032941//secretion by tissue;GO:0065008//regulation of biological quality;GO:0046903//secretion;GO:0032501//multicellular organismal process;GO:1901264//carbohydrate derivative transport;GO:0071705//nitrogen compound transport;GO:0006810//transport;GO:0051234//establishment of localization;GO:0065…
2042	0.19	0.03	-2.66297	0.000368041	8.33444e-05	EPHA3	XM_005264715.2,NM_182644.2,NM_005233.5,XM_005264716.2	Known_gene	4	89107524	89482134	chr3	+	374611	5809	0.03	0.19	-2.66297	0.000368041	8.33444e-05		K05104//Eph receptor A3 [EC:2.7.10.1]+ko04360//Axon guidance;K05104//Eph receptor A3 [EC:2.7.10.1]+ko04360//Axon guidance;K05104//Eph receptor A3 [EC:2.7.10.1]+ko04360//Axon guidance;K05104//Eph receptor A3 [EC:2.7.10.1]+ko04360//Axon guidance	gi|21361241|ref|NP_005224.2||0|ephrin type-A receptor 3 isoform a precursor [Homo sapiens]	GO:0048856//anatomical structure development;GO:0010033//response to organic substance;GO:0008038//neuron recognition;GO:0042221//response to chemical;GO:0007167//enzyme linked receptor protein signaling pathway;GO:0065007//biological regulation;GO:0032501//multicellular organismal process;GO:0090109//regulation of cell-substrate junction assembly;GO:0045666//positive regulation of neuron differe…
1278	0.69	0.11	-2.64909	5.6719e-11	5.37884e-12	COL1A2	NM_000089.3	Known_gene	1	94394561	94431232	chr7	+	36672	5411	0.11	0.69	-2.64909	5.6719e-11	5.37884e-12	Homeobox	K06236//collagen, type I, alpha+ko04512//ECM-receptor interaction+ko04510//Focal adhesion+ko04933//AGE-RAGE signaling pathway in diabetic complications+ko04611//Platelet activation+ko05146//Amoebiasis+ko04974//Protein digestion and absorption+ko04151//PI3K-Akt signaling pathway+ko04926//Relaxin signaling pathway+ko05165//Human papillomavirus infection	gi|32451581|gb|AAH54498.1||0|Collagen, type I, alpha 2 [Homo sapiens]	GO:0065003//macromolecular complex assembly;GO:0042330//taxis;GO:0001568//blood vessel development;GO:0097435//supramolecular fiber organization;GO:0071840//cellular component organization or biogenesis;GO:0071560//cellular response to transforming growth factor beta stimulus;GO:0070848//response to growth factor;GO:0048869//cellular developmental process;GO:0048856//anatomical structure developm…
5798	0.99	0.16	-2.62936	2.2782e-10	2.28156e-11	PTPRN	NM_001199764.1,XM_017004612.1,XM_017004611.1,XM_017004610.1,XM_017004609.1,NM_001199763.1,NM_002846.3,XM_011511566.1	Known_gene	8	219289623	219309573	chr2	-	19951	3784	0.16	0.99	-2.62936	2.2782e-10	2.28156e-11		K07817//receptor-type tyrosine-protein phosphatase N [EC:3.1.3.48]+ko04940//Type I diabetes mellitus;K07817//receptor-type tyrosine-protein phosphatase N [EC:3.1.3.48]+ko04940//Type I diabetes mellitus;K07817//receptor-type tyrosine-protein phosphatase N [EC:3.1.3.48]+ko04940//Type I diabetes mellitus;K07817//receptor-type tyrosine-protein phosphatase N [EC:3.1.3.48]+ko04940//Type I diabetes mell…	gi|315113878|ref|NP_001186692.1||0|receptor-type tyrosine-protein phosphatase-like N isoform 2 precursor [Homo sapiens]	GO:0009743//response to carbohydrate;GO:0046683//response to organophosphorus;GO:0065007//biological regulation;GO:0009749//response to glucose;GO:0019221//cytokine-mediated signaling pathway;GO:1901652//response to peptide;GO:0006979//response to oxidative stress;GO:0006950//response to stress;GO:1901700//response to oxygen-containing compound;GO:0034284//response to monosaccharide;GO:0043434//r…
5155	23.58	3.83	-2.62215	1.0015e-196	2.72034e-199	PDGFB	NM_002608.3,NM_033016.3	Known_gene	2	39223359	39245055	chr22	-	21697	3801	3.83	23.58	-2.62215	1.0015e-196	2.72034e-199		K17386//platelet-derived growth factor subunit B+ko04630//Jak-STAT signaling pathway+ko04810//Regulation of actin cytoskeleton+ko04510//Focal adhesion+ko04072//Phospholipase D signaling pathway+ko01521//EGFR tyrosine kinase inhibitor resistance+ko05418//Fluid shear stress and atherosclerosis+ko05215//Prostate cancer+ko05214//Glioma+ko05211//Renal cell carcinoma+ko05218//Melanoma+ko04540//Gap junc…	gi|15451786|ref|NP_148937.1||6.53147e-167|platelet-derived growth factor subunit B isoform 2 [Homo sapiens]	GO:0043269//regulation of ion transport;GO:0043410//positive regulation of MAPK cascade;GO:0003093//regulation of glomerular filtration;GO:0032103//positive regulation of response to external stimulus;GO:0051302//regulation of cell division;GO:0042493//response to drug;GO:0071071//regulation of phospholipid biosynthetic process;GO:0016192//vesicle-mediated transport;GO:1903507//negative regulatio…
9124	0.8	0.13	-2.62149	0.000715583	0.000172906	PDLIM1	XM_011540330.1,NM_020992.3	Known_gene	2	95237568	95291148	chr10	-	53581	1580	0.13	0.8	-2.62149	0.000715583	0.000172906		K19867//LIM domain-binding protein 3;K19867//LIM domain-binding protein 3	gi|13994151|ref|NP_066272.1||0|PDZ and LIM domain protein 1 [Homo sapiens]	GO:0010468//regulation of gene expression;GO:0019219//regulation of nucleobase-containing compound metabolic process;GO:0031326//regulation of cellular biosynthetic process;GO:2001141//regulation of RNA biosynthetic process;GO:0050896//response to stimulus;GO:0050794//regulation of cellular process;GO:0060255//regulation of macromolecule metabolic process;GO:0080090//regulation of primary metabol…
114088	0.43	0.07	-2.61891	3.88965e-06	6.43566e-07	TRIM9	NM_052978.4,XM_005267302.3,XM_017020944.1,XM_017020946.1,XM_017020949.1,XM_017020948.1,XM_006720018.3,XM_011536389.2,XM_017020950.1,XM_017020945.1,XM_017020943.1,NM_015163.5,XM_017020947.1,XM_005267301.3	Known_gene	14	50975261	51105173	chr14	-	129913	5788	0.07	0.43	-2.61891	3.88965e-06	6.43566e-07		K10649//tripartite motif-containing protein 9/67;K10649//tripartite motif-containing protein 9/67;K10649//tripartite motif-containing protein 9/67;K10649//tripartite motif-containing protein 9/67;K10649//tripartite motif-containing protein 9/67;K10649//tripartite motif-containing protein 9/67;K10649//tripartite motif-containing protein 9/67;K10649//tripartite motif-containing protein 9/67;K10649/…	gi|16519559|ref|NP_443210.1||0|E3 ubiquitin-protein ligase TRIM9 isoform 2 [Homo sapiens]	GO:0050789//regulation of biological process;GO:0006836//neurotransmitter transport;GO:0006810//transport;GO:0001505//regulation of neurotransmitter levels;GO:0007268//chemical synaptic transmission;GO:0043170//macromolecule metabolic process;GO:0009057//macromolecule catabolic process;GO:0016192//vesicle-mediated transport;GO:1901564//organonitrogen compound metabolic process;GO:0051234//establi…
26579	5.75	0.95	-2.59756	6.95796e-37	1.64345e-38	MYEOV	NM_001293296.1,NM_001300923.1,NM_138768.3,NM_001293294.1,NM_001293291.1,NM_001300924.1	Known_gene	6	69294138	69297287	chr11	+	3150	2494	0.95	5.75	-2.59756	6.95796e-37	1.64345e-38			gi|42794612|ref|NP_620123.2||0|myeloma-overexpressed gene protein isoform 1 [Homo sapiens]
6578	0.3	0.05	-2.58496	3.36029e-05	6.3654e-06	SLCO2A1	XM_017007077.1,XM_017007075.1,NM_005630.2,XM_017007076.1	Known_gene	4	133932696	134030076	chr3	-	97381	4223	0.05	0.3	-2.58496	3.36029e-05	6.3654e-06		K14345//solute carrier organic anion transporter family, member 2A;K14345//solute carrier organic anion transporter family, member 2A;K14345//solute carrier organic anion transporter family, member 2A;K14345//solute carrier organic anion transporter family, member 2A	gi|188528663|ref|NP_005621.2||0|solute carrier organic anion transporter family member 2A1 [Homo sapiens]	GO:0006810//transport;GO:0006820//anion transport;GO:0071702//organic substance transport;GO:0051234//establishment of localization;GO:0010876//lipid localization;GO:0055085//transmembrane transport;GO:0006869//lipid transport;GO:0051179//localization;GO:0015711//organic anion transport;GO:0033036//macromolecule localization;GO:0043252//sodium-independent organic anion transport;GO:0006811//ion t…
816	0.66	0.11	-2.58496	1.40287e-08	1.71724e-09	CAMK2B	XM_006715784.2,NM_172080.2,XM_011515559.1,NM_001220.4,NM_172079.2,XM_017012663.1,XM_017012662.1,XM_011515557.1,NM_172084.2,NM_172078.2,NM_172083.2,XM_005249862.3,XM_017012669.1,XM_017012667.1,XM_017012668.1,XM_011515549.1,XM_011515550.1,XM_005249864.3,NM_001293170.1,XM_017012666.1,NM_172081.2,XM_017012661.1,XM_011515547.1,XM_011515556.1,XM_017012670.1,XM_011515553.1,XM_011515551.1,XM_017012660.1,…	Known_gene	36	44217150	44325994	chr7	-	108845	4586	0.11	0.66	-2.58496	1.40287e-08	1.71724e-09		K04515//calcium/calmodulin-dependent protein kinase (CaM kinase) II [EC:2.7.11.17]+ko04360//Axon guidance+ko04024//cAMP signaling pathway+ko04020//Calcium signaling pathway+ko04217//Necroptosis+ko04916//Melanogenesis+ko04912//GnRH signaling pathway+ko04911//Insulin secretion+ko04310//Wnt signaling pathway+ko04728//Dopaminergic synapse+ko04725//Cholinergic synapse+ko04720//Long-term potentiation+k…	gi|26051204|ref|NP_001211.3||0|calcium/calmodulin-dependent protein kinase type II subunit beta isoform 1 [Homo sapiens]	GO:0032222//regulation of synaptic transmission, cholinergic;GO:0034097//response to cytokine;GO:0044238//primary metabolic process;GO:0000082//G1/S transition of mitotic cell cycle;GO:0019953//sexual reproduction;GO:0022603//regulation of anatomical structure morphogenesis;GO:0044260//cellular macromolecule metabolic process;GO:0034341//response to interferon-gamma;GO:0006955//immune response;GO…
347252	1.9	0.32	-2.56986	1.20545e-18	6.5629e-20	IGFBPL1	XM_017014699.1,NM_001007563.2	Known_gene	2	38406528	38424447	chr9	-	17920	3559	0.32	1.9	-2.56986	1.20545e-18	6.5629e-20		K08784//HtrA serine peptidase 1 [EC:3.4.21.-];K08786//HtrA serine peptidase 4 [EC:3.4.21.-];K08784//HtrA serine peptidase 1 [EC:3.4.21.-];K08786//HtrA serine peptidase 4 [EC:3.4.21.-]	gi|56090548|ref|NP_001007564.1||0|insulin-like growth factor-binding protein-like 1 precursor [Homo sapiens]	GO:0050794//regulation of cellular process;GO:0065007//biological regulation;GO:0051128//regulation of cellular component organization;GO:0001558//regulation of cell growth;GO:0040008//regulation of growth;GO:0050789//regulation of biological process;GO:0005576//extracellular region;GO:0019838//growth factor binding;GO:0005520//insulin-like growth factor binding;GO:0005515//protein binding;GO:000…
3866	0.82	0.14	-2.5502	0.000222147	4.84696e-05	KRT15	XM_017024614.1,NM_002275.3,XM_011524784.2	Known_gene	3	41513745	41522413	chr17	-	8669	3442	0.14	0.82	-2.5502	0.000222147	4.84696e-05	ARID	K07604//type I keratin, acidic+ko04915//Estrogen signaling pathway;K07604//type I keratin, acidic+ko04915//Estrogen signaling pathway;K07604//type I keratin, acidic+ko04915//Estrogen signaling pathway	gi|24430190|ref|NP_002266.2||0|keratin, type I cytoskeletal 15 [Homo sapiens]	GO:0008544//epidermis development;GO:0009888//tissue development;GO:0048856//anatomical structure development;GO:0032502//developmental process;GO:0005623//cell;GO:0044430//cytoskeletal part;GO:0044422//organelle part;GO:0099080//supramolecular complex;GO:0043228//non-membrane-bounded organelle;GO:0045111//intermediate filament cytoskeleton;GO:0044446//intracellular organelle part;GO:0043230//ext…
3357	2.85	0.49	-2.54011	4.67154e-14	3.4509e-15	HTR2B	NM_001320758.1,XM_005246520.3,NM_000867.4,XM_006712482.2	Known_gene	4	231108230	231125778	chr2	-	17549	2435	0.49	2.85	-2.54011	4.67154e-14	3.4509e-15		K04157//5-hydroxytryptamine receptor 2+ko04020//Calcium signaling pathway+ko04726//Serotonergic synapse+ko04540//Gap junction+ko04750//Inflammatory mediator regulation of TRP channels+ko04080//Neuroactive ligand-receptor interaction;K04157//5-hydroxytryptamine receptor 2+ko04020//Calcium signaling pathway+ko04726//Serotonergic synapse+ko04540//Gap junction+ko04750//Inflammatory mediator regulatio…	gi|222080049|ref|NP_000858.3||0|5-hydroxytryptamine receptor 2B [Homo sapiens]	GO:0051338//regulation of transferase activity;GO:0043066//negative regulation of apoptotic process;GO:0050794//regulation of cellular process;GO:0031329//regulation of cellular catabolic process;GO:0009266//response to temperature stimulus;GO:0048015//phosphatidylinositol-mediated signaling;GO:0050714//positive regulation of protein secretion;GO:0098660//inorganic ion transmembrane transport;GO:…
2298	0.69	0.12	-2.52356	6.27304e-05	1.24535e-05	FOXD4	NM_207305.4	Known_gene	1	116231	118417	chr9	-	2187	2187	0.12	0.69	-2.52356	6.27304e-05	1.24535e-05	Fork	K09397//forkhead box protein D	gi|75677594|ref|NP_997188.2||0|forkhead box protein D4 [Homo sapiens]	GO:0009887//animal organ morphogenesis;GO:0048925//lateral line system development;GO:0080090//regulation of primary metabolic process;GO:0060562//epithelial tube morphogenesis;GO:0002009//morphogenesis of an epithelium;GO:0051090//regulation of DNA binding transcription factor activity;GO:0050935//iridophore differentiation;GO:0006357//regulation of transcription from RNA polymerase II promoter;…
4135	0.51	0.09	-2.5025	8.05019e-06	1.38995e-06	MAP6	XM_017017757.1,XM_011545039.2,NM_033063.1,XM_006718556.3,XM_017017756.1,XM_017017755.1,XM_017017758.1,NM_207577.1	Known_gene	8	75586914	75671074	chr11	-	84161	5239	0.09	0.51	-2.5025	8.05019e-06	1.38995e-06		K10432//microtubule-associated protein 6;K10432//microtubule-associated protein 6;K10432//microtubule-associated protein 6;K10432//microtubule-associated protein 6;K10432//microtubule-associated protein 6;K10432//microtubule-associated protein 6;K10432//microtubule-associated protein 6;K10432//microtubule-associated protein 6	gi|48375173|ref|NP_149052.1||0|microtubule-associated protein 6 isoform 1 [Homo sapiens]	GO:1902904//negative regulation of supramolecular fiber organization;GO:0010639//negative regulation of organelle organization;GO:0070507//regulation of microtubule cytoskeleton organization;GO:0032886//regulation of microtubule-based process;GO:1901879//regulation of protein depolymerization;GO:1901880//negative regulation of protein depolymerization;GO:0048519//negative regulation of biological…
8809	0.34	0.06	-2.5025	0.000817841	0.000199933	IL18R1	XM_017005184.1,XM_011512099.1,NM_001282399.1,XM_017005183.1,NM_003855.3,XM_005264040.3,XM_017005182.1,XM_005264039.3,XM_017005181.1	Known_gene	9	102355817	102398777	chr2	+	42961	3884	0.06	0.34	-2.5025	0.000817841	0.000199933		K05173//interleukin 18 receptor 1+ko04668//TNF signaling pathway+ko05321//Inflammatory bowel disease (IBD)+ko04060//Cytokine-cytokine receptor interaction;K05173//interleukin 18 receptor 1+ko04668//TNF signaling pathway+ko05321//Inflammatory bowel disease (IBD)+ko04060//Cytokine-cytokine receptor interaction;K05173//interleukin 18 receptor 1+ko04668//TNF signaling pathway+ko05321//Inflammatory bo…	gi|219517825|gb|AAI43404.1||0|IL18R1 protein [Homo sapiens]	GO:0050896//response to stimulus;GO:0007165//signal transduction;GO:0065007//biological regulation;GO:0050794//regulation of cellular process;GO:0006955//immune response;GO:0002376//immune system process;GO:0051716//cellular response to stimulus;GO:0009987//cellular process;GO:0023052//signaling;GO:0007154//cell communication;GO:0050789//regulation of biological process;GO:0005886//plasma membran…
3856	138	24.41	-2.49912	0	0	KRT8	NM_001256293.1,NM_001256282.1,NM_002273.3	Known_gene	3	52897187	52949866	chr12	-	52680	1891	24.41	138	-2.49912	0	0		K07605//type II keratin, basic;K07605//type II keratin, basic	gi|119617057|gb|EAW96651.1||0|keratin 8, isoform CRA_a [Homo sapiens]	GO:0044003//modification by symbiont of host morphology or physiology;GO:0051701//interaction with host;GO:0009987//cellular process;GO:0051817//modification of morphology or physiology of other organism involved in symbiotic interaction;GO:0007010//cytoskeleton organization;GO:0035821//modification of morphology or physiology of other organism;GO:0071840//cellular component organization or bioge…
9053	0.73	0.13	-2.48938	4.40643e-09	5.07644e-10	MAP7	XM_017011471.1,NM_001198615.1,NM_001198618.1,XM_006715601.3,XM_006715600.2,XM_011536243.2,NM_001198609.1,NM_001198616.1,XM_011536244.2,NM_003980.4,NM_001198619.1,NM_001198608.1,NM_001198617.1,XM_011536245.1,XM_011536246.2,NM_001198614.1,NM_001198611.1,XM_006715599.2,XM_006715598.2	Known_gene	19	136342281	136551015	chr6	-	208735	4974	0.13	0.73	-2.48938	4.40643e-09	5.07644e-10	zf-GATA	K10433//microtubule-associated protein 7;K10433//microtubule-associated protein 7;K10433//microtubule-associated protein 7;K10433//microtubule-associated protein 7;K10433//microtubule-associated protein 7;K10433//microtubule-associated protein 7;K10433//microtubule-associated protein 7;K10433//microtubule-associated protein 7;K10433//microtubule-associated protein 7;K10433//microtubule-associated…	gi|310750348|ref|NP_001185537.1||0|ensconsin isoform 1 [Homo sapiens]	GO:0072657//protein localization to membrane;GO:0048468//cell development;GO:0035265//organ growth;GO:0065008//regulation of biological quality;GO:0003006//developmental process involved in reproduction;GO:0019953//sexual reproduction;GO:0002064//epithelial cell development;GO:0060008//Sertoli cell differentiation;GO:0034613//cellular protein localization;GO:0009987//cellular process;GO:0008584//…
7070	13.99	2.51	-2.47864	2.6646e-78	2.42308e-80	THY1	NM_001311160.1,NM_001311162.1,NM_006288.4	Known_gene	3	119417941	119424985	chr11	-	7045	2993	2.51	13.99	-2.47864	2.6646e-78	2.42308e-80		K06514//Thy-1 cell surface antigen+ko04670//Leukocyte transendothelial migration	gi|19923362|ref|NP_006279.2||1.27689e-114|thy-1 membrane glycoprotein preproprotein [Homo sapiens]	GO:0051128//regulation of cellular component organization;GO:0060042//retina morphogenesis in camera-type eye;GO:0048869//cellular developmental process;GO:0009968//negative regulation of signal transduction;GO:0051928//positive regulation of calcium ion transport;GO:0034329//cell junction assembly;GO:0051348//negative regulation of transferase activity;GO:0010563//negative regulation of phosphor…
27295	17.55	3.15	-2.47805	2.15362e-121	1.15724e-123	PDLIM3	NM_001257962.1,NM_001257963.1,NM_001114107.4,NM_014476.5	Known_gene	4	185500660	185535558	chr4	-	34899	2853	3.15	17.55	-2.47805	2.15362e-121	1.15724e-123		K19867//LIM domain-binding protein 3;K19867//LIM domain-binding protein 3;K19867//LIM domain-binding protein 3;K19867//LIM domain-binding protein 3	gi|166235176|ref|NP_055291.2||0|PDZ and LIM domain protein 3 isoform a [Homo sapiens]	GO:0048731//system development;GO:0032502//developmental process;GO:0007275//multicellular organism development;GO:0009987//cellular process;GO:0071840//cellular component organization or biogenesis;GO:0032501//multicellular organismal process;GO:0030029//actin filament-based process;GO:0030036//actin cytoskeleton organization;GO:0007507//heart development;GO:0007015//actin filament organization;…
56896	1.11	0.2	-2.47249	1.86827e-15	1.25324e-16	DPYSL5	NM_001253724.1,NM_001253723.1,NM_020134.3	Known_gene	3	26848101	26950351	chr2	+	102251	5209	0.2	1.11	-2.47249	1.86827e-15	1.25324e-16		K07529//dihydropyrimidinase-like 5+ko04360//Axon guidance	gi|449802296|pdb|4B90|A|0|Chain A, Crystal Structure Of Wt Human Crmp-5	GO:1901564//organonitrogen compound metabolic process;GO:0034641//cellular nitrogen compound metabolic process;GO:0071704//organic substance metabolic process;GO:0006206//pyrimidine nucleobase metabolic process;GO:0048869//cellular developmental process;GO:0042221//response to chemical;GO:0000902//cell morphogenesis;GO:0006807//nitrogen compound metabolic process;GO:0050789//regulation of biologi…
837	0.94	0.17	-2.46713	0.000818236	0.000199933	CASP4	XM_011543019.1,XM_017018397.1,NM_033306.2,NM_001225.3	Known_gene	4	104942866	104968598	chr11	-	25733	1376	0.17	0.94	-2.46713	0.000818236	0.000199933		K04394//caspase 4 [EC:3.4.22.57]+ko04621//NOD-like receptor signaling pathway;K04394//caspase 4 [EC:3.4.22.57]+ko04621//NOD-like receptor signaling pathway;K04394//caspase 4 [EC:3.4.22.57]+ko04621//NOD-like receptor signaling pathway	gi|4502577|ref|NP_001216.1||0|caspase-4 isoform alpha precursor [Homo sapiens]	GO:1901564//organonitrogen compound metabolic process;GO:0044238//primary metabolic process;GO:0071704//organic substance metabolic process;GO:0006508//proteolysis;GO:0019538//protein metabolic process;GO:0043170//macromolecule metabolic process;GO:0006807//nitrogen compound metabolic process;GO:0008152//metabolic process;GO:0072557//IPAF inflammasome complex;GO:0012505//endomembrane system;GO:00…
1000	12.32	2.24	-2.45943	5.95111e-123	3.0924e-125	CDH2	NM_001308176.1,NM_001792.4,XM_011525788.1,XM_017025514.1	Known_gene	4	27932878	28177446	chr18	-	244569	4335	2.24	12.32	-2.45943	5.95111e-123	3.0924e-125		K06736//cadherin 2, type 1, N-cadherin+ko05412//Arrhythmogenic right ventricular cardiomyopathy (ARVC)+ko04514//Cell adhesion molecules (CAMs);K06736//cadherin 2, type 1, N-cadherin+ko05412//Arrhythmogenic right ventricular cardiomyopathy (ARVC)+ko04514//Cell adhesion molecules (CAMs);K06736//cadherin 2, type 1, N-cadherin+ko05412//Arrhythmogenic right ventricular cardiomyopathy (ARVC)+ko04514//C…	gi|119621644|gb|EAX01239.1||0|cadherin 2, type 1, N-cadherin (neuronal), isoform CRA_a [Homo sapiens]	GO:0010604//positive regulation of macromolecule metabolic process;GO:0030178//negative regulation of Wnt signaling pathway;GO:0048870//cell motility;GO:0001944//vasculature development;GO:0042325//regulation of phosphorylation;GO:0051174//regulation of phosphorus metabolic process;GO:0048522//positive regulation of cellular process;GO:0034332//adherens junction organization;GO:0043408//regulatio…
2201	0.11	0.02	-2.45943	0.000818039	0.000199933	FBN2	NM_001999.3,XM_017009228.1	Known_gene	2	128257908	128538358	chr5	-	280451	10888	0.02	0.11	-2.45943	0.000818039	0.000199933		K06825//fibrillin 1;K06825//fibrillin 1	gi|66346695|ref|NP_001990.2||0|fibrillin-2 precursor [Homo sapiens]	GO:0090101//negative regulation of transmembrane receptor protein serine/threonine kinase signaling pathway;GO:0030278//regulation of ossification;GO:0060343//trabecula formation;GO:0048731//system development;GO:0010646//regulation of cell communication;GO:0048523//negative regulation of cellular process;GO:0030326//embryonic limb morphogenesis;GO:0045597//positive regulation of cell differentia…
272	1.2	0.22	-2.44746	1.15575e-13	8.7628e-15	AMPD3	NM_001172430.1,NM_001025390.1,NM_000480.2,NM_001172431.1,NM_001025389.1	Known_gene	5	10450321	10507579	chr11	+	57259	4473	0.22	1.2	-2.44746	1.15575e-13	8.7628e-15		K01490//AMP deaminase [EC:3.5.4.6]+ko00230//Purine metabolism+ko01100//Metabolic pathways;K01490//AMP deaminase [EC:3.5.4.6]+ko00230//Purine metabolism+ko01100//Metabolic pathways;K01490//AMP deaminase [EC:3.5.4.6]+ko00230//Purine metabolism+ko01100//Metabolic pathways	gi|4502079|ref|NP_000471.1||0|AMP deaminase 3 isoform 1A [Homo sapiens]	GO:0009158//ribonucleoside monophosphate catabolic process;GO:0043094//cellular metabolic compound salvage;GO:0046700//heterocycle catabolic process;GO:0006753//nucleoside phosphate metabolic process;GO:0046434//organophosphate catabolic process;GO:0019438//aromatic compound biosynthetic process;GO:1901135//carbohydrate derivative metabolic process;GO:0009260//ribonucleotide biosynthetic process;…
51232	6.73	1.25	-2.42868	5.07273e-79	4.58298e-81	CRIM1	XM_011532898.2,XM_011532901.2,XM_017004261.1,XM_017004259.1,NM_016441.2,XM_017004260.1,XM_017004262.1,XM_017004258.1,XM_011532899.2,XM_005264357.4	Known_gene	10	36356088	36551135	chr2	+	195048	5644	1.25	6.73	-2.42868	5.07273e-79	4.58298e-81		K17280//chordin-like protein 2;K17280//chordin-like protein 2;K17280//chordin-like protein 2;K17280//chordin-like protein 2;K17280//chordin-like protein 2;K17280//chordin-like protein 2;K04657//chordin+ko04350//TGF-beta signaling pathway;K19721//collagen, type V/XI/XXIV/XXVII, alpha+ko04974//Protein digestion and absorption;K04657//chordin+ko04350//TGF-beta signaling pathway;K19721//collagen, typ…	gi|62087858|dbj|BAD92376.1||0|cysteine-rich motor neuron 1 variant [Homo sapiens]	GO:0007169//transmembrane receptor protein tyrosine kinase signaling pathway;GO:0051128//regulation of cellular component organization;GO:0007399//nervous system development;GO:0048009//insulin-like growth factor receptor signaling pathway;GO:0051716//cellular response to stimulus;GO:0065007//biological regulation;GO:0007165//signal transduction;GO:0023052//signaling;GO:0048731//system developmen…
347902	2.63	0.5	-2.39506	6.59944e-23	2.76292e-24	AMIGO2	XM_005268837.3,NM_001143668.1,NM_181847.4	Known_gene	3	47075707	47080826	chr12	-	5120	4040	0.5	2.63	-2.39506	6.59944e-23	2.76292e-24		K16354//leucine-rich repeat and fibronectin type-III domain-containing protein 1;K19511//peroxidase [EC:1.11.1.7]	gi|32469517|ref|NP_862830.1||0|amphoterin-induced protein 2 precursor [Homo sapiens]	GO:0060548//negative regulation of cell death;GO:0042981//regulation of apoptotic process;GO:0098609//cell-cell adhesion;GO:0050794//regulation of cellular process;GO:0043069//negative regulation of programmed cell death;GO:0007156//homophilic cell adhesion via plasma membrane adhesion molecules;GO:0043067//regulation of programmed cell death;GO:0050789//regulation of biological process;GO:000715…
25833	0.47	0.09	-2.38466	0.00087472	0.000214664	POU2F3	XM_017017487.1,XM_011542740.2,NM_001244682.1,XM_011542741.2,XM_011542739.2,XM_011542742.2,XM_011542743.2,NM_014352.3	Known_gene	8	120236640	120319944	chr11	+	83305	4850	0.09	0.47	-2.38466	0.00087472	0.000214664	Pou	K09364//POU domain transcription factor, class 2;K09364//POU domain transcription factor, class 2;K09364//POU domain transcription factor, class 2;K09364//POU domain transcription factor, class 2	gi|148664218|ref|NP_055167.2||0|POU domain, class 2, transcription factor 3 isoform 1 [Homo sapiens]	GO:0044403//symbiosis, encompassing mutualism through parasitism;GO:0045944//positive regulation of transcription from RNA polymerase II promoter;GO:0043921//modulation by host of viral transcription;GO:0048731//system development;GO:0051173//positive regulation of nitrogen compound metabolic process;GO:0051704//multi-organism process;GO:2001141//regulation of RNA biosynthetic process;GO:0046782/…
10602	12.24	2.38	-2.36257	4.09623e-153	1.52384e-155	CDC42EP3	NM_001270436.1,NM_001270438.1,XM_011532482.2,NM_006449.4,NM_001270437.1	Known_gene	5	37641882	37672535	chr2	-	30654	5715	2.38	12.24	-2.36257	4.09623e-153	1.52384e-155			gi|19923356|ref|NP_006440.2||0|cdc42 effector protein 3 [Homo sapiens]	GO:0050793//regulation of developmental process;GO:0007154//cell communication;GO:0050794//regulation of cellular process;GO:0007165//signal transduction;GO:0050789//regulation of biological process;GO:0022603//regulation of anatomical structure morphogenesis;GO:0022604//regulation of cell morphogenesis;GO:0051716//cellular response to stimulus;GO:0051128//regulation of cellular component organiz…
4281	11.57	2.28	-2.34328	1.11849e-168	3.50044e-171	MID1	NM_033289.1,XM_017029541.1,NM_001193278.1,NM_000381.3,XM_017029542.1,XM_017029540.1,XM_005274536.1,NM_033290.3,XM_017029539.1,NM_001193280.1,XM_011545527.2,XM_017029534.1,XM_017029536.1,XM_017029535.1,XM_017029538.1,XM_011545525.2,XM_005274537.1,NM_001193281.1,NM_001098624.2,XM_017029537.1,NM_001193279.1,NM_001193277.1,XM_011545526.2,XM_006724492.3	Known_gene	24	10445310	11111264	chrX	-	665955	6781	2.28	11.57	-2.34328	1.11849e-168	3.50044e-171		K08285//midline 1 [EC:2.3.2.27]+ko04120//Ubiquitin mediated proteolysis;K08285//midline 1 [EC:2.3.2.27]+ko04120//Ubiquitin mediated proteolysis;K08285//midline 1 [EC:2.3.2.27]+ko04120//Ubiquitin mediated proteolysis;K08285//midline 1 [EC:2.3.2.27]+ko04120//Ubiquitin mediated proteolysis;K08285//midline 1 [EC:2.3.2.27]+ko04120//Ubiquitin mediated proteolysis;K08285//midline 1 [EC:2.3.2.27]+ko04120…	gi|12275916|gb|AAG50192.1|AF230977_1|0|tripartite motif protein TRIM18 beta [Homo sapiens]	GO:1902531//regulation of intracellular signal transduction;GO:0009893//positive regulation of metabolic process;GO:0023051//regulation of signaling;GO:0006996//organelle organization;GO:0070304//positive regulation of stress-activated protein kinase signaling cascade;GO:0032270//positive regulation of cellular protein metabolic process;GO:0016043//cellular component organization;GO:0006725//cell…
4774	0.15	0.03	-2.32193	0.000540393	0.000126937	NFIA	XM_011541515.2,XM_017001362.1,XM_011541514.2,NM_001145511.1,NM_005595.4,NM_001145512.1,XM_011541512.2,XM_017001363.1,NM_001134673.3	Known_gene	9	61077124	61462788	chr1	+	385665	9597	0.03	0.15	-2.32193	0.000540393	0.000126937	CTF/NFI	K09168//nuclear factor I/A;K09168//nuclear factor I/A;K09168//nuclear factor I/A;K09168//nuclear factor I/A;K09168//nuclear factor I/A;K09168//nuclear factor I/A;K09168//nuclear factor I/A;K09168//nuclear factor I/A;K09168//nuclear factor I/A	gi|224465184|ref|NP_001138984.1||0|nuclear factor 1 A-type isoform 4 [Homo sapiens]	GO:0010556//regulation of macromolecule biosynthetic process;GO:0031323//regulation of cellular metabolic process;GO:0010468//regulation of gene expression;GO:0006725//cellular aromatic compound metabolic process;GO:0019222//regulation of metabolic process;GO:0031328//positive regulation of cellular biosynthetic process;GO:1903508//positive regulation of nucleic acid-templated transcription;GO:20…
7980	2.17	0.44	-2.30212	6.23855e-13	5.01368e-14	TFPI2	NM_006528.3,NM_001271003.1,NM_001271004.1	Known_gene	3	93885397	93890991	chr7	-	5595	2444	0.44	2.17	-2.30212	6.23855e-13	5.01368e-14		K03909//tissue factor pathway inhibitor+ko04610//Complement and coagulation cascades;K03909//tissue factor pathway inhibitor+ko04610//Complement and coagulation cascades;K03909//tissue factor pathway inhibitor+ko04610//Complement and coagulation cascades	gi|401871059|ref|NP_001257932.1||2.46174e-166|tissue factor pathway inhibitor 2 isoform 2 precursor [Homo sapiens]	GO:0050817//coagulation;GO:0065007//biological regulation;GO:0050896//response to stimulus;GO:0009611//response to wounding;GO:0007596//blood coagulation;GO:0007599//hemostasis;GO:0006950//response to stress;GO:0050878//regulation of body fluid levels;GO:0042060//wound healing;GO:0032501//multicellular organismal process;GO:0065008//regulation of biological quality;GO:0044464//cell part;GO:004322…
152573	1.08	0.22	-2.29546	1.3124e-05	2.33496e-06	SHISA3	NM_001080505.1	Known_gene	1	42397839	42402487	chr4	+	4649	1971	0.22	1.08	-2.29546	1.3124e-05	2.33496e-06			gi|122937450|ref|NP_001073974.1||9.53481e-174|protein shisa-3 homolog precursor [Homo sapiens]	GO:0007275//multicellular organism development;GO:0032502//developmental process;GO:0032501//multicellular organismal process;GO:0048856//anatomical structure development;GO:0043226//organelle;GO:0044424//intracellular part;GO:0031224//intrinsic component of membrane;GO:0044425//membrane part;GO:0005737//cytoplasm;GO:0005783//endoplasmic reticulum;GO:0044446//intracellular organelle part;GO:00444…
93166	0.54	0.11	-2.29546	0.0001333	2.7943e-05	PRDM6	XM_011543726.2,NM_001136239.1	Known_gene	2	123089146	123194266	chr5	+	105121	9305	0.11	0.54	-2.29546	0.0001333	2.7943e-05	zf-C2H2	K20795//histone-lysine N-methyltransferase PRDM6 [EC:2.1.1.43]+ko00310//Lysine degradation;K20795//histone-lysine N-methyltransferase PRDM6 [EC:2.1.1.43]+ko00310//Lysine degradation	gi|210031233|ref|NP_001129711.1||0|putative histone-lysine N-methyltransferase PRDM6 [Homo sapiens]	GO:0048731//system development;GO:0010605//negative regulation of macromolecule metabolic process;GO:0051252//regulation of RNA metabolic process;GO:0031327//negative regulation of cellular biosynthetic process;GO:0045596//negative regulation of cell differentiation;GO:0050789//regulation of biological process;GO:0051093//negative regulation of developmental process;GO:0051172//negative regulatio…
56901	1.26	0.26	-2.27684	0.000350244	7.89626e-05	NDUFA4L2	NM_020142.3,XM_005269033.2,XM_011538573.2	Known_gene	3	57234903	57240762	chr12	-	5860	1803	0.26	1.26	-2.27684	0.000350244	7.89626e-05		K03948//NADH dehydrogenase (ubiquinone) 1 alpha subcomplex subunit 4+ko04723//Retrograde endocannabinoid signaling+ko04714//Thermogenesis+ko00190//Oxidative phosphorylation+ko04932//Non-alcoholic fatty liver disease (NAFLD)+ko05010//Alzheimer's disease+ko05012//Parkinson's disease+ko05016//Huntington's disease+ko01100//Metabolic pathways;K03948//NADH dehydrogenase (ubiquinone) 1 alpha subcomplex …	gi|10047138|ref|NP_064527.1||8.24222e-59|NADH dehydrogenase [ubiquinone] 1 alpha subcomplex subunit 4-like 2 [Homo sapiens]	GO:0031224//intrinsic component of membrane;GO:0016021//integral component of membrane;GO:0044425//membrane part;GO:0016020//membrane;
114928	1.11	0.23	-2.27085	1.75588e-10	1.73669e-11	GPRASP2	NM_001184874.2,NM_001004051.3,NM_001184876.2,NM_138437.5,NM_001184875.2	Known_gene	5	102712176	102717733	chrX	+	5558	3936	0.23	1.11	-2.27085	1.75588e-10	1.73669e-11			gi|19923967|ref|NP_612446.1||0|G-protein coupled receptor-associated sorting protein 2 [Homo sapiens]	GO:0005622//intracellular;GO:0005737//cytoplasm;GO:0005623//cell;GO:0044464//cell part;GO:0044424//intracellular part;GO:0005515//protein binding;GO:0005488//binding;GO:0001540//amyloid-beta binding;GO:0033218//amide binding;GO:0042277//peptide binding;
401944	0.82	0.17	-2.27009	1.78413e-08	2.20922e-09	LDLRAD2	XM_005245873.4,NM_001013693.2	Known_gene	2	21812209	21825221	chr1	+	13013	4012	0.17	0.82	-2.27009	1.78413e-08	2.20922e-09		K20050//low-density lipoprotein receptor-related protein 3/10/12;K20050//low-density lipoprotein receptor-related protein 3/10/12	gi|224591414|ref|NP_001013715.2||0|low-density lipoprotein receptor class A domain-containing protein 2 precursor [Homo sapiens]	GO:0031224//intrinsic component of membrane;GO:0016020//membrane;GO:0044425//membrane part;GO:0016021//integral component of membrane;
43	3.06	0.64	-2.25739	5.5984e-17	3.34218e-18	ACHE	XM_006715995.2,XM_011516226.1,XM_011516229.2,NM_000665.4,NM_001302622.1,NM_001282449.1,XM_017012219.1,XM_011516228.2,NM_015831.2,XM_011516225.1,NM_001302621.1,XM_017012220.1	Known_gene	12	100889994	100896133	chr7	-	6140	3364	0.64	3.06	-2.25739	5.5984e-17	3.34218e-18		K01049//acetylcholinesterase [EC:3.1.1.7]+ko04725//Cholinergic synapse+ko00564//Glycerophospholipid metabolism;K01049//acetylcholinesterase [EC:3.1.1.7]+ko04725//Cholinergic synapse+ko00564//Glycerophospholipid metabolism;K01049//acetylcholinesterase [EC:3.1.1.7]+ko04725//Cholinergic synapse+ko00564//Glycerophospholipid metabolism;K01049//acetylcholinesterase [EC:3.1.1.7]+ko04725//Cholinergic syn…	gi|540344531|ref|NP_001269378.1||0|acetylcholinesterase isoform 3 precursor [Homo sapiens]	GO:0008654//phospholipid biosynthetic process;GO:0050773//regulation of dendrite development;GO:0050789//regulation of biological process;GO:0099536//synaptic signaling;GO:0006259//DNA metabolic process;GO:0006629//lipid metabolic process;GO:1901564//organonitrogen compound metabolic process;GO:0070201//regulation of establishment of protein localization;GO:0001505//regulation of neurotransmitter…
1953	0.19	0.04	-2.24793	0.000874299	0.000214664	MEGF6	XM_011540887.2,XM_006710406.3,NM_001409.3,XM_011540888.2,XM_011540886.1,XM_017000533.1,XM_011540885.1	Known_gene	7	3487942	3624757	chr1	-	136816	7725	0.04	0.19	-2.24793	0.000874299	0.000214664		K02258//cytochrome c oxidase assembly protein subunit 11+ko04714//Thermogenesis+ko00190//Oxidative phosphorylation+ko01100//Metabolic pathways;K02258//cytochrome c oxidase assembly protein subunit 11+ko04714//Thermogenesis+ko00190//Oxidative phosphorylation+ko01100//Metabolic pathways;K02258//cytochrome c oxidase assembly protein subunit 11+ko04714//Thermogenesis+ko00190//Oxidative phosphorylatio…	gi|110347457|ref|NP_001400.3||0|multiple epidermal growth factor-like domains protein 6 precursor [Homo sapiens]	GO:0005576//extracellular region;GO:0043167//ion binding;GO:0005515//protein binding;GO:0005488//binding;GO:0005509//calcium ion binding;GO:0046872//metal ion binding;GO:0043169//cation binding;
575	2.18	0.46	-2.24462	2.6538e-27	8.8225e-29	ADGRB1	XM_011517202.2,XM_017013691.1,XM_017013697.1,XM_017013695.1,XM_011517199.2,XM_017013692.1,NM_001702.2,XM_017013694.1,XM_017013696.1,XM_017013693.1	Known_gene	10	142449703	142545009	chr8	+	95307	6205	0.46	2.18	-2.24462	2.6538e-27	8.8225e-29	Homeobox	K04596//brain-specific angiogenesis inhibitor 1+ko04115//p53 signaling pathway;K04596//brain-specific angiogenesis inhibitor 1+ko04115//p53 signaling pathway;K04596//brain-specific angiogenesis inhibitor 1+ko04115//p53 signaling pathway;K04596//brain-specific angiogenesis inhibitor 1+ko04115//p53 signaling pathway;K04596//brain-specific angiogenesis inhibitor 1+ko04115//p53 signaling pathway;K045…	gi|111118994|ref|NP_001693.2||0|brain-specific angiogenesis inhibitor 1 precursor [Homo sapiens]	GO:0007399//nervous system development;GO:0048666//neuron development;GO:0007186//G-protein coupled receptor signaling pathway;GO:0030154//cell differentiation;GO:0031175//neuron projection development;GO:0048667//cell morphogenesis involved in neuron differentiation;GO:0045765//regulation of angiogenesis;GO:0050793//regulation of developmental process;GO:0007275//multicellular organism developme…
5672	0.98	0.21	-2.22239	5.33203e-05	1.04342e-05	PSG4	XM_017026998.1,XM_017027001.1,XM_017026996.1,NM_001316339.1,XM_017026999.1,XM_017027000.1,XM_017026997.1,XM_017026995.1,XM_017027002.1,NM_213633.2,NM_001276495.1,NM_002780.4	Known_gene	12	43192702	43205774	chr19	-	13073	2440	0.21	0.98	-2.22239	5.33203e-05	1.04342e-05		K06500//pregnancy specific beta-1-glycoprotein;K06500//pregnancy specific beta-1-glycoprotein;K06500//pregnancy specific beta-1-glycoprotein;K06500//pregnancy specific beta-1-glycoprotein;K06500//pregnancy specific beta-1-glycoprotein;K06500//pregnancy specific beta-1-glycoprotein;K06500//pregnancy specific beta-1-glycoprotein;K06500//pregnancy specific beta-1-glycoprotein;K06500//pregnancy speci…	gi|119577580|gb|EAW57176.1||0|pregnancy specific beta-1-glycoprotein 4, isoform CRA_c [Homo sapiens]	GO:0032501//multicellular organismal process;GO:0044706//multi-multicellular organism process;GO:0051704//multi-organism process;GO:0022414//reproductive process;GO:0050896//response to stimulus;GO:0006950//response to stress;GO:0000003//reproduction;GO:0007565//female pregnancy;GO:0044703//multi-organism reproductive process;GO:0006952//defense response;GO:0031982//vesicle;GO:0044421//extracellu…
8792	0.28	0.06	-2.22239	0.000178421	3.8297e-05	TNFRSF11A	XM_011526245.2,NM_001270951.1,NM_001270950.1,XM_011526244.2,NM_001270949.1,XM_017026064.1,XM_017026066.1,XM_017026065.1,NM_003839.3,NM_001278268.1	Known_gene	10	62325287	62388096	chr18	+	62810	5101	0.06	0.28	-2.22239	0.000178421	3.8297e-05		K05147//tumor necrosis factor receptor superfamily member 11A+ko04917//Prolactin signaling pathway+ko04380//Osteoclast differentiation+ko05323//Rheumatoid arthritis+ko04060//Cytokine-cytokine receptor interaction+ko04064//NF-kappa B signaling pathway;K05147//tumor necrosis factor receptor superfamily member 11A+ko04917//Prolactin signaling pathway+ko04380//Osteoclast differentiation+ko05323//Rheu…	gi|401015113|ref|NP_001257879.1||0|tumor necrosis factor receptor superfamily member 11A isoform 3 precursor [Homo sapiens]	GO:0051173//positive regulation of nitrogen compound metabolic process;GO:0045937//positive regulation of phosphate metabolic process;GO:0071847//TNFSF11-mediated signaling pathway;GO:0043410//positive regulation of MAPK cascade;GO:0032892//positive regulation of organic acid transport;GO:0030099//myeloid cell differentiation;GO:0002250//adaptive immune response;GO:0009893//positive regulation of…
3166	0.79	0.17	-2.21632	0.000558642	0.000131884	HMX1	NM_001306142.1,NM_018942.2	Known_gene	2	8846076	8871817	chr4	-	25742	1896	0.17	0.79	-2.21632	0.000558642	0.000131884	Homeobox	K09349//homeobox protein Nkx-5;K09349//homeobox protein Nkx-5	gi|116805350|ref|NP_061815.2||0|homeobox protein HMX1 isoform 1 [Homo sapiens]	GO:0031324//negative regulation of cellular metabolic process;GO:0009890//negative regulation of biosynthetic process;GO:2000113//negative regulation of cellular macromolecule biosynthetic process;GO:0010605//negative regulation of macromolecule metabolic process;GO:0048856//anatomical structure development;GO:0007275//multicellular organism development;GO:0009892//negative regulation of metaboli…
5678	2.01	0.44	-2.19162	3.03607e-09	3.46186e-10	PSG9	NM_002784.4,XM_017027005.1,NM_001301708.1,XM_017027004.1,XM_005259075.3,XM_017027006.1,NM_001301709.1,NM_001301707.1,XM_017027007.1	Known_gene	9	43253282	43269563	chr19	-	16282	2575	0.44	2.01	-2.19162	3.03607e-09	3.46186e-10		K06500//pregnancy specific beta-1-glycoprotein;K06499//carcinoembryonic antigen-related cell adhesion molecule;K06500//pregnancy specific beta-1-glycoprotein;K06499//carcinoembryonic antigen-related cell adhesion molecule;K06500//pregnancy specific beta-1-glycoprotein;K06500//pregnancy specific beta-1-glycoprotein;K06500//pregnancy specific beta-1-glycoprotein;K06500//pregnancy specific beta-1-gl…	gi|119577583|gb|EAW57179.1||0|pregnancy specific beta-1-glycoprotein 9, isoform CRA_a, partial [Homo sapiens]	GO:0050896//response to stimulus;GO:0032501//multicellular organismal process;GO:0044703//multi-organism reproductive process;GO:0006952//defense response;GO:0007565//female pregnancy;GO:0044706//multi-multicellular organism process;GO:0000003//reproduction;GO:0051704//multi-organism process;GO:0006950//response to stress;GO:0022414//reproductive process;GO:1903561//extracellular vesicle;GO:00444…
8637	2.77	0.61	-2.183	3.27965e-05	6.20102e-06	EIF4EBP3	NM_003732.2	Known_gene	1	140547666	140549578	chr5	+	1913	691	0.61	2.77	-2.183	3.27965e-05	6.20102e-06		K18645//eukaryotic translation initiation factor 4E binding protein 3+ko03013//RNA transport	gi|4503537|ref|NP_003723.1||4.45758e-66|eukaryotic translation initiation factor 4E-binding protein 3 [Homo sapiens]	GO:0031326//regulation of cellular biosynthetic process;GO:0010558//negative regulation of macromolecule biosynthetic process;GO:0080090//regulation of primary metabolic process;GO:0065007//biological regulation;GO:0006417//regulation of translation;GO:0060255//regulation of macromolecule metabolic process;GO:0045947//negative regulation of translational initiation;GO:0051246//regulation of prote…
64866	0.59	0.13	-2.1822	1.99093e-08	2.48998e-09	CDCP1	XM_017007070.1,NM_178181.2,XM_011534024.1,NM_022842.4	Known_gene	4	45082274	45146422	chr3	-	64149	6010	0.13	0.59	-2.1822	1.99093e-08	2.48998e-09		K06732//CUB domain-containing protein 1;K06732//CUB domain-containing protein 1;K06732//CUB domain-containing protein 1;K06732//CUB domain-containing protein 1	gi|30410805|ref|NP_073753.3||0|CUB domain-containing protein 1 isoform 1 precursor [Homo sapiens]	GO:0044425//membrane part;GO:0016021//integral component of membrane;GO:0031224//intrinsic component of membrane;GO:0071944//cell periphery;GO:0044464//cell part;GO:0005623//cell;GO:0005886//plasma membrane;GO:0016020//membrane;GO:0005576//extracellular region;GO:0005515//protein binding;GO:0005488//binding;
202915	2.57	0.57	-2.17273	2.95095e-30	8.9391e-32	TMEM184A	XM_017011815.1,NM_001097620.1,XM_006715655.2,XM_011515165.2,XM_006715653.1,XM_011515164.1,XM_011515166.2	Known_gene	7	1542235	1560821	chr7	-	18587	6276	0.57	2.57	-2.17273	2.95095e-30	8.9391e-32		K14360//organic solute transporter subunit alpha+ko04976//Bile secretion	gi|148276981|ref|NP_001091089.1||0|transmembrane protein 184A [Homo sapiens]	GO:0000003//reproduction;GO:0032879//regulation of localization;GO:0048856//anatomical structure development;GO:0051046//regulation of secretion;GO:0022414//reproductive process;GO:0018992//germ-line sex determination;GO:0032501//multicellular organismal process;GO:0032502//developmental process;GO:0032880//regulation of protein localization;GO:0065007//biological regulation;GO:0007275//multicell…
136227	0.9	0.2	-2.16993	5.11266e-07	7.54446e-08	COL26A1	NM_133457.4,XM_017011745.1,XM_017011743.1,NM_001278563.2,XM_017011744.1	Known_gene	5	101362369	101559024	chr7	+	196656	3448	0.2	0.9	-2.16993	5.11266e-07	7.54446e-08	Others	K07603//collagen, type XVII, alpha+ko04974//Protein digestion and absorption;K06236//collagen, type I, alpha+ko04512//ECM-receptor interaction+ko04510//Focal adhesion+ko04933//AGE-RAGE signaling pathway in diabetic complications+ko04611//Platelet activation+ko05146//Amoebiasis+ko04974//Protein digestion and absorption+ko04151//PI3K-Akt signaling pathway+ko04926//Relaxin signaling pathway+ko05165/…	gi|118498339|ref|NP_597714.2||0|collagen alpha-1(XXVI) chain isoform 2 precursor [Homo sapiens]	GO:0016043//cellular component organization;GO:0009987//cellular process;GO:0071840//cellular component organization or biogenesis;GO:0030198//extracellular matrix organization;GO:0043062//extracellular structure organization;GO:0016020//membrane;GO:0005794//Golgi apparatus;GO:0005737//cytoplasm;GO:0071944//cell periphery;GO:0043231//intracellular membrane-bounded organelle;GO:0005622//intracellu…
3936	0.63	0.14	-2.16993	1.38262e-05	2.47132e-06	LCP1	NM_002298.4,XM_005266374.1	Known_gene	2	46125923	46182324	chr13	-	56402	3790	0.14	0.63	-2.16993	1.38262e-05	2.47132e-06		K17276//plastin-2	gi|167614506|ref|NP_002289.2||0|plastin-2 [Homo sapiens]	GO:0006955//immune response;GO:0032879//regulation of localization;GO:0044085//cellular component biogenesis;GO:0032880//regulation of protein localization;GO:0022607//cellular component assembly;GO:0033157//regulation of intracellular protein transport;GO:0050789//regulation of biological process;GO:0002376//immune system process;GO:0071840//cellular component organization or biogenesis;GO:00512…
57596	1.17	0.26	-2.16993	4.28234e-06	7.13344e-07	BEGAIN	NM_020836.3,XM_017021521.1,XM_011537031.1,XM_005267921.3,XM_005267920.4,XM_017021522.1,NM_001159531.1,XM_005267919.3	Known_gene	8	100537147	100587404	chr14	-	50258	6384	0.26	1.17	-2.16993	4.28234e-06	7.13344e-07		K06105//tight junction protein 4+ko04530//Tight junction;K06105//tight junction protein 4+ko04530//Tight junction;K06105//tight junction protein 4+ko04530//Tight junction;K06105//tight junction protein 4+ko04530//Tight junction;K06105//tight junction protein 4+ko04530//Tight junction	gi|530404317|ref|XP_005267976.1||0|PREDICTED: brain-enriched guanylate kinase-associated protein isoform X4 [Homo sapiens]	GO:0005622//intracellular;GO:0005623//cell;GO:0005737//cytoplasm;GO:0016020//membrane;GO:0044424//intracellular part;GO:0044464//cell part;GO:0016772//transferase activity, transferring phosphorus-containing groups;GO:0005515//protein binding;GO:0003824//catalytic activity;GO:0016301//kinase activity;GO:0016740//transferase activity;GO:0005488//binding;
3783	2.99	0.67	-2.15791	6.98347e-15	4.87008e-16	KCNN4	XM_005258882.2,XM_005258883.2,XM_011526938.1,NM_002250.2	Known_gene	4	43766533	43782139	chr19	-	15607	3118	0.67	2.99	-2.15791	6.98347e-15	4.87008e-16		K04945//potassium intermediate/small conductance calcium-activated channel subfamily N member 4+ko04911//Insulin secretion+ko04974//Protein digestion and absorption+ko04970//Salivary secretion;K04945//potassium intermediate/small conductance calcium-activated channel subfamily N member 4+ko04911//Insulin secretion+ko04974//Protein digestion and absorption+ko04970//Salivary secretion;K04945//potas…	gi|4504859|ref|NP_002241.1||0|intermediate conductance calcium-activated potassium channel protein 4 [Homo sapiens]	GO:0051049//regulation of transport;GO:0048583//regulation of response to stimulus;GO:0050896//response to stimulus;GO:0008361//regulation of cell size;GO:0002682//regulation of immune system process;GO:0050857//positive regulation of antigen receptor-mediated signaling pathway;GO:0006813//potassium ion transport;GO:0050878//regulation of body fluid levels;GO:0051234//establishment of localizatio…
79956	47.76	10.72	-2.1555	0	0	ERMP1	XM_017015139.1,XM_005251587.1,NM_024896.2	Known_gene	3	5784572	5867091	chr9	-	82520	5341	10.72	47.76	-2.1555	0	0			gi|27529957|dbj|BAB47444.2||0|KIAA1815 protein [Homo sapiens]	GO:0008152//metabolic process;GO:1901564//organonitrogen compound metabolic process;GO:0044238//primary metabolic process;GO:0043170//macromolecule metabolic process;GO:0071704//organic substance metabolic process;GO:0006508//proteolysis;GO:0006807//nitrogen compound metabolic process;GO:0019538//protein metabolic process;GO:0031984//organelle subcompartment;GO:0012505//endomembrane system;GO:004…
1303	0.57	0.13	-2.13245	4.79272e-13	3.82908e-14	COL12A1	NM_080645.2,XM_011535434.1,XM_011535436.2,XM_017010252.1,XM_011535435.1,NM_004370.5	Known_gene	6	75084326	75206262	chr6	-	121937	11579	0.13	0.57	-2.13245	4.79272e-13	3.82908e-14	Others	K08132//collagen, type XII, alpha+ko04974//Protein digestion and absorption;K08132//collagen, type XII, alpha+ko04974//Protein digestion and absorption;K08132//collagen, type XII, alpha+ko04974//Protein digestion and absorption;K08132//collagen, type XII, alpha+ko04974//Protein digestion and absorption;K08132//collagen, type XII, alpha+ko04974//Protein digestion and absorption;K08132//collagen, t…	gi|767941884|ref|XP_011533736.1||0|PREDICTED: collagen alpha-1(XII) chain isoform X1 [Homo sapiens]	GO:0032502//developmental process;GO:0032501//multicellular organismal process;GO:0030199//collagen fibril organization;GO:0097435//supramolecular fiber organization;GO:0007155//cell adhesion;GO:0009987//cellular process;GO:0043062//extracellular structure organization;GO:0030198//extracellular matrix organization;GO:0001501//skeletal system development;GO:0022610//biological adhesion;GO:0043933/…
1893	6.95	1.6	-2.11894	1.56678e-31	4.4871e-33	ECM1	NM_004425.3,NM_001202858.1,NM_022664.2	Known_gene	3	150508011	150513789	chr1	+	5779	2225	1.6	6.95	-2.11894	1.56678e-31	4.4871e-33			gi|221316614|ref|NP_004416.2||0|extracellular matrix protein 1 isoform 1 precursor [Homo sapiens]	GO:0010466//negative regulation of peptidase activity;GO:1901342//regulation of vasculature development;GO:0065007//biological regulation;GO:0045765//regulation of angiogenesis;GO:2000404//regulation of T cell migration;GO:0030279//negative regulation of ossification;GO:0032879//regulation of localization;GO:0030278//regulation of ossification;GO:0051346//negative regulation of hydrolase activity…
55328	1.03	0.24	-2.10154	6.5285e-06	1.11449e-06	RNLS	XM_017016381.1,XM_005269949.4,XM_005269948.2,XM_017016385.1,XM_011539924.2,NM_018363.3,XM_005269950.3,XM_017016382.1,XM_005269946.1,XM_011539927.2,XM_017016380.1,XM_017016383.1,XM_005269947.1,XM_017016384.1,NM_001031709.2	Known_gene	15	88176458	88583860	chr10	-	407403	8144	0.24	1.03	-2.10154	6.5285e-06	1.11449e-06		K18208//renalase [EC:1.6.3.5];K18208//renalase [EC:1.6.3.5];K18208//renalase [EC:1.6.3.5];K18208//renalase [EC:1.6.3.5];K18208//renalase [EC:1.6.3.5];K18208//renalase [EC:1.6.3.5];K18208//renalase [EC:1.6.3.5];K18208//renalase [EC:1.6.3.5];K18208//renalase [EC:1.6.3.5];K18208//renalase [EC:1.6.3.5]	gi|119570554|gb|EAW50169.1||2.87952e-108|chromosome 10 open reading frame 59, isoform CRA_c [Homo sapiens]	GO:0005615//extracellular space;GO:0044421//extracellular region part;GO:0005576//extracellular region;GO:0003824//catalytic activity;GO:0016491//oxidoreductase activity;
3274	0.6	0.14	-2.09954	5.54691e-05	1.09006e-05	HRH2	XM_011534549.2,XM_011534548.2,XM_017009426.1,NM_001131055.1,XM_005265904.3,XM_006714865.3,XM_006714864.3,NM_022304.2	Known_gene	8	175657762	175710756	chr5	+	52995	5201	0.14	0.6	-2.09954	5.54691e-05	1.09006e-05		K04150//histamine receptor H2+ko04020//Calcium signaling pathway+ko04971//Gastric acid secretion+ko04080//Neuroactive ligand-receptor interaction;K04150//histamine receptor H2+ko04020//Calcium signaling pathway+ko04971//Gastric acid secretion+ko04080//Neuroactive ligand-receptor interaction;K04150//histamine receptor H2+ko04020//Calcium signaling pathway+ko04971//Gastric acid secretion+ko04080//N…	gi|197085610|ref|NP_001124527.1||0|histamine H2 receptor isoform 1 [Homo sapiens]	GO:0007186//G-protein coupled receptor signaling pathway;GO:1903524//positive regulation of blood circulation;GO:0051179//localization;GO:0030814//regulation of cAMP metabolic process;GO:0007586//digestion;GO:0019229//regulation of vasoconstriction;GO:0031323//regulation of cellular metabolic process;GO:0022600//digestive system process;GO:0019220//regulation of phosphate metabolic process;GO:004…
101928589	3.12	0.73	-2.09558	7.68229e-13	6.21932e-14	LOC101928589	XM_005262239.1	Known_gene	1	110175773	110177788	chrX	+	2016	1918	0.73	3.12	-2.09558	7.68229e-13	6.21932e-14
220963	1.88	0.44	-2.09516	6.76906e-16	4.3888e-17	SLC16A9	XM_017015883.1,XM_017015884.1,NM_001323979.1,NM_001323980.1,NM_194298.2,NM_001323977.1,NM_001323978.1,NM_001323981.1	Known_gene	8	59650764	59710079	chr10	-	59316	4320	0.44	1.88	-2.09516	6.76906e-16	4.3888e-17		K08186//MFS transporter, MCP family, solute carrier family 16 (monocarboxylic acid transporters), member 9;K08186//MFS transporter, MCP family, solute carrier family 16 (monocarboxylic acid transporters), member 9;K08186//MFS transporter, MCP family, solute carrier family 16 (monocarboxylic acid transporters), member 9	gi|34916028|ref|NP_919274.1||0|monocarboxylate transporter 9 [Homo sapiens]	GO:0071704//organic substance metabolic process;GO:1901360//organic cyclic compound metabolic process;GO:0034641//cellular nitrogen compound metabolic process;GO:0055085//transmembrane transport;GO:1901564//organonitrogen compound metabolic process;GO:0051234//establishment of localization;GO:0044281//small molecule metabolic process;GO:0006810//transport;GO:0006807//nitrogen compound metabolic p…
8905	5.72	1.35	-2.08306	6.61205e-25	2.46756e-26	AP1S2	XM_005274614.3,XM_017029926.1,XM_011545599.1,NM_001272071.1,NM_003916.4,XM_017029925.1	Known_gene	6	15825806	15855014	chrX	-	29209	3659	1.35	5.72	-2.08306	6.61205e-25	2.46756e-26		K12394//AP-1 complex subunit sigma 1/2+ko04142//Lysosome;K12394//AP-1 complex subunit sigma 1/2+ko04142//Lysosome;K12394//AP-1 complex subunit sigma 1/2+ko04142//Lysosome;K12394//AP-1 complex subunit sigma 1/2+ko04142//Lysosome;K12394//AP-1 complex subunit sigma 1/2+ko04142//Lysosome	gi|119619312|gb|EAW98906.1||2.42256e-111|adaptor-related protein complex 1, sigma 2 subunit, isoform CRA_d [Homo sapiens]	GO:0046907//intracellular transport;GO:0006886//intracellular protein transport;GO:0051234//establishment of localization;GO:0034613//cellular protein localization;GO:0050690//regulation of defense response to virus by virus;GO:0051179//localization;GO:0044419//interspecies interaction between organisms;GO:0051641//cellular localization;GO:0002504//antigen processing and presentation of peptide o…
11045	5.33	1.27	-2.06931	7.20921e-15	5.03602e-16	UPK1A	NM_001281443.1,NM_007000.3,XM_017026225.1	Known_gene	3	35666127	35678485	chr19	+	12359	1607	1.27	5.33	-2.06931	7.20921e-15	5.03602e-16	zf-C2H2	K17347//uroplakin-1;K17347//uroplakin-1;K17347//uroplakin-1	gi|527498307|ref|NP_001268372.1||0|uroplakin-1a isoform 2 [Homo sapiens]	GO:0030154//cell differentiation;GO:0009987//cellular process;GO:0009888//tissue development;GO:0006461//protein complex assembly;GO:0030855//epithelial cell differentiation;GO:0048869//cellular developmental process;GO:0048856//anatomical structure development;GO:0071822//protein complex subunit organization;GO:0016043//cellular component organization;GO:0060429//epithelium development;GO:002260…
861	0.5	0.12	-2.05889	1.19182e-11	1.06761e-12	RUNX1	XM_011529768.2,NM_001001890.2,NM_001754.4,XM_011529766.2,XM_011529770.2,XM_005261068.3,XM_011529767.2,XM_005261069.4,XM_017028487.1,NM_001122607.1	Known_gene	10	34787801	35049334	chr21	-	261534	7274	0.12	0.5	-2.05889	1.19182e-11	1.06761e-12	Runt	K08367//runt-related transcription factor 1+ko04659//Th17 cell differentiation+ko04530//Tight junction+ko05200//Pathways in cancer+ko05202//Transcriptional misregulation in cancer+ko05220//Chronic myeloid leukemia+ko05221//Acute myeloid leukemia;K08367//runt-related transcription factor 1+ko04659//Th17 cell differentiation+ko04530//Tight junction+ko05200//Pathways in cancer+ko05202//Transcription…	gi|169790837|ref|NP_001116079.1||0|runt-related transcription factor 1 isoform AML1a [Homo sapiens]	GO:0044057//regulation of system process;GO:0031323//regulation of cellular metabolic process;GO:0060216//definitive hemopoiesis;GO:0006355//regulation of transcription, DNA-templated;GO:0001942//hair follicle development;GO:0002762//negative regulation of myeloid leukocyte differentiation;GO:0002683//negative regulation of immune system process;GO:0035162//embryonic hemopoiesis;GO:1903506//regul…
586	1.29	0.31	-2.05703	1.46209e-22	6.21616e-24	BCAT1	NM_001178091.1,XM_017019768.1,NM_001178092.1,NM_005504.6,NM_001178093.1,NM_001178094.1	Known_gene	6	24810024	24949459	chr12	-	139436	9672	0.31	1.29	-2.05703	1.46209e-22	6.21616e-24		K00826//branched-chain amino acid aminotransferase [EC:2.6.1.42]+ko00770//Pantothenate and CoA biosynthesis+ko01230//Biosynthesis of amino acids+ko00280//Valine, leucine and isoleucine degradation+ko00290//Valine, leucine and isoleucine biosynthesis+ko01100//Metabolic pathways+ko01210//2-Oxocarboxylic acid metabolism+ko00270//Cysteine and methionine metabolism;K00826//branched-chain amino acid am…	gi|296010900|ref|NP_001171562.1||0|branched-chain-amino-acid aminotransferase, cytosolic isoform 2 [Homo sapiens]	GO:0006082//organic acid metabolic process;GO:0044843//cell cycle G1/S phase transition;GO:0009081//branched-chain amino acid metabolic process;GO:0034641//cellular nitrogen compound metabolic process;GO:1901565//organonitrogen compound catabolic process;GO:0008152//metabolic process;GO:0006807//nitrogen compound metabolic process;GO:0016054//organic acid catabolic process;GO:0044237//cellular me…
163183	23.32	5.61	-2.0555	1.2632e-53	1.82748e-55	SYNE4	NM_001297735.2,NM_001039876.2	Known_gene	2	36003299	36008793	chr19	-	5495	1365	5.61	23.32	-2.0555	1.2632e-53	1.82748e-55		K19346//nesprin-2	gi|663071133|ref|NP_001284664.1||0|nesprin-4 isoform 2 [Homo sapiens]	GO:0007163//establishment or maintenance of cell polarity;GO:0045197//establishment or maintenance of epithelial cell apical/basal polarity;GO:0061339//establishment or maintenance of monopolar cell polarity;GO:0009888//tissue development;GO:0048856//anatomical structure development;GO:0048729//tissue morphogenesis;GO:0002009//morphogenesis of an epithelium;GO:0030010//establishment of cell polar…
2766	1.03	0.25	-2.04264	0.0008783	0.00021575	GMPR	XM_011514508.2,NM_006877.3	Known_gene	2	16238580	16295549	chr6	+	56970	1646	0.25	1.03	-2.04264	0.0008783	0.00021575		K00364//GMP reductase [EC:1.7.1.7]+ko00230//Purine metabolism;K00364//GMP reductase [EC:1.7.1.7]+ko00230//Purine metabolism	gi|156104880|ref|NP_006868.3||0|GMP reductase 1 [Homo sapiens]	GO:1901564//organonitrogen compound metabolic process;GO:0006950//response to stress;GO:0009058//biosynthetic process;GO:0019438//aromatic compound biosynthetic process;GO:0072522//purine-containing compound biosynthetic process;GO:0044249//cellular biosynthetic process;GO:0044238//primary metabolic process;GO:0006796//phosphate-containing compound metabolic process;GO:1901566//organonitrogen com…
6337	2.22	0.54	-2.03953	7.06728e-15	4.9327e-16	SCNN1A	NM_001038.5,NM_001159576.1,NM_001159575.1	Known_gene	3	6346843	6377357	chr12	-	30515	3481	0.54	2.22	-2.03953	7.06728e-15	4.9327e-16		K04824//amiloride-sensitive sodium channel subunit alpha+ko04960//Aldosterone-regulated sodium reabsorption+ko04742//Taste transduction;K04824//amiloride-sensitive sodium channel subunit alpha+ko04960//Aldosterone-regulated sodium reabsorption+ko04742//Taste transduction;K04824//amiloride-sensitive sodium channel subunit alpha+ko04960//Aldosterone-regulated sodium reabsorption+ko04742//Taste tran…	gi|227430287|ref|NP_001153047.1||0|amiloride-sensitive sodium channel subunit alpha isoform 3 [Homo sapiens]	GO:0050909//sensory perception of taste;GO:0032501//multicellular organismal process;GO:0007588//excretion;GO:0006812//cation transport;GO:0006814//sodium ion transport;GO:0050877//nervous system process;GO:0051234//establishment of localization;GO:0015672//monovalent inorganic cation transport;GO:0007600//sensory perception;GO:0030001//metal ion transport;GO:0051179//localization;GO:0050896//res…
9220	5.11	1.26	-2.0199	9.4118e-22	4.1682e-23	TIAF1	NM_004740.3	Known_gene	1	29073521	29075609	chr17	-	2089	2089	1.26	5.11	-2.0199	9.4118e-22	4.1682e-23			gi|17978509|ref|NP_004731.2||1.55624e-79|TGFB1-induced anti-apoptotic factor 1 [Homo sapiens]	GO:0050789//regulation of biological process;GO:0035556//intracellular signal transduction;GO:0007165//signal transduction;GO:0051716//cellular response to stimulus;GO:0048523//negative regulation of cellular process;GO:0010941//regulation of cell death;GO:0050896//response to stimulus;GO:0023052//signaling;GO:0007249//I-kappaB kinase/NF-kappaB signaling;GO:0043067//regulation of programmed cell …
118429	0.48	0.12	-2	1.38216e-05	2.47132e-06	ANTXR2	XM_017007711.1,NM_001286781.1,NM_001286780.1,XM_011531587.2,NM_001145794.1,NM_058172.5	Known_gene	6	79901617	80073472	chr4	-	171856	8042	0.12	0.48	-2	1.38216e-05	2.47132e-06		K20909//anthrax toxin receptor+ko04621//NOD-like receptor signaling pathway;K20909//anthrax toxin receptor+ko04621//NOD-like receptor signaling pathway;K20909//anthrax toxin receptor+ko04621//NOD-like receptor signaling pathway;K20909//anthrax toxin receptor+ko04621//NOD-like receptor signaling pathway	gi|224809466|ref|NP_001139266.1||0|anthrax toxin receptor 2 isoform 2 precursor [Homo sapiens]	GO:0000003//reproduction;GO:0022414//reproductive process;GO:0005576//extracellular region;GO:0043226//organelle;GO:0009897//external side of plasma membrane;GO:0044444//cytoplasmic part;GO:0005737//cytoplasm;GO:0044440//endosomal part;GO:0010008//endosome membrane;GO:0031982//vesicle;GO:0031224//intrinsic component of membrane;GO:0005789//endoplasmic reticulum membrane;GO:0098588//bounding membr…
64399	0.2	0.05	-2	0.000874509	0.000214664	HHIP	NM_022475.2,XM_006714288.3,XM_005263178.4	Known_gene	3	144645996	144742645	chr4	+	96650	6514	0.05	0.2	-2	0.000874509	0.000214664		K06231//hedgehog interacting protein+ko04024//cAMP signaling pathway+ko05217//Basal cell carcinoma+ko04340//Hedgehog signaling pathway+ko05200//Pathways in cancer;K06231//hedgehog interacting protein+ko04024//cAMP signaling pathway+ko05217//Basal cell carcinoma+ko04340//Hedgehog signaling pathway+ko05200//Pathways in cancer;K06231//hedgehog interacting protein+ko04024//cAMP signaling pathway+ko05…	gi|20143973|ref|NP_071920.1||0|hedgehog-interacting protein precursor [Homo sapiens]	GO:0048699//generation of neurons;GO:0065007//biological regulation;GO:0048583//regulation of response to stimulus;GO:0060441//epithelial tube branching involved in lung morphogenesis;GO:0048585//negative regulation of response to stimulus;GO:0048754//branching morphogenesis of an epithelial tube;GO:0048519//negative regulation of biological process;GO:0050794//regulation of cellular process;GO:0…
6507	0.48	0.12	-2	0.000844325	0.000206806	SLC1A3	NM_004172.4,NM_001166695.2,NM_001166696.2,NM_001289939.1,XM_005248342.2,NM_001289940.1,XM_011514084.2	Known_gene	7	36606355	36688334	chr5	+	81980	4170	0.12	0.48	-2	0.000844325	0.000206806		K05614//solute carrier family 1 (glial high affinity glutamate transporter), member 3+ko04724//Glutamatergic synapse;K05614//solute carrier family 1 (glial high affinity glutamate transporter), member 3+ko04724//Glutamatergic synapse;K05614//solute carrier family 1 (glial high affinity glutamate transporter), member 3+ko04724//Glutamatergic synapse;K05614//solute carrier family 1 (glial high affi…	gi|169790839|ref|NP_004163.3||0|excitatory amino acid transporter 1 isoform 1 [Homo sapiens]	GO:1901566//organonitrogen compound biosynthetic process;GO:0050794//regulation of cellular process;GO:0071704//organic substance metabolic process;GO:0048699//generation of neurons;GO:0050877//nervous system process;GO:0051938//L-glutamate import;GO:0071702//organic substance transport;GO:0072330//monocarboxylic acid biosynthetic process;GO:0046677//response to antibiotic;GO:1901607//alpha-amino…
728047	0.91	0.23	-1.98423	3.226e-06	5.26142e-07	GOLGA8O	XM_011521989.2,XM_011521988.2,NM_001277308.1	Known_gene	3	32441914	32456323	chr15	-	14410	5189	0.23	0.91	-1.98423	3.226e-06	5.26142e-07	zf-C2H2	K20358//golgin subfamily A member 2;K20358//golgin subfamily A member 2;K20358//golgin subfamily A member 2	gi|472235303|ref|NP_001264237.1||0|golgin subfamily A member 8O [Homo sapiens]	GO:0005737//cytoplasm;GO:0044464//cell part;GO:0005623//cell;GO:0044424//intracellular part;GO:0012505//endomembrane system;GO:0005794//Golgi apparatus;GO:0043227//membrane-bounded organelle;GO:0043229//intracellular organelle;GO:0043226//organelle;GO:0043231//intracellular membrane-bounded organelle;GO:0005622//intracellular;GO:0044444//cytoplasmic part;GO:0005515//protein binding;GO:0005488//bi…
6271	133.77	33.94	-1.9787	4.97868e-149	1.91092e-151	S100A1	NM_006271.1	Known_gene	1	153628397	153632037	chr1	+	3641	594	33.94	133.77	-1.9787	4.97868e-149	1.91092e-151		K17274//calpactin-1 light chain	gi|426331674|ref|XP_004026803.1||5.18101e-64|PREDICTED: protein S100-A1 isoform 2 [Gorilla gorilla gorilla]
2250	1.06	0.27	-1.97303	3.1127e-12	2.64492e-13	FGF5	NM_001291812.1,NM_004464.3,NM_033143.2	Known_gene	3	80266588	80291017	chr4	+	24430	5389	0.27	1.06	-1.97303	3.1127e-12	2.64492e-13		K04358//fibroblast growth factor+ko04810//Regulation of actin cytoskeleton+ko05226//Gastric cancer+ko05218//Melanoma+ko05200//Pathways in cancer+ko05224//Breast cancer+ko04151//PI3K-Akt signaling pathway+ko04010//MAPK signaling pathway+ko04014//Ras signaling pathway+ko04015//Rap1 signaling pathway;K04358//fibroblast growth factor+ko04810//Regulation of actin cytoskeleton+ko05226//Gastric cancer+k…	gi|15055549|ref|NP_149134.1||2.56194e-82|fibroblast growth factor 5 isoform 2 precursor [Homo sapiens]	GO:0010001//glial cell differentiation;GO:1901699//cellular response to nitrogen compound;GO:1901653//cellular response to peptide;GO:0071310//cellular response to organic substance;GO:0007399//nervous system development;GO:0042063//gliogenesis;GO:0023019//signal transduction involved in regulation of gene expression;GO:1901700//response to oxygen-containing compound;GO:0070887//cellular response…
4005	4.21	1.08	-1.96279	7.24695e-14	5.42184e-15	LMO2	XM_017017729.1,XM_017017732.1,XM_017017728.1,XM_017017730.1,XM_005252921.2,XM_017017733.1,XM_017017731.1,NM_001142316.1,XM_017017727.1,NM_001142315.1,NM_005574.3	Known_gene	11	33858576	33892289	chr11	-	33714	2294	1.08	4.21	-1.96279	7.24695e-14	5.42184e-15	Homeobox	K15612//rhombotin-2+ko05202//Transcriptional misregulation in cancer;K15612//rhombotin-2+ko05202//Transcriptional misregulation in cancer	gi|214832074|ref|NP_005565.2||8.70639e-166|rhombotin-2 isoform 1 [Homo sapiens]	GO:0009719//response to endogenous stimulus;GO:0051093//negative regulation of developmental process;GO:0044260//cellular macromolecule metabolic process;GO:0051171//regulation of nitrogen compound metabolic process;GO:0002376//immune system process;GO:2001141//regulation of RNA biosynthetic process;GO:1902680//positive regulation of RNA biosynthetic process;GO:0009891//positive regulation of bio…
1482	6.21	1.6	-1.95652	3.79367e-21	1.76075e-22	NKX2-5	NM_001166176.1,NM_004387.3,XM_017009071.1,NM_001166175.1	Known_gene	4	173232104	173235312	chr5	-	3209	1961	1.6	6.21	-1.95652	3.79367e-21	1.76075e-22	Homeobox	K09345//homeobox protein Nkx-2.5;K09345//homeobox protein Nkx-2.5;K09345//homeobox protein Nkx-2.5;K09345//homeobox protein Nkx-2.5	gi|260898750|ref|NP_001159647.1||1.10795e-70|homeobox protein Nkx-2.5 isoform 2 [Homo sapiens]	GO:0019219//regulation of nucleobase-containing compound metabolic process;GO:0009968//negative regulation of signal transduction;GO:0008284//positive regulation of cell proliferation;GO:0003285//septum secundum development;GO:1903522//regulation of blood circulation;GO:0043269//regulation of ion transport;GO:0010665//regulation of cardiac muscle cell apoptotic process;GO:0010927//cellular compon…
5321	0.54	0.14	-1.94753	0.000215844	4.70052e-05	PLA2G4A	XM_005245267.3,NM_024420.2,NM_001311193.1,XM_011509642.2	Known_gene	4	186828900	186989896	chr1	+	160997	3664	0.14	0.54	-1.94753	0.000215844	4.70052e-05		K16342//cytosolic phospholipase A2 [EC:3.1.1.4]+ko04730//Long-term depression+ko04217//Necroptosis+ko04072//Phospholipase D signaling pathway+ko04913//Ovarian steroidogenesis+ko04912//GnRH signaling pathway+ko04724//Glutamatergic synapse+ko04726//Serotonergic synapse+ko00590//Arachidonic acid metabolism+ko04611//Platelet activation+ko04664//Fc epsilon RI signaling pathway+ko04750//Inflammatory me…	gi|23943920|ref|NP_077734.1||0|cytosolic phospholipase A2 isoform 1 [Homo sapiens]	GO:0006654//phosphatidic acid biosynthetic process;GO:0009395//phospholipid catabolic process;GO:0006950//response to stress;GO:1901571//fatty acid derivative transport;GO:0046677//response to antibiotic;GO:0015849//organic acid transport;GO:0070887//cellular response to chemical stimulus;GO:0036148//phosphatidylglycerol acyl-chain remodeling;GO:0046474//glycerophospholipid biosynthetic process;G…
119	5.03	1.31	-1.94099	4.66132e-66	5.20218e-68	ADD2	XM_011532502.2,NM_017488.3,NM_001185055.1,NM_017482.3,NM_001617.3,NM_001185054.1	Known_gene	6	70656784	70768243	chr2	-	111460	9074	1.31	5.03	-1.94099	4.66132e-66	5.20218e-68		K18622//adducin;K18622//adducin;K18622//adducin;K18622//adducin	gi|297307160|ref|NP_001171984.1||0|beta-adducin isoform f [Homo sapiens]	GO:0032272//negative regulation of protein polymerization;GO:0051693//actin filament capping;GO:0030029//actin filament-based process;GO:0002376//immune system process;GO:0051129//negative regulation of cellular component organization;GO:0010639//negative regulation of organelle organization;GO:0008064//regulation of actin polymerization or depolymerization;GO:0032092//positive regulation of prot…
8324	18.31	4.83	-1.92254	7.33796e-132	3.33642e-134	FZD7	NM_003507.1	Known_gene	1	202034587	202038437	chr2	+	3851	3851	4.83	18.31	-1.92254	7.33796e-132	3.33642e-134		K02432//frizzled 1/7+ko04390//Hippo signaling pathway+ko05226//Gastric cancer+ko05225//Hepatocellular carcinoma+ko04916//Melanogenesis+ko04550//Signaling pathways regulating pluripotency of stem cells+ko04310//Wnt signaling pathway+ko05217//Basal cell carcinoma+ko05200//Pathways in cancer+ko05205//Proteoglycans in cancer+ko05224//Breast cancer+ko04934//Cushing's syndrome+ko04150//mTOR signaling p…	gi|426338289|ref|XP_004033116.1||0|PREDICTED: LOW QUALITY PROTEIN: frizzled-7 [Gorilla gorilla gorilla]	GO:0051252//regulation of RNA metabolic process;GO:0050678//regulation of epithelial cell proliferation;GO:0007399//nervous system development;GO:0032501//multicellular organismal process;GO:0031589//cell-substrate adhesion;GO:0071840//cellular component organization or biogenesis;GO:0001775//cell activation;GO:0007223//Wnt signaling pathway, calcium modulating pathway;GO:0032872//regulation of s…
8862	3.37	0.89	-1.92087	1.2444e-20	6.00338e-22	APLN	NM_017413.4	Known_gene	1	129645259	129654956	chrX	-	9698	3224	0.89	3.37	-1.92087	1.2444e-20	6.00338e-22		K05225//apelin+ko04371//Apelin signaling pathway	gi|45120090|ref|NP_059109.3||2.26554e-48|apelin preproprotein [Homo sapiens]	GO:0050880//regulation of blood vessel size;GO:0051459//regulation of corticotropin secretion;GO:0097746//regulation of blood vessel diameter;GO:0003013//circulatory system process;GO:0065007//biological regulation;GO:0051049//regulation of transport;GO:0090276//regulation of peptide hormone secretion;GO:0051174//regulation of phosphorus metabolic process;GO:0051239//regulation of multicellular o…
5891	30.13	7.97	-1.91855	8.00151e-105	4.96108e-107	MOK	XM_017021554.1,XM_006720226.2,XM_017021552.1,NM_014226.2,XM_006720225.2,XM_011537053.2,XM_017021551.1,XM_017021555.1,XM_017021549.1,XM_017021558.1,XM_011537052.1,XM_017021553.1,XM_017021556.1,XM_017021550.1,XM_017021557.1,XM_017021559.1,NM_001272011.1	Known_gene	17	102224450	102305200	chr14	-	80751	2067	7.97	30.13	-1.91855	8.00151e-105	4.96108e-107		K08830//renal tumor antigen [EC:2.7.11.22];K08830//renal tumor antigen [EC:2.7.11.22];K08830//renal tumor antigen [EC:2.7.11.22];K08830//renal tumor antigen [EC:2.7.11.22];K08830//renal tumor antigen [EC:2.7.11.22];K08830//renal tumor antigen [EC:2.7.11.22];K08830//renal tumor antigen [EC:2.7.11.22];K08830//renal tumor antigen [EC:2.7.11.22];K08830//renal tumor antigen [EC:2.7.11.22];K08830//rena…	gi|436408722|ref|NP_001258940.1||0|MAPK/MAK/MRK overlapping kinase isoform 2 [Homo sapiens]	GO:0044238//primary metabolic process;GO:0071704//organic substance metabolic process;GO:0006468//protein phosphorylation;GO:0050789//regulation of biological process;GO:0006793//phosphorus metabolic process;GO:0019538//protein metabolic process;GO:0007165//signal transduction;GO:0007154//cell communication;GO:0050794//regulation of cellular process;GO:0023052//signaling;GO:0044237//cellular meta…
1832	5.55	1.47	-1.91667	7.62913e-84	6.26188e-86	DSP	NM_001319034.1,NM_004415.3,NM_001008844.2	Known_gene	3	7541575	7586717	chr6	+	45143	9796	1.47	5.55	-1.91667	7.62913e-84	6.26188e-86	Others	K10381//desmoplakin+ko05412//Arrhythmogenic right ventricular cardiomyopathy (ARVC);K10381//desmoplakin+ko05412//Arrhythmogenic right ventricular cardiomyopathy (ARVC);K10381//desmoplakin+ko05412//Arrhythmogenic right ventricular cardiomyopathy (ARVC)	gi|58530840|ref|NP_004406.2||0|desmoplakin isoform I [Homo sapiens]	GO:0051179//localization;GO:0060429//epithelium development;GO:0009653//anatomical structure morphogenesis;GO:0006915//apoptotic process;GO:0060047//heart contraction;GO:0048738//cardiac muscle tissue development;GO:0086069//bundle of His cell to Purkinje myocyte communication;GO:0006921//cellular component disassembly involved in execution phase of apoptosis;GO:0003205//cardiac chamber developme…
145957	2.79	0.74	-1.91467	3.29446e-10	3.35574e-11	NRG4	XM_017021941.1,XM_017021948.1,XM_017021942.1,XM_017021946.1,XM_017021940.1,XM_017021939.1,XM_017021938.1,XM_017021943.1,XM_017021937.1,XM_017021944.1,XM_017021945.1,XM_017021947.1,NM_138573.3	Known_gene	13	75935190	76062997	chr15	-	127808	7177	0.74	2.79	-1.91467	3.29446e-10	3.35574e-11		K05458//neuregulin 4+ko04012//ErbB signaling pathway;K05458//neuregulin 4+ko04012//ErbB signaling pathway;K05458//neuregulin 4+ko04012//ErbB signaling pathway	gi|20070380|ref|NP_612640.1||5.17582e-81|pro-neuregulin-4, membrane-bound isoform [Homo sapiens]	GO:0044421//extracellular region part;GO:0005576//extracellular region;GO:0005622//intracellular;GO:0005886//plasma membrane;GO:0044425//membrane part;GO:0044464//cell part;GO:0031224//intrinsic component of membrane;GO:0005615//extracellular space;GO:0071944//cell periphery;GO:0016021//integral component of membrane;GO:0016020//membrane;GO:0005623//cell;GO:0016772//transferase activity, transfer…
2810	2.9	0.77	-1.91312	1.20213e-07	1.63621e-08	SFN	NM_006142.3	Known_gene	1	26863142	26864456	chr1	+	1315	1315	0.77	2.9	-1.91312	1.20213e-07	1.63621e-08		K06644//stratifin+ko04960//Aldosterone-regulated sodium reabsorption+ko04115//p53 signaling pathway+ko04110//Cell cycle	gi|5454052|ref|NP_006133.1||0|14-3-3 protein sigma [Homo sapiens]	GO:0071840//cellular component organization or biogenesis;GO:0042326//negative regulation of phosphorylation;GO:0043549//regulation of kinase activity;GO:0008630//intrinsic apoptotic signaling pathway in response to DNA damage;GO:0006996//organelle organization;GO:0051248//negative regulation of protein metabolic process;GO:0065007//biological regulation;GO:0043069//negative regulation of program…
145173	2.1	0.56	-1.90689	9.03099e-17	5.49272e-18	B3GLCT	NM_194318.3,XM_006719768.3,XM_011534936.1,XM_017020395.1,XM_011534938.2	Known_gene	5	31199975	31332276	chr13	+	132302	4399	0.56	2.1	-1.90689	9.03099e-17	5.49272e-18		K13675//UDP-glucose:O-linked fucose beta-1,3-glucosyltransferase [EC:2.4.1.-]+ko00514//Other types of O-glycan biosynthesis;K13675//UDP-glucose:O-linked fucose beta-1,3-glucosyltransferase [EC:2.4.1.-]+ko00514//Other types of O-glycan biosynthesis;K13675//UDP-glucose:O-linked fucose beta-1,3-glucosyltransferase [EC:2.4.1.-]+ko00514//Other types of O-glycan biosynthesis	gi|154689817|ref|NP_919299.3||0|beta-1,3-glucosyltransferase precursor [Homo sapiens]	GO:0019318//hexose metabolic process;GO:0006464//cellular protein modification process;GO:0044267//cellular protein metabolic process;GO:0006004//fucose metabolic process;GO:0044249//cellular biosynthetic process;GO:1901566//organonitrogen compound biosynthetic process;GO:0071704//organic substance metabolic process;GO:0044238//primary metabolic process;GO:0043413//macromolecule glycosylation;GO:…
6324	9.51	2.55	-1.89895	1.17477e-20	5.66052e-22	SCN1B	NM_001037.4,NM_001321605.1,NM_199037.4	Known_gene	3	35030688	35040449	chr19	+	9762	4562	2.55	9.51	-1.89895	1.17477e-20	5.66052e-22		K04845//voltage-gated sodium channel type I beta+ko04261//Adrenergic signaling in cardiomyocytes;K04845//voltage-gated sodium channel type I beta+ko04261//Adrenergic signaling in cardiomyocytes;K04845//voltage-gated sodium channel type I beta+ko04261//Adrenergic signaling in cardiomyocytes	gi|39930610|ref|NP_950238.1||0|sodium channel subunit beta-1 isoform b precursor [Homo sapiens]	GO:0007399//nervous system development;GO:0007154//cell communication;GO:0006941//striated muscle contraction;GO:0048468//cell development;GO:0016043//cellular component organization;GO:0003254//regulation of membrane depolarization;GO:0015672//monovalent inorganic cation transport;GO:0051094//positive regulation of developmental process;GO:0021954//central nervous system neuron development;GO:00…
134548	2.15	0.58	-1.89021	5.81021e-14	4.32978e-15	SOWAHA	NM_175873.5	Known_gene	1	132813324	132816797	chr5	+	3474	3474	0.58	2.15	-1.89021	5.81021e-14	4.32978e-15	Homeobox	K20369//ER-derived vesicles protein	gi|613410203|ref|NP_787069.4||0|ankyrin repeat domain-containing protein SOWAHA precursor [Homo sapiens]
3489	92.68	25.54	-1.8595	6.23168e-157	2.20786e-159	IGFBP6	XM_017019264.1,NM_002178.2	Known_gene	2	53097503	53102344	chr12	+	4842	966	25.54	92.68	-1.8595	6.23168e-157	2.20786e-159		K10138//insulin-like growth factor-binding protein 3+ko04218//Cellular senescence+ko05202//Transcriptional misregulation in cancer+ko04115//p53 signaling pathway;K00637//sterol O-acyltransferase [EC:2.3.1.26]+ko04979//Cholesterol metabolism+ko00100//Steroid biosynthesis;K10138//insulin-like growth factor-binding protein 3+ko04218//Cellular senescence+ko05202//Transcriptional misregulation in canc…	gi|11321593|ref|NP_002169.1||1.89242e-170|insulin-like growth factor-binding protein 6 precursor [Homo sapiens]	GO:0008285//negative regulation of cell proliferation;GO:0065007//biological regulation;GO:0007154//cell communication;GO:0050896//response to stimulus;GO:0051128//regulation of cellular component organization;GO:0048523//negative regulation of cellular process;GO:0042127//regulation of cell proliferation;GO:0048519//negative regulation of biological process;GO:0007165//signal transduction;GO:004…
4884	0.82	0.23	-1.83399	1.10355e-08	1.3326e-09	NPTX1	NM_002522.3	Known_gene	1	80466833	80476604	chr17	-	9772	5437	0.23	0.82	-1.83399	1.10355e-08	1.3326e-09		K11453//chromobox protein 6;K17495//CUB and sushi domain-containing protein	gi|55770878|ref|NP_002513.2||0|neuronal pentraxin-1 precursor [Homo sapiens]	GO:0048468//cell development;GO:0009987//cellular process;GO:0048666//neuron development;GO:0032501//multicellular organismal process;GO:0120036//plasma membrane bounded cell projection organization;GO:0023052//signaling;GO:0007409//axonogenesis;GO:0099537//trans-synaptic signaling;GO:0051234//establishment of localization;GO:0022008//neurogenesis;GO:0030154//cell differentiation;GO:0032502//deve…
8997	0.32	0.09	-1.83007	0.000889493	0.00021913	KALRN	XM_017007434.1,NM_001322993.1,XM_017007431.1,XM_006713815.3,NM_003947.5,NM_001322997.1,XM_017007433.1,NM_001322989.1,XM_006713811.3,XM_011513280.2,XM_011513285.2,XM_017007430.1,XM_017007432.1,NM_007064.4,XM_011513283.2,NM_001024660.4,XM_006713813.3,XM_011513279.2,NM_001322999.1,NM_001322990.1,NM_001322994.1,NM_001323001.1,NM_001322996.1,NM_001322992.1,NM_001322998.1,XM_006713812.3,NM_001323000.1,…	Known_gene	35	124033342	124726325	chr3	+	692984	33331	0.09	0.32	-1.83007	0.000889493	0.00021913		K15048//kalirin [EC:2.7.11.1];K15048//kalirin [EC:2.7.11.1];K15048//kalirin [EC:2.7.11.1];K15048//kalirin [EC:2.7.11.1];K15048//kalirin [EC:2.7.11.1];K15048//kalirin [EC:2.7.11.1];K15048//kalirin [EC:2.7.11.1];K15048//kalirin [EC:2.7.11.1];K15048//kalirin [EC:2.7.11.1];K15048//kalirin [EC:2.7.11.1];K15048//kalirin [EC:2.7.11.1];K15048//kalirin [EC:2.7.11.1];K15048//kalirin [EC:2.7.11.1];K15048//k…	gi|119599819|gb|EAW79413.1||0|hCG2039851, isoform CRA_d [Homo sapiens]	GO:0044260//cellular macromolecule metabolic process;GO:0036211//protein modification process;GO:0009966//regulation of signal transduction;GO:0006796//phosphate-containing compound metabolic process;GO:0048731//system development;GO:0043170//macromolecule metabolic process;GO:0019538//protein metabolic process;GO:0008152//metabolic process;GO:0007275//multicellular organism development;GO:006500…
80115	4.21	1.2	-1.81079	1.19681e-15	7.9151e-17	BAIAP2L2	XM_011530388.2,XM_011530379.2,XM_011530386.2,XM_011530381.2,NM_025045.5,XM_005261751.4,XM_011530383.2,XM_011530387.2,XM_011530382.2,XM_011530384.2,XM_011530380.2	Known_gene	11	38084889	38110944	chr22	-	26056	2427	1.2	4.21	-1.81079	1.19681e-15	7.9151e-17		K20127//BAI1-associated protein 2-like protein;K20127//BAI1-associated protein 2-like protein;K20127//BAI1-associated protein 2-like protein;K20127//BAI1-associated protein 2-like protein;K20127//BAI1-associated protein 2-like protein;K20127//BAI1-associated protein 2-like protein;K20127//BAI1-associated protein 2-like protein;K20127//BAI1-associated protein 2-like protein	gi|113205091|ref|NP_079321.3||0|brain-specific angiogenesis inhibitor 1-associated protein 2-like protein 2 [Homo sapiens]	GO:0007165//signal transduction;GO:0023052//signaling;GO:0022607//cellular component assembly;GO:0016043//cellular component organization;GO:0120036//plasma membrane bounded cell projection organization;GO:0071840//cellular component organization or biogenesis;GO:0046847//filopodium assembly;GO:0007154//cell communication;GO:0009987//cellular process;GO:0030031//cell projection assembly;GO:005078…
2700	0.35	0.1	-1.80735	0.000740863	0.000179496	GJA3	XM_011535048.2,NM_021954.3	Known_gene	2	20138252	20161327	chr13	-	23076	5206	0.1	0.35	-1.80735	0.000740863	0.000179496		K07612//gap junction protein, alpha 3	gi|22779877|ref|NP_068773.2||0|gap junction alpha-3 protein [Homo sapiens]	GO:0050953//sensory perception of light stimulus;GO:0007267//cell-cell signaling;GO:0007154//cell communication;GO:0032501//multicellular organismal process;GO:0003008//system process;GO:0050877//nervous system process;GO:0051179//localization;GO:0023052//signaling;GO:0007600//sensory perception;GO:0006810//transport;GO:0009987//cellular process;GO:0007601//visual perception;GO:0051234//establish…
4645	0.28	0.08	-1.80735	2.89669e-05	5.4359e-06	MYO5B	NM_001080467.2	Known_gene	1	49822786	50195081	chr18	-	372296	9520	0.08	0.28	-1.80735	2.89669e-05	5.4359e-06	zf-C2H2	K10357//myosin V	gi|122937345|ref|NP_001073936.1||0|unconventional myosin-Vb [Homo sapiens]	GO:0042886//amide transport;GO:0071705//nitrogen compound transport;GO:0042044//fluid transport;GO:0033036//macromolecule localization;GO:0071702//organic substance transport;GO:0055085//transmembrane transport;GO:0051234//establishment of localization;GO:0006810//transport;GO:0008104//protein localization;GO:0015031//protein transport;GO:0015833//peptide transport;GO:0006833//water transport;GO:…
430	1.43	0.41	-1.80232	2.89761e-05	5.4359e-06	ASCL2	NM_005170.2	Known_gene	1	2268498	2270952	chr11	-	2455	1849	0.41	1.43	-1.80232	2.89761e-05	5.4359e-06		K09067//achaete-scute complex protein	gi|4885665|ref|NP_005161.1||1.52392e-131|achaete-scute homolog 2 [Homo sapiens]	GO:1902679//negative regulation of RNA biosynthetic process;GO:0043009//chordate embryonic development;GO:0042127//regulation of cell proliferation;GO:0050768//negative regulation of neurogenesis;GO:0030154//cell differentiation;GO:0007275//multicellular organism development;GO:0009888//tissue development;GO:0003006//developmental process involved in reproduction;GO:0000122//negative regulation o…
7436	3.59	1.03	-1.80134	7.20429e-32	2.04196e-33	VLDLR	NM_003383.4,NM_001322225.1,NM_001018056.2,NM_001322226.1	Known_gene	4	2621774	2656103	chr9	+	34330	5273	1.03	3.59	-1.80134	7.20429e-32	2.04196e-33		K20053//very low-density lipoprotein receptor;K20053//very low-density lipoprotein receptor;K20053//very low-density lipoprotein receptor;K20053//very low-density lipoprotein receptor	gi|65301164|ref|NP_001018066.1||0|very low-density lipoprotein receptor isoform b precursor [Homo sapiens]	GO:0060255//regulation of macromolecule metabolic process;GO:0010562//positive regulation of phosphorus metabolic process;GO:2000113//negative regulation of cellular macromolecule biosynthetic process;GO:0008203//cholesterol metabolic process;GO:0045934//negative regulation of nucleobase-containing compound metabolic process;GO:0008104//protein localization;GO:1900006//positive regulation of dend…
63973	6.22	1.79	-1.79695	3.26415e-25	1.19117e-26	NEUROG2	NM_024019.3	Known_gene	1	112513516	112516172	chr4	-	2657	2287	1.79	6.22	-1.79695	3.26415e-25	1.19117e-26	bHLH	K09082//neurogenin 2	gi|31077092|ref|NP_076924.1||0|neurogenin-2 [Homo sapiens]	GO:0048858//cell projection morphogenesis;GO:0009987//cellular process;GO:0009889//regulation of biosynthetic process;GO:0032501//multicellular organismal process;GO:0010628//positive regulation of gene expression;GO:0021954//central nervous system neuron development;GO:0030030//cell projection organization;GO:0045595//regulation of cell differentiation;GO:0032989//cellular component morphogenesi…
388407	2.53	0.74	-1.77354	3.85584e-07	5.60788e-08	C17orf82	NM_203425.2	Known_gene	1	61411751	61413280	chr17	+	1530	1530	0.74	2.53	-1.77354	3.85584e-07	5.60788e-08			gi|722175692|ref|NP_982249.2||7.07699e-170|putative uncharacterized protein C17orf82 [Homo sapiens]	GO:0005515//protein binding;GO:0005488//binding;
5654	1.02	0.3	-1.76553	0.000275064	6.10386e-05	HTRA1	NM_002775.4	Known_gene	1	122461525	122514908	chr10	+	53384	2120	0.3	1.02	-1.76553	0.000275064	6.10386e-05		K08784//HtrA serine peptidase 1 [EC:3.4.21.-]	gi|4506141|ref|NP_002766.1||0|serine protease HTRA1 precursor [Homo sapiens]	GO:0030514//negative regulation of BMP signaling pathway;GO:0030510//regulation of BMP signaling pathway;GO:0010556//regulation of macromolecule biosynthetic process;GO:1903506//regulation of nucleic acid-templated transcription;GO:0006355//regulation of transcription, DNA-templated;GO:0009966//regulation of signal transduction;GO:0008152//metabolic process;GO:0010648//negative regulation of cell…
25907	94.7	27.98	-1.75897	4.98977e-290	7.6607e-293	TMEM158	NM_015444.2	Known_gene	1	45224464	45226322	chr3	-	1859	1859	27.98	94.7	-1.75897	4.98977e-290	7.6607e-293		K06732//CUB domain-containing protein 1	gi|116805334|ref|NP_056259.2||0|transmembrane protein 158 precursor [Homo sapiens]	GO:0016021//integral component of membrane;GO:0044425//membrane part;GO:0016020//membrane;GO:0031224//intrinsic component of membrane;GO:0033218//amide binding;GO:0005488//binding;GO:0042277//peptide binding;
79710	3.4	1.01	-1.75118	6.17697e-21	2.91432e-22	MORC4	XM_017029844.1,NM_024657.4,XM_011531027.2,XM_005262190.3,XM_006724691.2,NM_001085354.2	Known_gene	6	106940300	107000244	chrX	-	59945	4158	1.01	3.4	-1.75118	6.17697e-21	2.91432e-22			gi|145553971|ref|NP_001078823.1||0|MORC family CW-type zinc finger protein 4 isoform b [Homo sapiens]	GO:0043231//intracellular membrane-bounded organelle;GO:0005623//cell;GO:0005654//nucleoplasm;GO:0044464//cell part;GO:0044446//intracellular organelle part;GO:0043227//membrane-bounded organelle;GO:0044422//organelle part;GO:0031974//membrane-enclosed lumen;GO:0043233//organelle lumen;GO:0031981//nuclear lumen;GO:0044424//intracellular part;GO:0005622//intracellular;GO:0043226//organelle;GO:0070…
100820829	0.94	0.28	-1.74723	0.00027499	6.10386e-05	MYZAP	NM_152451.7,NM_001018100.4	Known_gene	2	57591904	57685364	chr15	+	93461	2398	0.28	0.94	-1.74723	0.00027499	6.10386e-05	Others		gi|111494235|ref|NP_689664.3||0|myocardial zonula adherens protein isoform 2 [Homo sapiens]	GO:0007165//signal transduction;GO:0050789//regulation of biological process;GO:0051716//cellular response to stimulus;GO:0035556//intracellular signal transduction;GO:0007154//cell communication;GO:0009987//cellular process;GO:0050794//regulation of cellular process;GO:0050896//response to stimulus;GO:0065007//biological regulation;GO:0023052//signaling;GO:0061695//transferase complex, transferr…
157638	0.57	0.17	-1.74543	4.58392e-06	7.66016e-07	FAM84B	NM_174911.4,XM_017013107.1,XM_017013108.1	Known_gene	3	126552438	126558499	chr8	-	6062	5481	0.17	0.57	-1.74543	4.58392e-06	7.66016e-07		K10461//kelch-like protein 24/35;K16817//HRAS-like suppressor 3 [EC:3.1.1.32 3.1.1.4]+ko00590//Arachidonic acid metabolism+ko00564//Glycerophospholipid metabolism+ko00565//Ether lipid metabolism+ko04014//Ras signaling pathway+ko00592//alpha-Linolenic acid metabolism+ko00591//Linoleic acid metabolism+ko01100//Metabolic pathways+ko04923//Regulation of lipolysis in adipocytes;K10461//kelch-like prot…	gi|28557798|ref|NP_777571.1||0|protein FAM84B [Homo sapiens]	GO:0005886//plasma membrane;GO:0071944//cell periphery;GO:0005623//cell;GO:0005622//intracellular;GO:0044424//intracellular part;GO:0005737//cytoplasm;GO:0016020//membrane;GO:0044464//cell part;GO:0005515//protein binding;GO:0005488//binding;
53826	2.01	0.6	-1.74416	1.48248e-06	2.29704e-07	FXYD6	NM_001164837.2,NM_001164831.2,NM_001164832.2,NM_001164836.2,NM_022003.3	Known_gene	5	117836976	117877486	chr11	-	40511	2229	0.6	2.01	-1.74416	1.48248e-06	2.29704e-07		K13363//FXYD domain-containing ion transport regulator 6	gi|11612655|ref|NP_071286.1||1.94159e-64|FXYD domain-containing ion transport regulator 6 precursor [Homo sapiens]	GO:0006811//ion transport;GO:0051179//localization;GO:0006810//transport;GO:0051234//establishment of localization;GO:0005623//cell;GO:0071944//cell periphery;GO:0044464//cell part;GO:0031224//intrinsic component of membrane;GO:0044425//membrane part;GO:0016020//membrane;GO:0005886//plasma membrane;GO:0016021//integral component of membrane;GO:0005215//transporter activity;GO:0022838//substrate-s…
54149	1.27	0.38	-1.74076	4.38675e-12	3.76636e-13	C21orf91	NM_017447.3,NM_001100420.1,NM_001100421.1	Known_gene	3	17788967	17819386	chr21	-	30420	5433	0.38	1.27	-1.74076	4.38675e-12	3.76636e-13			gi|154426302|ref|NP_059143.3||0|protein EURL homolog isoform 2 [Homo sapiens]
4321	6.98	2.09	-1.73972	1.63578e-21	7.36996e-23	MMP12	NM_002426.5	Known_gene	1	102862729	102875034	chr11	-	12306	1881	2.09	6.98	-1.73972	1.63578e-21	7.36996e-23		K01413//matrix metalloproteinase-12 (macrophage elastase) [EC:3.4.24.65]	gi|73858572|ref|NP_002417.2||0|macrophage metalloelastase preproprotein [Homo sapiens]	GO:0006950//response to stress;GO:0060429//epithelium development;GO:0016477//cell migration;GO:0044238//primary metabolic process;GO:0051674//localization of cell;GO:0048856//anatomical structure development;GO:0009987//cellular process;GO:0048518//positive regulation of biological process;GO:0032502//developmental process;GO:0009653//anatomical structure morphogenesis;GO:0051179//localization;G…
266727	0.5	0.15	-1.73697	2.69614e-05	5.0261e-06	MDGA1	NM_153487.3,XM_017010734.1,XM_006715056.3	Known_gene	3	37632508	37697990	chr6	-	65483	8907	0.15	0.5	-1.73697	2.69614e-05	5.0261e-06		K17341//hemicentin;K17341//hemicentin;K17341//hemicentin	gi|119624359|gb|EAX03954.1||0|MAM domain containing glycosylphosphatidylinositol anchor 1, isoform CRA_e [Homo sapiens]	GO:0051674//localization of cell;GO:0006928//movement of cell or subcellular component;GO:0001764//neuron migration;GO:0021516//dorsal spinal cord development;GO:0007399//nervous system development;GO:0048869//cellular developmental process;GO:0051179//localization;GO:0021953//central nervous system neuron differentiation;GO:0032501//multicellular organismal process;GO:0021527//spinal cord associ…
4642	0.3	0.09	-1.73697	0.000133129	2.78994e-05	MYO1D	NM_015194.2,XM_017024685.1,NM_001303280.1,NM_001303279.1	Known_gene	4	32492522	32877173	chr17	-	384652	5559	0.09	0.3	-1.73697	0.000133129	2.78994e-05		K10356//myosin I;K10356//myosin I;K10356//myosin I	gi|51100974|ref|NP_056009.1||0|unconventional myosin-Id isoform 1 [Homo sapiens]	GO:0045936//negative regulation of phosphate metabolic process;GO:0065009//regulation of molecular function;GO:0048523//negative regulation of cellular process;GO:0050789//regulation of biological process;GO:0050794//regulation of cellular process;GO:0009892//negative regulation of metabolic process;GO:0035303//regulation of dephosphorylation;GO:0048519//negative regulation of biological process;…
9699	4.99	1.52	-1.71497	5.58824e-28	1.8248e-29	RIMS2	XM_017014008.1,XM_017014036.1,XM_017014026.1,XM_017014031.1,NM_014677.4,NM_001282882.1,XM_017014035.1,XM_017014006.1,XM_017014037.1,XM_017014013.1,XM_017014029.1,XM_017014040.1,XM_006716698.3,XM_017014014.1,XM_017014009.1,XM_017014038.1,XM_011517398.2,XM_017014044.1,XM_017014010.1,XM_017014041.1,XM_017014025.1,XM_017014042.1,XM_017014020.1,XM_017014043.1,XM_017014018.1,XM_017014007.1,XM_017014023…	Known_gene	50	103500026	104254430	chr8	+	754405	7867	1.52	4.99	-1.71497	5.58824e-28	1.8248e-29		K15297//regulating synaptic membrane exocytosis protein 2+ko04911//Insulin secretion;K15297//regulating synaptic membrane exocytosis protein 2+ko04911//Insulin secretion;K15297//regulating synaptic membrane exocytosis protein 2+ko04911//Insulin secretion;K15297//regulating synaptic membrane exocytosis protein 2+ko04911//Insulin secretion;K15297//regulating synaptic membrane exocytosis protein 2+k…	gi|119612294|gb|EAW91888.1||0|regulating synaptic membrane exocytosis 2, isoform CRA_a [Homo sapiens]	GO:0023052//signaling;GO:0002790//peptide secretion;GO:0051641//cellular localization;GO:0046879//hormone secretion;GO:0007154//cell communication;GO:0051649//establishment of localization in cell;GO:0030073//insulin secretion;GO:0007267//cell-cell signaling;GO:0007268//chemical synaptic transmission;GO:0034613//cellular protein localization;GO:0099537//trans-synaptic signaling;GO:0015833//peptid…
23284	0.36	0.11	-1.71049	2.26836e-05	4.19248e-06	ADGRL3	XM_017007931.1,NM_015236.5,XM_017007937.1,XM_017007942.1,XM_017007934.1,XM_017007941.1,XM_017007930.1,XM_017007933.1,XM_017007935.1,XM_011531788.2,XM_017007932.1,XM_017007940.1,XM_011531791.2,NM_001322402.1,XM_017007936.1,NM_001322246.1,XM_017007939.1,XM_017007929.1,XM_017007938.1	Known_gene	19	61201256	62078335	chr4	+	877080	15248	0.11	0.36	-1.71049	2.26836e-05	4.19248e-06		K04594//latrophilin 3;K04594//latrophilin 3;K04594//latrophilin 3;K04594//latrophilin 3;K04594//latrophilin 3;K04594//latrophilin 3;K04594//latrophilin 3;K04594//latrophilin 3;K04594//latrophilin 3;K04594//latrophilin 3;K04594//latrophilin 3;K04594//latrophilin 3;K04594//latrophilin 3;K04594//latrophilin 3;K04594//latrophilin 3;K04594//latrophilin 3;K04594//latrophilin 3	gi|11037016|gb|AAG27462.1|AF307080_1|0|lectomedin-3 [Homo sapiens]	GO:0005887//integral component of plasma membrane;GO:0043005//neuron projection;GO:0071944//cell periphery;GO:0005623//cell;GO:0044459//plasma membrane part;GO:0120025//plasma membrane bounded cell projection;GO:0016021//integral component of membrane;GO:0016020//membrane;GO:0030054//cell junction;GO:0031224//intrinsic component of membrane;GO:0097458//neuron part;GO:0044425//membrane part;GO:000…
53832	0.84	0.26	-1.69188	2.47787e-05	4.6075e-06	IL20RA	XM_017010955.1,XM_017010954.1,NM_001278724.1,NM_001278723.1,NM_001278722.1,NM_014432.3,XM_011535904.2,XM_006715506.2	Known_gene	8	136999971	137045366	chr6	-	45396	3887	0.26	0.84	-1.69188	2.47787e-05	4.6075e-06		K05136//interleukin 20 receptor alpha+ko04630//Jak-STAT signaling pathway+ko04060//Cytokine-cytokine receptor interaction;K05136//interleukin 20 receptor alpha+ko04630//Jak-STAT signaling pathway+ko04060//Cytokine-cytokine receptor interaction;K05136//interleukin 20 receptor alpha+ko04630//Jak-STAT signaling pathway+ko04060//Cytokine-cytokine receptor interaction;K05136//interleukin 20 receptor a…	gi|145559483|sp|Q9UHF4.2|I20RA_HUMAN|0|RecName: Full=Interleukin-20 receptor subunit alpha; Short=IL-20 receptor subunit alpha; Short=IL-20R-alpha; Short=IL-20RA; AltName: Full=Cytokine receptor class-II member 8; AltName: Full=Cytokine receptor family 2 member 8; Short=CRF2-8; AltName: Full=IL-20R1; AltName: Full=ZcytoR7; Flags: Precursor	GO:0031224//intrinsic component of membrane;GO:0016021//integral component of membrane;GO:0044464//cell part;GO:0071944//cell periphery;GO:0044425//membrane part;GO:0005623//cell;GO:0016020//membrane;GO:0005886//plasma membrane;GO:0042015//interleukin-20 binding;GO:0005488//binding;GO:0004896//cytokine receptor activity;GO:0099600//transmembrane receptor activity;GO:0019955//cytokine binding;GO:0…
397	2.91	0.92	-1.66131	2.04378e-06	3.24398e-07	ARHGDIB	NM_001321422.1,NM_001321421.1,NM_001321420.1,NM_001321423.1,NM_001175.6	Known_gene	5	14942015	14961770	chr12	-	19756	1517	0.92	2.91	-1.66131	2.04378e-06	3.24398e-07		K12462//Rho GDP-dissociation inhibitor+ko04722//Neurotrophin signaling pathway+ko04962//Vasopressin-regulated water reabsorption	gi|56676393|ref|NP_001166.3||3.89504e-146|rho GDP-dissociation inhibitor 2 [Homo sapiens]	GO:0007275//multicellular organism development;GO:0030036//actin cytoskeleton organization;GO:0032501//multicellular organismal process;GO:0030029//actin filament-based process;GO:0016043//cellular component organization;GO:0007165//signal transduction;GO:0006955//immune response;GO:0007265//Ras protein signal transduction;GO:0048856//anatomical structure development;GO:0050896//response to stimu…
166614	5.66	1.79	-1.66084	3.55037e-37	8.30202e-39	DCLK2	NM_001040261.4,XM_017007832.1,XM_005262785.2,NM_001040260.3,XM_017007833.1,XM_005262786.2	Known_gene	6	150078274	150258563	chr4	+	180290	5248	1.79	5.66	-1.66084	3.55037e-37	8.30202e-39		K08805//doublecortin-like kinase 1/2 [EC:2.7.11.1];K08805//doublecortin-like kinase 1/2 [EC:2.7.11.1];K08805//doublecortin-like kinase 1/2 [EC:2.7.11.1];K08805//doublecortin-like kinase 1/2 [EC:2.7.11.1];K08805//doublecortin-like kinase 1/2 [EC:2.7.11.1];K08805//doublecortin-like kinase 1/2 [EC:2.7.11.1]	gi|156713428|ref|NP_001035350.2||0|serine/threonine-protein kinase DCLK2 isoform a [Homo sapiens]	GO:0050794//regulation of cellular process;GO:0051716//cellular response to stimulus;GO:0065007//biological regulation;GO:0007154//cell communication;GO:0009987//cellular process;GO:0050896//response to stimulus;GO:0007165//signal transduction;GO:0050789//regulation of biological process;GO:0023052//signaling;GO:0035556//intracellular signal transduction;GO:0043232//intracellular non-membrane-bou…
6571	2.3	0.73	-1.65567	4.29568e-14	3.16564e-15	SLC18A2	NM_003054.4	Known_gene	1	117241073	117279430	chr10	+	38358	3872	0.73	2.3	-1.65567	4.29568e-14	3.16564e-15		K08155//MFS transporter, DHA1 family, solute carrier family 18 (vesicular amine transporter), member 1/2+ko04728//Dopaminergic synapse+ko04726//Serotonergic synapse+ko04721//Synaptic vesicle cycle+ko05034//Alcoholism+ko05031//Amphetamine addiction+ko05030//Cocaine addiction+ko05012//Parkinson's disease	gi|42476325|ref|NP_003045.2||0|synaptic vesicular amine transporter [Homo sapiens]	GO:0009635//response to herbicide;GO:0065008//regulation of biological quality;GO:0032456//endocytic recycling;GO:0051412//response to corticosterone;GO:0042886//amide transport;GO:0009605//response to external stimulus;GO:0009914//hormone transport;GO:0046903//secretion;GO:0035690//cellular response to drug;GO:0060359//response to ammonium ion;GO:0033993//response to lipid;GO:0048519//negative r…
26353	2.28	0.73	-1.64307	1.36674e-07	1.87962e-08	HSPB8	NM_014365.2	Known_gene	1	119178790	119194746	chr12	+	15957	2002	0.73	2.28	-1.64307	1.36674e-07	1.87962e-08		K08879//heat shock protein beta-8	gi|7657146|ref|NP_055180.1||1.25372e-142|heat shock protein beta-8 [Homo sapiens]	GO:0009987//cellular process;GO:0006950//response to stress;GO:0050896//response to stimulus;GO:0008219//cell death;GO:0044464//cell part;GO:0070013//intracellular organelle lumen;GO:0031974//membrane-enclosed lumen;GO:0044446//intracellular organelle part;GO:0005794//Golgi apparatus;GO:0044424//intracellular part;GO:0043233//organelle lumen;GO:0031981//nuclear lumen;GO:0043231//intracellular mem…
255488	3.08	0.99	-1.63743	1.36329e-21	6.09394e-23	RNF144B	NM_182757.3,XM_005248986.3	Known_gene	2	18387329	18468874	chr6	+	81546	5036	0.99	3.08	-1.63743	1.36329e-21	6.09394e-23		K11975//E3 ubiquitin-protein ligase RNF144 [EC:2.3.2.27];K11975//E3 ubiquitin-protein ligase RNF144 [EC:2.3.2.27]	gi|50284696|ref|NP_877434.2||0|E3 ubiquitin-protein ligase RNF144B [Homo sapiens]	GO:0006508//proteolysis;GO:0036211//protein modification process;GO:0009056//catabolic process;GO:0051603//proteolysis involved in cellular protein catabolic process;GO:0044267//cellular protein metabolic process;GO:1901565//organonitrogen compound catabolic process;GO:0044265//cellular macromolecule catabolic process;GO:0016567//protein ubiquitination;GO:0008219//cell death;GO:1901575//organic s…
1592	1.73	0.56	-1.62727	2.78632e-06	4.5032e-07	CYP26A1	NM_057157.2,NM_000783.3	Known_gene	2	93073475	93077884	chr10	+	4410	2245	0.56	1.73	-1.62727	2.78632e-06	4.5032e-07		K07437//cytochrome P450 family 26 subfamily A+ko00830//Retinol metabolism+ko01100//Metabolic pathways;K07437//cytochrome P450 family 26 subfamily A+ko00830//Retinol metabolism+ko01100//Metabolic pathways	gi|16933528|ref|NP_476498.1||0|cytochrome P450 26A1 isoform 2 [Homo sapiens]	GO:0010648//negative regulation of cell communication;GO:0007399//nervous system development;GO:0016115//terpenoid catabolic process;GO:0048387//negative regulation of retinoic acid receptor signaling pathway;GO:0009987//cellular process;GO:1901701//cellular response to oxygen-containing compound;GO:0044248//cellular catabolic process;GO:0007275//multicellular organism development;GO:0009056//cat…
2635	2.19	0.71	-1.62504	6.49786e-09	7.60866e-10	GBP3	XM_011541233.1,XM_011541234.1,NM_001319181.1,XM_017001014.1,XM_005270743.2,NM_001319180.1,XM_006710574.2,NM_001319179.1,NM_018284.2,XM_017001013.1	Known_gene	10	89006677	89022880	chr1	-	16204	3182	0.71	2.19	-1.62504	6.49786e-09	7.60866e-10		K20899//guanylate-binding protein 1/3/4/7+ko04621//NOD-like receptor signaling pathway;K20899//guanylate-binding protein 1/3/4/7+ko04621//NOD-like receptor signaling pathway;K20899//guanylate-binding protein 1/3/4/7+ko04621//NOD-like receptor signaling pathway;K20899//guanylate-binding protein 1/3/4/7+ko04621//NOD-like receptor signaling pathway;K20899//guanylate-binding protein 1/3/4/7+ko04621//…	gi|112382372|ref|NP_060754.2||0|guanylate-binding protein 3 isoform 1 [Homo sapiens]	GO:0050896//response to stimulus;GO:0043207//response to external biotic stimulus;GO:0002376//immune system process;GO:0051707//response to other organism;GO:0006952//defense response;GO:0006950//response to stress;GO:0098542//defense response to other organism;GO:0009607//response to biotic stimulus;GO:0051704//multi-organism process;GO:0009605//response to external stimulus;GO:0002252//immune e…
6539	1.11	0.36	-1.62449	8.23479e-07	1.23947e-07	SLC6A12	NM_001122847.2,XM_006719005.3,XM_005253747.4,NM_003044.4,NM_001206931.1,XM_005253748.4,NM_001122848.2,XM_017019841.1,XM_011521010.1	Known_gene	9	190077	214523	chr12	-	24447	3884	0.36	1.11	-1.62449	8.23479e-07	1.23947e-07		K05039//solute carrier family 6 (neurotransmitter transporter, GABA) member 6/8/11/12/13;K05039//solute carrier family 6 (neurotransmitter transporter, GABA) member 6/8/11/12/13;K05039//solute carrier family 6 (neurotransmitter transporter, GABA) member 6/8/11/12/13;K05039//solute carrier family 6 (neurotransmitter transporter, GABA) member 6/8/11/12/13;K05039//solute carrier family 6 (neurotrans…	gi|171184404|ref|NP_003035.3||0|sodium- and chloride-dependent betaine transporter [Homo sapiens]	GO:0046903//secretion;GO:0007154//cell communication;GO:0006972//hyperosmotic response;GO:0051649//establishment of localization in cell;GO:0016043//cellular component organization;GO:0099531//presynaptic process involved in chemical synaptic transmission;GO:0071474//cellular hyperosmotic response;GO:0009628//response to abiotic stimulus;GO:0032535//regulation of cellular component size;GO:005123…
6622	1.11	0.36	-1.62449	0.000558717	0.000131835	SNCA	XM_017008562.1,XM_011532207.1,NM_001146054.1,XM_011532203.1,NM_001146055.1,XM_011532205.2,NM_007308.2,XM_011532206.1,XM_011532204.2,XM_017008563.1,NM_000345.3,XM_011532208.2	Known_gene	12	89724099	89838324	chr4	-	114226	3215	0.36	1.11	-1.62449	0.000558717	0.000131835		K04528//alpha-synuclein+ko05010//Alzheimer's disease+ko05012//Parkinson's disease;K04528//alpha-synuclein+ko05010//Alzheimer's disease+ko05012//Parkinson's disease;K04528//alpha-synuclein+ko05010//Alzheimer's disease+ko05012//Parkinson's disease	gi|4507109|ref|NP_000336.1||2.09156e-92|alpha-synuclein isoform NACP140 [Homo sapiens]	GO:0032409//regulation of transporter activity;GO:0018958//phenol-containing compound metabolic process;GO:0055086//nucleobase-containing small molecule metabolic process;GO:0050806//positive regulation of synaptic transmission;GO:0045860//positive regulation of protein kinase activity;GO:0051346//negative regulation of hydrolase activity;GO:0001934//positive regulation of protein phosphorylation…
684	10.97	3.56	-1.62361	5.04049e-17	3.00614e-18	BST2	NM_004335.3	Known_gene	1	17402939	17405648	chr19	-	2710	1019	3.56	10.97	-1.62361	5.04049e-17	3.00614e-18		K06731//bone marrow stromal cell antigen 2	gi|4757876|ref|NP_004326.1||4.92475e-129|bone marrow stromal antigen 2 precursor [Homo sapiens]	GO:0009605//response to external stimulus;GO:0065007//biological regulation;GO:0002683//negative regulation of immune system process;GO:0030334//regulation of cell migration;GO:0002730//regulation of dendritic cell cytokine production;GO:0032879//regulation of localization;GO:2000146//negative regulation of cell motility;GO:0035456//response to interferon-beta;GO:0006955//immune response;GO:00432…
134429	20.4	6.63	-1.62149	7.53599e-129	3.51546e-131	STARD4	XM_017009043.1,NM_001308059.1,NM_001308061.1,NM_001308057.1,NM_001308060.1,XM_017009042.1,NM_001308058.1,NM_001308056.1,XM_017009041.1,XM_017009044.1,NM_139164.2	Known_gene	11	111496033	111512597	chr5	-	16565	4722	6.63	20.4	-1.62149	7.53599e-129	3.51546e-131		K16931//steroidogenic acute regulatory protein, mitochondrial+ko04913//Ovarian steroidogenesis+ko04979//Cholesterol metabolism+ko04934//Cushing's syndrome+ko04927//Cortisol synthesis and secretion+ko04925//Aldosterone synthesis and secretion;K16931//steroidogenic acute regulatory protein, mitochondrial+ko04913//Ovarian steroidogenesis+ko04979//Cholesterol metabolism+ko04934//Cushing's syndrome+ko…	gi|21040247|ref|NP_631903.1||6.21855e-154|stAR-related lipid transfer protein 4 isoform a [Homo sapiens]	GO:0051234//establishment of localization;GO:0010876//lipid localization;GO:0006810//transport;GO:0033036//macromolecule localization;GO:0051179//localization;GO:0071702//organic substance transport;GO:0006869//lipid transport;GO:0008289//lipid binding;GO:0005488//binding;
64065	21.3	6.99	-1.60749	1.42135e-133	6.12686e-136	PERP	NM_022121.4	Known_gene	1	138088505	138107523	chr6	-	19019	4302	6.99	21.3	-1.60749	1.42135e-133	6.12686e-136		K10136//TP53 apoptosis effector+ko04115//p53 signaling pathway	gi|31377722|ref|NP_071404.2||2.21155e-138|p53 apoptosis effector related to PMP-22 [Homo sapiens]	GO:0019222//regulation of metabolic process;GO:0016485//protein processing;GO:2001056//positive regulation of cysteine-type endopeptidase activity;GO:0006807//nitrogen compound metabolic process;GO:0044093//positive regulation of molecular function;GO:0071704//organic substance metabolic process;GO:0043085//positive regulation of catalytic activity;GO:0022610//biological adhesion;GO:0050790//regu…
5032	3.38	1.11	-1.60646	2.25749e-10	2.25816e-11	P2RY11	NM_002566.4	Known_gene	1	10111521	10115389	chr19	+	3869	1977	1.11	3.38	-1.60646	2.25749e-10	2.25816e-11		K14859//ribosome biogenesis protein SSF1/2;K08387//purinergic receptor P2Y, G protein-coupled, 11+ko04080//Neuroactive ligand-receptor interaction	gi|99028871|ref|NP_001035754.1||0|PPAN-P2RY11 protein isoform 1 [Homo sapiens]	GO:0046683//response to organophosphorus;GO:0030808//regulation of nucleotide biosynthetic process;GO:0030801//positive regulation of cyclic nucleotide metabolic process;GO:0099536//synaptic signaling;GO:0045937//positive regulation of phosphate metabolic process;GO:0009987//cellular process;GO:0007267//cell-cell signaling;GO:0009889//regulation of biosynthetic process;GO:0006952//defense respons…
164832	1.12	0.37	-1.5979	3.63742e-23	1.49921e-24	LONRF2	XM_017003491.1,NM_198461.3	Known_gene	2	100273291	100322733	chr2	-	49443	13912	0.37	1.12	-1.5979	3.63742e-23	1.49921e-24		K20779//E3 ubiquitin-protein ligase RNF168 [EC:2.3.2.27];K10667//E3 ubiquitin-protein ligase RNF8 [EC:2.3.2.27];K12009//tripartite motif-containing protein 27 [EC:2.3.2.27];K10652//tripartite motif-containing protein 25 [EC:2.3.2.27]+ko04622//RIG-I-like receptor signaling pathway+ko04064//NF-kappa B signaling pathway+ko05164//Influenza A;K12031//tripartite motif-containing protein 65	gi|148528975|ref|NP_940863.3||0|LON peptidase N-terminal domain and RING finger protein 2 [Homo sapiens]	GO:0006807//nitrogen compound metabolic process;GO:0019538//protein metabolic process;GO:0008152//metabolic process;GO:0044238//primary metabolic process;GO:0071704//organic substance metabolic process;GO:0006508//proteolysis;GO:1901564//organonitrogen compound metabolic process;GO:0043170//macromolecule metabolic process;GO:0004176//ATP-dependent peptidase activity;GO:0008233//peptidase activity…
102724200	2.05	0.68	-1.59202	1.3215e-12	1.08857e-13	LOC102724200	XM_011546082.2	Known_gene	1	5155503	5165755	chr21	-	10253	4047	0.68	2.05	-1.59202	1.3215e-12	1.08857e-13		K20307//trafficking protein particle complex subunit 10	gi|768019620|ref|XP_011544384.1||1.03109e-135|PREDICTED: trafficking protein particle complex subunit 10-like, partial [Homo sapiens]
79695	2.28	0.77	-1.5661	4.93334e-09	5.69512e-10	GALNT12	XM_017015133.1,NM_024642.4,XM_011519018.2,XM_006717287.1,XM_011519020.1	Known_gene	5	98807699	98850081	chr9	+	42383	3407	0.77	2.28	-1.5661	4.93334e-09	5.69512e-10		K00710//polypeptide N-acetylgalactosaminyltransferase [EC:2.4.1.41]+ko00512//Mucin type O-glycan biosynthesis+ko01100//Metabolic pathways;K00710//polypeptide N-acetylgalactosaminyltransferase [EC:2.4.1.41]+ko00512//Mucin type O-glycan biosynthesis+ko01100//Metabolic pathways;K00710//polypeptide N-acetylgalactosaminyltransferase [EC:2.4.1.41]+ko00512//Mucin type O-glycan biosynthesis+ko01100//Meta…	gi|112807221|ref|NP_078918.3||0|polypeptide N-acetylgalactosaminyltransferase 12 [Homo sapiens]	GO:0044249//cellular biosynthetic process;GO:0009100//glycoprotein metabolic process;GO:0071704//organic substance metabolic process;GO:1901566//organonitrogen compound biosynthetic process;GO:0044267//cellular protein metabolic process;GO:1901576//organic substance biosynthetic process;GO:0009058//biosynthetic process;GO:0006464//cellular protein modification process;GO:0006486//protein glycosyl…
22822	19.96	6.76	-1.56202	4.73954e-165	1.56725e-167	PHLDA1	NM_007350.3	Known_gene	1	76025447	76031776	chr12	-	6330	5913	6.76	19.96	-1.56202	4.73954e-165	1.56725e-167	Others	K19346//nesprin-2;K19008//serine/threonine-protein kinase SIK1 [EC:2.7.11.1]+ko04922//Glucagon signaling pathway	gi|83977459|ref|NP_031376.3||0|pleckstrin homology-like domain family A member 1 [Homo sapiens]	GO:1901564//organonitrogen compound metabolic process;GO:0071704//organic substance metabolic process;GO:0008152//metabolic process;GO:1901576//organic substance biosynthetic process;GO:0006807//nitrogen compound metabolic process;GO:1901135//carbohydrate derivative metabolic process;GO:0009100//glycoprotein metabolic process;GO:0009058//biosynthetic process;GO:0034645//cellular macromolecule bio…
10397	6.22	2.11	-1.55967	2.32413e-26	8.13824e-28	NDRG1	XM_011516791.1,NM_001258433.1,XM_011516792.1,NM_001135242.1,NM_006096.3,NM_001258432.1	Known_gene	6	133237171	133297587	chr8	-	60417	3478	2.11	6.22	-1.55967	2.32413e-26	8.13824e-28		K18266//protein NDRG1;K18266//protein NDRG1;K18266//protein NDRG1;K18266//protein NDRG1;K18266//protein NDRG1	gi|221042128|dbj|BAH12741.1||5.00755e-152|unnamed protein product [Homo sapiens]	GO:0071456//cellular response to hypoxia;GO:0042221//response to chemical;GO:1901978//positive regulation of cell cycle checkpoint;GO:0050794//regulation of cellular process;GO:0002376//immune system process;GO:0022008//neurogenesis;GO:0032501//multicellular organismal process;GO:0061024//membrane organization;GO:0070482//response to oxygen levels;GO:0007422//peripheral nervous system development…
51316	20.13	6.87	-1.55097	1.29066e-38	2.8656e-40	PLAC8	NM_001130716.1,NM_001130715.1,NM_016619.2	Known_gene	3	83090048	83114758	chr4	-	24711	1442	6.87	20.13	-1.55097	1.29066e-38	2.8656e-40		K07188//hormone-sensitive lipase [EC:3.1.1.79]+ko04024//cAMP signaling pathway+ko04910//Insulin signaling pathway+ko04714//Thermogenesis+ko04371//Apelin signaling pathway+ko04152//AMPK signaling pathway+ko04923//Regulation of lipolysis in adipocytes+ko04925//Aldosterone synthesis and secretion	gi|7706158|ref|NP_057703.1||1.8148e-79|placenta-specific gene 8 protein [Homo sapiens]	GO:0010468//regulation of gene expression;GO:0006793//phosphorus metabolic process;GO:0048522//positive regulation of cellular process;GO:0009617//response to bacterium;GO:0006950//response to stress;GO:1903506//regulation of nucleic acid-templated transcription;GO:0009893//positive regulation of metabolic process;GO:0044238//primary metabolic process;GO:0009605//response to external stimulus;GO:…
83715	1.11	0.38	-1.54649	2.26335e-06	3.61522e-07	ESPN	XM_011542232.1,XM_011542237.1,XM_017002433.1,XM_011542231.1,XM_011542238.2,XM_005263501.2,NM_031475.2,XM_011542236.2,XM_017002434.1,XM_011542233.2	Known_gene	10	6424776	6461367	chr1	+	36592	4680	0.38	1.11	-1.54649	2.26335e-06	3.61522e-07	zf-C2H2	K15503//serine/threonine-protein phosphatase 6 regulatory ankyrin repeat subunit B;K15503//serine/threonine-protein phosphatase 6 regulatory ankyrin repeat subunit B;K15503//serine/threonine-protein phosphatase 6 regulatory ankyrin repeat subunit B;K15503//serine/threonine-protein phosphatase 6 regulatory ankyrin repeat subunit B;K15503//serine/threonine-protein phosphatase 6 regulatory ankyrin r…	gi|110431370|ref|NP_113663.2||0|espin [Homo sapiens]	GO:0044085//cellular component biogenesis;GO:0097435//supramolecular fiber organization;GO:0031344//regulation of cell projection organization;GO:0048523//negative regulation of cellular process;GO:0007015//actin filament organization;GO:0120034//positive regulation of plasma membrane bounded cell projection assembly;GO:0120035//regulation of plasma membrane bounded cell projection organization;G…
64116	1.84	0.63	-1.54628	2.65625e-09	3.00838e-10	SLC39A8	NM_001135148.1,XM_017008542.1,XM_011532182.1,XM_017008541.1,NM_001135146.1,XM_005263177.1,NM_001135147.1,XM_011532181.2,NM_022154.5,XM_017008540.1	Known_gene	10	102251041	102345498	chr4	-	94458	4080	0.63	1.84	-1.54628	2.65625e-09	3.00838e-10	zf-C2H2	K14714//solute carrier family 39 (zinc transporter), member 8+ko04216//Ferroptosis;K14714//solute carrier family 39 (zinc transporter), member 8+ko04216//Ferroptosis;K14714//solute carrier family 39 (zinc transporter), member 8+ko04216//Ferroptosis;K14714//solute carrier family 39 (zinc transporter), member 8+ko04216//Ferroptosis;K14714//solute carrier family 39 (zinc transporter), member 8+ko042…	gi|205830405|ref|NP_001128619.1||0|zinc transporter ZIP8 isoform b precursor [Homo sapiens]	GO:0051179//localization;GO:0070838//divalent metal ion transport;GO:0072511//divalent inorganic cation transport;GO:0000041//transition metal ion transport;GO:0006811//ion transport;GO:0006812//cation transport;GO:0030001//metal ion transport;GO:0006829//zinc II ion transport;GO:0055085//transmembrane transport;GO:0006810//transport;GO:0051234//establishment of localization;GO:0044459//plasma me…
125113	1.63	0.56	-1.54137	0.000146979	3.10708e-05	KRT222	NM_152349.2	Known_gene	1	40655620	40665164	chr17	-	9545	1735	0.56	1.63	-1.54137	0.000146979	3.10708e-05		K10379//phakinin;K07604//type I keratin, acidic+ko04915//Estrogen signaling pathway	gi|22748757|ref|NP_689562.1||0|keratin-like protein KRT222 [Homo sapiens]	GO:0043226//organelle;GO:0005622//intracellular;GO:0044446//intracellular organelle part;GO:0099081//supramolecular polymer;GO:0099080//supramolecular complex;GO:0044464//cell part;GO:0005882//intermediate filament;GO:0005623//cell;GO:0099513//polymeric cytoskeletal fiber;GO:0099512//supramolecular fiber;GO:0044430//cytoskeletal part;GO:0043232//intracellular non-membrane-bounded organelle;GO:004…
157506	22.73	7.82	-1.53936	2.54377e-123	1.29179e-125	RDH10	NM_172037.4	Known_gene	1	73294602	73325285	chr8	+	30684	3963	7.82	22.73	-1.53936	2.54377e-123	1.29179e-125		K11151//retinol dehydrogenase 10 [EC:1.1.1.-]+ko00830//Retinol metabolism+ko01100//Metabolic pathways	gi|25282469|ref|NP_742034.1||0|retinol dehydrogenase 10 [Homo sapiens]	GO:0008610//lipid biosynthetic process;GO:0060425//lung morphogenesis;GO:0002009//morphogenesis of an epithelium;GO:0008299//isoprenoid biosynthetic process;GO:0042572//retinol metabolic process;GO:0072330//monocarboxylic acid biosynthetic process;GO:0042445//hormone metabolic process;GO:0008406//gonad development;GO:0072001//renal system development;GO:0065007//biological regulation;GO:0048608//…
114884	0.93	0.32	-1.53916	7.02789e-06	1.20597e-06	OSBPL10	XM_005264844.4,XM_017005668.1,XM_017005667.1,XM_011533326.2,NM_001174060.1,NM_017784.4,XM_017005670.1,XM_005264843.3,XM_005264845.1,XM_017005669.1	Known_gene	10	31660825	31981850	chr3	-	321026	4653	0.32	0.93	-1.53916	7.02789e-06	1.20597e-06		K20465//oxysterol-binding protein-related protein 9/10/11;K20465//oxysterol-binding protein-related protein 9/10/11;K20465//oxysterol-binding protein-related protein 9/10/11;K20465//oxysterol-binding protein-related protein 9/10/11;K20465//oxysterol-binding protein-related protein 9/10/11;K20465//oxysterol-binding protein-related protein 9/10/11;K20465//oxysterol-binding protein-related protein 9…	gi|19923812|ref|NP_060254.2||0|oxysterol-binding protein-related protein 10 isoform 1 [Homo sapiens]	GO:0051234//establishment of localization;GO:0006869//lipid transport;GO:0071702//organic substance transport;GO:0010876//lipid localization;GO:0033036//macromolecule localization;GO:0006810//transport;GO:0051179//localization;GO:0044424//intracellular part;GO:0005623//cell;GO:0043226//organelle;GO:0005856//cytoskeleton;GO:0043232//intracellular non-membrane-bounded organelle;GO:0043228//non-memb…
4017	45.61	15.7	-1.53859	1.70642e-236	3.62746e-239	LOXL2	NM_002318.2	Known_gene	1	23296897	23404209	chr8	-	107313	3810	15.7	45.61	-1.53859	1.70642e-236	3.62746e-239		K00280//lysyl oxidase-like protein 2/3/4 [EC:1.4.3.-]	gi|4505011|ref|NP_002309.1||0|lysyl oxidase homolog 2 precursor [Homo sapiens]	GO:0001935//endothelial cell proliferation;GO:0007568//aging;GO:0048519//negative regulation of biological process;GO:0009892//negative regulation of metabolic process;GO:0009890//negative regulation of biosynthetic process;GO:0043062//extracellular structure organization;GO:0001944//vasculature development;GO:0006464//cellular protein modification process;GO:0050794//regulation of cellular proce…
57221	3.8	1.32	-1.52546	4.37217e-77	4.10496e-79	ARFGEF3	NM_020340.4	Known_gene	1	138161916	138344663	chr6	+	182748	14882	1.32	3.8	-1.52546	4.37217e-77	4.10496e-79		K17572//brefeldin A-inhibited guanine nucleotide-exchange protein 3	gi|154350241|ref|NP_065073.3||0|brefeldin A-inhibited guanine nucleotide-exchange protein 3 [Homo sapiens]	GO:0009892//negative regulation of metabolic process;GO:0010646//regulation of cell communication;GO:0035303//regulation of dephosphorylation;GO:0051174//regulation of phosphorus metabolic process;GO:0051336//regulation of hydrolase activity;GO:0051056//regulation of small GTPase mediated signal transduction;GO:0051234//establishment of localization;GO:0048523//negative regulation of cellular pro…
55647	2.4	0.84	-1.51457	1.55661e-05	2.80622e-06	RAB20	NM_017817.2	Known_gene	1	110523066	110561737	chr13	-	38672	1522	0.84	2.4	-1.51457	1.55661e-05	2.80622e-06		K07911//Ras-related protein Rab-20	gi|8923401|ref|NP_060287.1||6.51599e-177|ras-related protein Rab-20 [Homo sapiens]	GO:0030641//regulation of cellular pH;GO:0051453//regulation of intracellular pH;GO:0090383//phagosome acidification;GO:0065008//regulation of biological quality;GO:0055080//cation homeostasis;GO:0001845//phagolysosome assembly;GO:0051452//intracellular pH reduction;GO:0070925//organelle assembly;GO:0016050//vesicle organization;GO:0006873//cellular ion homeostasis;GO:0045851//pH reduction;GO:001…
55321	2.74	0.96	-1.51307	9.74286e-05	2.0015e-05	TMEM74B	XM_017027923.1,XM_011529285.2,XM_011529284.2,NM_001304748.1,XM_011529283.2,XM_011529281.2,XM_011529282.2,XM_017027924.1,NM_018354.2,XM_017027925.1,NM_001304749.1	Known_gene	11	1180561	1188138	chr20	-	7578	2763	0.96	2.74	-1.51307	9.74286e-05	2.0015e-05			gi|754169280|ref|NP_001291678.1||8.24398e-167|transmembrane protein 74B isoform 2 [Homo sapiens]	GO:0016020//membrane;GO:0044425//membrane part;GO:0031224//intrinsic component of membrane;GO:0016021//integral component of membrane;
50487	6.67	2.34	-1.51118	1.59614e-24	6.07918e-26	PLA2G3	NM_015715.4,XM_011530204.1,XM_011530205.1	Known_gene	3	31134807	31140607	chr22	-	5801	2921	2.34	6.67	-1.51118	1.59614e-24	6.07918e-26		K01047//secretory phospholipase A2 [EC:3.1.1.4]+ko00590//Arachidonic acid metabolism+ko04975//Fat digestion and absorption+ko04972//Pancreatic secretion+ko00564//Glycerophospholipid metabolism+ko00565//Ether lipid metabolism+ko04270//Vascular smooth muscle contraction+ko04014//Ras signaling pathway+ko00592//alpha-Linolenic acid metabolism+ko00591//Linoleic acid metabolism+ko01100//Metabolic pathw…	gi|142976884|ref|NP_056530.2||0|group 3 secretory phospholipase A2 precursor [Homo sapiens]	GO:0044249//cellular biosynthetic process;GO:0044255//cellular lipid metabolic process;GO:0030031//cell projection assembly;GO:1901575//organic substance catabolic process;GO:0022607//cellular component assembly;GO:0044237//cellular metabolic process;GO:0044085//cellular component biogenesis;GO:0046474//glycerophospholipid biosynthetic process;GO:0044782//cilium organization;GO:0030030//cell proj…
168455	11.67	4.13	-1.49859	9.90725e-68	1.08813e-69	CCDC71L	NM_175884.4	Known_gene	1	106656765	106661188	chr7	-	4424	4424	4.13	11.67	-1.49859	9.90725e-68	1.08813e-69		K06243//laminin, beta 2+ko05222//Small cell lung cancer+ko04512//ECM-receptor interaction+ko04510//Focal adhesion+ko05146//Amoebiasis+ko05145//Toxoplasmosis+ko05200//Pathways in cancer+ko04151//PI3K-Akt signaling pathway+ko05165//Human papillomavirus infection	gi|57242766|ref|NP_787080.2||8.38581e-163|coiled-coil domain-containing protein 71L [Homo sapiens]
9990	8.04	2.85	-1.49623	5.71531e-75	5.46726e-77	SLC12A6	NM_001042497.1,NM_001042495.1,NM_005135.2,NM_133647.1,XM_006720793.3,NM_001042496.1,NM_001042494.1,XM_011522269.2	Known_gene	8	34229996	34338064	chr15	-	108069	8237	2.85	8.04	-1.49623	5.71531e-75	5.46726e-77		K14427//solute carrier family 12 (potassium/chloride transporter), member 4/5/6;K14427//solute carrier family 12 (potassium/chloride transporter), member 4/5/6;K14427//solute carrier family 12 (potassium/chloride transporter), member 4/5/6;K14427//solute carrier family 12 (potassium/chloride transporter), member 4/5/6;K14427//solute carrier family 12 (potassium/chloride transporter), member 4/5/6…	gi|110224449|ref|NP_598408.1||0|solute carrier family 12 member 6 isoform a [Homo sapiens]	GO:0055085//transmembrane transport;GO:0072359//circulatory system development;GO:0006812//cation transport;GO:0048856//anatomical structure development;GO:0009651//response to salt stress;GO:0051716//cellular response to stimulus;GO:0009653//anatomical structure morphogenesis;GO:0032502//developmental process;GO:0007275//multicellular organism development;GO:0048514//blood vessel morphogenesis;G…
85439	0.31	0.11	-1.49476	5.19558e-05	1.01549e-05	STON2	XM_011537240.1,XM_011537242.1,NM_001256430.1,NM_033104.3,XM_006720279.1,XM_011537241.1	Known_gene	6	81260650	81427404	chr14	-	166755	12942	0.11	0.31	-1.49476	5.19558e-05	1.01549e-05		K20067//stonin-1/2;K20067//stonin-1/2;K20067//stonin-1/2;K20067//stonin-1/2;K20067//stonin-1/2;K20067//stonin-1/2	gi|21361863|ref|NP_149095.2||0|stonin-2 isoform 1 [Homo sapiens]	GO:0071705//nitrogen compound transport;GO:0051641//cellular localization;GO:0015833//peptide transport;GO:0070727//cellular macromolecule localization;GO:0030100//regulation of endocytosis;GO:0045184//establishment of protein localization;GO:0051649//establishment of localization in cell;GO:0006886//intracellular protein transport;GO:0006810//transport;GO:0065007//biological regulation;GO:007170…
26010	18.84	6.69	-1.49372	1.08549e-57	1.43578e-59	SPATS2L	NM_001100424.1,XM_005246456.1,NM_001100422.1,XM_005246458.1,NM_015535.2,XM_005246459.1,NM_001282744.1,XM_011510938.1,NM_001100423.1,XM_017003784.1,XM_017003787.1,NM_001282743.1,XM_017003786.1,XM_005246457.1,XM_017003783.1,XM_017003785.1,NM_001282735.1,XM_011510939.1	Known_gene	18	200305881	200482263	chr2	+	176383	6393	6.69	18.84	-1.49372	1.08549e-57	1.43578e-59			gi|154426312|ref|NP_001093894.1||0|SPATS2-like protein isoform b [Homo sapiens]	GO:0005634//nucleus;GO:0005737//cytoplasm;GO:0044446//intracellular organelle part;GO:0032991//macromolecular complex;GO:0043226//organelle;GO:0005730//nucleolus;GO:0043233//organelle lumen;GO:0070013//intracellular organelle lumen;GO:0044422//organelle part;GO:0044424//intracellular part;GO:0005623//cell;GO:0043231//intracellular membrane-bounded organelle;GO:0044464//cell part;GO:0031981//nucle…
159	46.88	16.7	-1.48912	1.07629e-167	3.43192e-170	ADSS	XM_011544108.2,NM_001126.3	Known_gene	2	244408492	244452134	chr1	-	43643	3452	16.7	46.88	-1.48912	1.07629e-167	3.43192e-170		K01939//adenylosuccinate synthase [EC:6.3.4.4]+ko00230//Purine metabolism+ko00250//Alanine, aspartate and glutamate metabolism+ko01100//Metabolic pathways;K01939//adenylosuccinate synthase [EC:6.3.4.4]+ko00230//Purine metabolism+ko00250//Alanine, aspartate and glutamate metabolism+ko01100//Metabolic pathways	gi|34577063|ref|NP_001117.2||0|adenylosuccinate synthetase isozyme 2 [Homo sapiens]	GO:0019693//ribose phosphate metabolic process;GO:0006167//AMP biosynthetic process;GO:0010243//response to organonitrogen compound;GO:0044281//small molecule metabolic process;GO:0006531//aspartate metabolic process;GO:0006139//nucleobase-containing compound metabolic process;GO:0044238//primary metabolic process;GO:0006807//nitrogen compound metabolic process;GO:0009987//cellular process;GO:190…
6591	1.14	0.41	-1.47534	0.000844179	0.00020682	SNAI2	NM_003068.4	Known_gene	1	48917677	48921440	chr8	-	3764	2112	0.41	1.14	-1.47534	0.000844179	0.00020682	zf-C2H2	K05706//snail 2+ko04390//Hippo signaling pathway+ko04520//Adherens junction	gi|11276067|ref|NP_003059.1||0|zinc finger protein SNAI2 [Homo sapiens]	GO:0051094//positive regulation of developmental process;GO:0060556//regulation of vitamin D biosynthetic process;GO:0051128//regulation of cellular component organization;GO:0048519//negative regulation of biological process;GO:0043473//pigmentation;GO:0050810//regulation of steroid biosynthetic process;GO:0032330//regulation of chondrocyte differentiation;GO:0031401//positive regulation of prot…
84210	1.11	0.4	-1.47249	0.000227827	4.98704e-05	ANKRD20A1	XM_011545682.2,XM_005272532.4,NM_032250.3	Known_gene	3	67859315	67902394	chr9	+	43080	3511	0.4	1.11	-1.47249	0.000227827	4.98704e-05	Others	K17299//POTE ankyrin domain family protein;K17299//POTE ankyrin domain family protein;K17299//POTE ankyrin domain family protein	gi|156104901|ref|NP_115626.2||0|ankyrin repeat domain-containing protein 20A1 [Homo sapiens]	GO:0016020//membrane;GO:0005623//cell;GO:0044464//cell part;GO:0071944//cell periphery;GO:0005886//plasma membrane;
665	35.54	12.84	-1.4688	4.68491e-158	1.60452e-160	BNIP3L	NM_004331.2,XM_005273617.3	Known_gene	2	26383007	26413128	chr8	+	30122	3500	12.84	35.54	-1.4688	4.68491e-158	1.60452e-160		K15465//BCL2/adenovirus E1B 19 kDa protein-interacting protein 3-like+ko04137//Mitophagy - animal;K15465//BCL2/adenovirus E1B 19 kDa protein-interacting protein 3-like+ko04137//Mitophagy - animal	gi|4757860|ref|NP_004322.1||1.05874e-158|BCL2/adenovirus E1B 19 kDa protein-interacting protein 3-like [Homo sapiens]	GO:0051607//defense response to virus;GO:0043207//response to external biotic stimulus;GO:0048519//negative regulation of biological process;GO:0035694//mitochondrial protein catabolic process;GO:0051817//modification of morphology or physiology of other organism involved in symbiotic interaction;GO:0009987//cellular process;GO:0048523//negative regulation of cellular process;GO:0098542//defense …
6373	2.6	0.95	-1.45251	6.45378e-06	1.10097e-06	CXCL11	NM_001302123.1,NM_005409.4	Known_gene	2	76033682	76036197	chr4	-	2516	1606	0.95	2.6	-1.45251	6.45378e-06	1.10097e-06		K12672//C-X-C motif chemokine 11+ko04620//Toll-like receptor signaling pathway+ko04062//Chemokine signaling pathway+ko04060//Cytokine-cytokine receptor interaction;K12672//C-X-C motif chemokine 11+ko04620//Toll-like receptor signaling pathway+ko04062//Chemokine signaling pathway+ko04060//Cytokine-cytokine receptor interaction	gi|4885589|ref|NP_005400.1||1.20138e-61|C-X-C motif chemokine 11 isoform 1 precursor [Homo sapiens]	GO:0050794//regulation of cellular process;GO:0042221//response to chemical;GO:0009987//cellular process;GO:0006955//immune response;GO:0006954//inflammatory response;GO:0009605//response to external stimulus;GO:0065007//biological regulation;GO:0040011//locomotion;GO:0007267//cell-cell signaling;GO:0002376//immune system process;GO:0042330//taxis;GO:0023052//signaling;GO:0007165//signal transduc…
2152	2.65	0.97	-1.44994	1.58663e-08	1.95061e-09	F3	NM_001993.4,NM_001178096.1	Known_gene	2	94529176	94541857	chr1	-	12682	2393	0.97	2.65	-1.44994	1.58663e-08	1.95061e-09		K03901//coagulation factor III (tissue factor)+ko04933//AGE-RAGE signaling pathway in diabetic complications+ko04610//Complement and coagulation cascades;K03901//coagulation factor III (tissue factor)+ko04933//AGE-RAGE signaling pathway in diabetic complications+ko04610//Complement and coagulation cascades	gi|296010912|ref|NP_001171567.1||1.9425e-174|tissue factor isoform 2 precursor [Homo sapiens]	GO:0048583//regulation of response to stimulus;GO:0050926//regulation of positive chemotaxis;GO:0023051//regulation of signaling;GO:0060548//negative regulation of cell death;GO:0072378//blood coagulation, fibrin clot formation;GO:0045862//positive regulation of proteolysis;GO:0010646//regulation of cell communication;GO:2001056//positive regulation of cysteine-type endopeptidase activity;GO:0032…
785	0.68	0.25	-1.44361	1.2331e-11	1.10604e-12	CACNB4	XM_017004885.1,NM_001145798.1,XM_017004883.1,XM_011511797.2,XM_011511798.2,NM_001005747.2,XM_017004880.1,XM_017004882.1,XM_017004887.1,XM_011511795.2,XM_017004886.1,XM_017004881.1,NM_000726.3,XM_017004884.1,NM_001320722.1,NM_001005746.2,XM_017004888.1,XM_011511796.2	Known_gene	18	151832771	152099988	chr2	-	267218	9692	0.25	0.68	-1.44361	1.2331e-11	1.10604e-12		K04865//voltage-dependent calcium channel beta-4+ko05414//Dilated cardiomyopathy (DCM)+ko05410//Hypertrophic cardiomyopathy (HCM)+ko05412//Arrhythmogenic right ventricular cardiomyopathy (ARVC)+ko04261//Adrenergic signaling in cardiomyocytes+ko04260//Cardiac muscle contraction+ko04010//MAPK signaling pathway+ko04921//Oxytocin signaling pathway;K04865//voltage-dependent calcium channel beta-4+ko05…	gi|224831262|ref|NP_001139270.1||0|voltage-dependent L-type calcium channel subunit beta-4 isoform d [Homo sapiens]	GO:0046717//acid secretion;GO:0002429//immune response-activating cell surface receptor signaling pathway;GO:0048858//cell projection morphogenesis;GO:0006793//phosphorus metabolic process;GO:0006874//cellular calcium ion homeostasis;GO:0048513//animal organ development;GO:0006139//nucleobase-containing compound metabolic process;GO:0098771//inorganic ion homeostasis;GO:0072521//purine-containing…
11259	1.06	0.39	-1.44252	5.94799e-05	1.1766e-05	FILIP1L	XM_011512371.2,NM_001042459.2,NM_001282794.1,NM_014890.3,NM_001282793.1,XM_006713486.2,NM_182909.3	Known_gene	7	99833144	100114513	chr3	-	281370	4224	0.39	1.06	-1.44252	5.94799e-05	1.1766e-05	Others		gi|109659845|ref|NP_878913.2||0|filamin A-interacting protein 1-like isoform 1 [Homo sapiens]	GO:0043229//intracellular organelle;GO:0043231//intracellular membrane-bounded organelle;GO:0005737//cytoplasm;GO:0043227//membrane-bounded organelle;GO:0005622//intracellular;GO:0016020//membrane;GO:0005634//nucleus;GO:0043226//organelle;GO:0044464//cell part;GO:0005623//cell;GO:0044424//intracellular part;
3485	5.46	2.02	-1.43455	6.9332e-10	7.3078e-11	IGFBP2	NM_001313990.1,NM_001313992.1,NM_000597.2,NM_001313993.1	Known_gene	4	216632828	216664436	chr2	+	31609	1430	2.02	5.46	-1.43455	6.9332e-10	7.3078e-11		K10138//insulin-like growth factor-binding protein 3+ko04218//Cellular senescence+ko05202//Transcriptional misregulation in cancer+ko04115//p53 signaling pathway;K10138//insulin-like growth factor-binding protein 3+ko04218//Cellular senescence+ko05202//Transcriptional misregulation in cancer+ko04115//p53 signaling pathway;K10138//insulin-like growth factor-binding protein 3+ko04218//Cellular sene…	gi|426338533|ref|XP_004033231.1||4.04111e-115|PREDICTED: insulin-like growth factor-binding protein 2 [Gorilla gorilla gorilla]	GO:1903037//regulation of leukocyte cell-cell adhesion;GO:0042102//positive regulation of T cell proliferation;GO:0048545//response to steroid hormone;GO:0022407//regulation of cell-cell adhesion;GO:0051249//regulation of lymphocyte activation;GO:0043567//regulation of insulin-like growth factor receptor signaling pathway;GO:0070665//positive regulation of leukocyte proliferation;GO:0051251//posi…
23255	2.77	1.03	-1.42724	6.63686e-20	3.35468e-21	MTCL1	XM_005258099.4,XM_017025675.1,XM_011525640.2,XM_017025672.1,XM_011525641.2,XM_017025671.1,XM_017025674.1,XM_005258098.3,XM_017025673.1,NM_015210.3	Known_gene	10	8705576	8832777	chr18	+	127202	7103	1.03	2.77	-1.42724	6.63686e-20	3.35468e-21	zf-C2H2	K01895//acetyl-CoA synthetase [EC:6.2.1.1]+ko01200//Carbon metabolism+ko00010//Glycolysis / Gluconeogenesis+ko00640//Propanoate metabolism+ko00620//Pyruvate metabolism+ko01100//Metabolic pathways+ko00630//Glyoxylate and dicarboxylate metabolism;K01895//acetyl-CoA synthetase [EC:6.2.1.1]+ko01200//Carbon metabolism+ko00010//Glycolysis / Gluconeogenesis+ko00640//Propanoate metabolism+ko00620//Pyruva…	gi|163644316|ref|NP_056025.2||0|microtubule cross-linking factor 1 [Homo sapiens]
152	3.41	1.27	-1.42494	1.06951e-08	1.2896e-09	ADRA2C	NM_000683.3	Known_gene	1	3766569	3768526	chr4	+	1958	1958	1.27	3.41	-1.42494	1.06951e-08	1.2896e-09	bHLH	K04140//adrenergic receptor alpha-2C+ko04022//cGMP-PKG signaling pathway+ko04080//Neuroactive ligand-receptor interaction	gi|71773208|ref|NP_000674.2||0|alpha-2C adrenergic receptor [Homo sapiens]	GO:2000026//regulation of multicellular organismal development;GO:0060284//regulation of cell development;GO:1902533//positive regulation of intracellular signal transduction;GO:0050896//response to stimulus;GO:0051241//negative regulation of multicellular organismal process;GO:0022414//reproductive process;GO:0043410//positive regulation of MAPK cascade;GO:0055114//oxidation-reduction process;GO…
147463	1.38	0.52	-1.40808	2.28129e-07	3.22358e-08	ANKRD29	XM_011525832.2,XM_017025561.1,NM_173505.3,XM_011525831.2,XM_011525830.2,NM_001308238.1	Known_gene	6	23598926	23662907	chr18	-	63982	5419	0.52	1.38	-1.40808	2.28129e-07	3.22358e-08	RHD	K15503//serine/threonine-protein phosphatase 6 regulatory ankyrin repeat subunit B;K15503//serine/threonine-protein phosphatase 6 regulatory ankyrin repeat subunit B;K15503//serine/threonine-protein phosphatase 6 regulatory ankyrin repeat subunit B;K15503//serine/threonine-protein phosphatase 6 regulatory ankyrin repeat subunit B;K15503//serine/threonine-protein phosphatase 6 regulatory ankyrin r…	gi|675794683|ref|XP_008953996.1||0|PREDICTED: ankyrin repeat domain-containing protein 29 isoform X3 [Pan paniscus]	GO:0044425//membrane part;GO:0016020//membrane;GO:0016021//integral component of membrane;GO:0031224//intrinsic component of membrane;
84958	7.93	3.02	-1.39277	4.24088e-17	2.51172e-18	SYTL1	NM_032872.2,NM_001193308.1,XM_006710990.1,XM_005246022.3,XM_006710991.1	Known_gene	5	27341992	27353932	chr1	+	11941	2121	3.02	7.93	-1.39277	4.24088e-17	2.51172e-18		K17598//synaptotagmin-like protein;K17598//synaptotagmin-like protein;K17598//synaptotagmin-like protein;K17598//synaptotagmin-like protein;K17598//synaptotagmin-like protein	gi|530361416|ref|XP_005246079.1||0|PREDICTED: synaptotagmin-like protein 1 isoform X1 [Homo sapiens]	GO:0046907//intracellular transport;GO:0071705//nitrogen compound transport;GO:0032940//secretion by cell;GO:0016192//vesicle-mediated transport;GO:0070727//cellular macromolecule localization;GO:0009987//cellular process;GO:0033036//macromolecule localization;GO:0051234//establishment of localization;GO:0051649//establishment of localization in cell;GO:0045184//establishment of protein localizat…
4861	8.79	3.35	-1.3917	8.70862e-16	5.7029e-17	NPAS1	XM_006723231.2,XM_011527002.1,XM_011526997.1,NM_002517.3,XM_017026841.1,XM_011527007.1,XM_017026842.1,NM_001321086.1,XM_011527006.1,XM_017026843.1,XM_017026844.1,XM_011527001.1,XM_011526999.1	Known_gene	13	47019820	47045775	chr19	+	25956	2340	3.35	8.79	-1.3917	8.70862e-16	5.7029e-17	Others	K09098//neuronal PAS domain-containing protein 1/3;K09098//neuronal PAS domain-containing protein 1/3;K09098//neuronal PAS domain-containing protein 1/3;K09098//neuronal PAS domain-containing protein 1/3;K09098//neuronal PAS domain-containing protein 1/3;K09098//neuronal PAS domain-containing protein 1/3;K09098//neuronal PAS domain-containing protein 1/3;K09098//neuronal PAS domain-containing pro…	gi|194386742|dbj|BAG61181.1||2.35827e-168|unnamed protein product [Homo sapiens]	GO:0006725//cellular aromatic compound metabolic process;GO:0009058//biosynthetic process;GO:0097659//nucleic acid-templated transcription;GO:0043170//macromolecule metabolic process;GO:0009987//cellular process;GO:1901362//organic cyclic compound biosynthetic process;GO:0006351//transcription, DNA-templated;GO:0006807//nitrogen compound metabolic process;GO:1901360//organic cyclic compound metab…
30012	15.46	5.91	-1.38731	2.98569e-27	9.99638e-29	TLX3	NM_021025.3	Known_gene	1	171309284	171312134	chr5	+	2851	1493	5.91	15.46	-1.38731	2.98569e-27	9.99638e-29	Homeobox	K15607//T-cell leukemia homeobox protein 3+ko05202//Transcriptional misregulation in cancer	gi|50355978|ref|NP_066305.2||0|T-cell leukemia homeobox protein 3 [Homo sapiens]	GO:0050768//negative regulation of neurogenesis;GO:0051239//regulation of multicellular organismal process;GO:0048519//negative regulation of biological process;GO:0051961//negative regulation of nervous system development;GO:0051241//negative regulation of multicellular organismal process;GO:0030182//neuron differentiation;GO:0002087//regulation of respiratory gaseous exchange by neurological sy…
4137	4.81	1.84	-1.38633	2.65837e-31	7.67606e-33	MAPT	XM_005257366.3,XM_005257368.4,NM_001123067.3,XM_005257365.4,XM_005257370.4,XM_005257367.4,NM_016834.4,XM_005257371.4,NM_001203252.1,NM_005910.5,NM_016841.4,NM_001203251.1,XM_005257369.4,NM_016835.4,XM_005257364.4,XM_005257362.4,NM_001123066.3	Known_gene	17	45894382	46028334	chr17	+	133953	6854	1.84	4.81	-1.38633	2.65837e-31	7.67606e-33		K04380//microtubule-associated protein tau+ko04010//MAPK signaling pathway+ko05010//Alzheimer's disease;K04380//microtubule-associated protein tau+ko04010//MAPK signaling pathway+ko05010//Alzheimer's disease;K04380//microtubule-associated protein tau+ko04010//MAPK signaling pathway+ko05010//Alzheimer's disease;K04380//microtubule-associated protein tau+ko04010//MAPK signaling pathway+ko05010//Alz…	gi|178557736|ref|NP_001116539.1||0|microtubule-associated protein tau isoform 5 [Homo sapiens]	GO:0008219//cell death;GO:0008344//adult locomotory behavior;GO:0010506//regulation of autophagy;GO:0060632//regulation of microtubule-based movement;GO:0012501//programmed cell death;GO:0019222//regulation of metabolic process;GO:0051674//localization of cell;GO:0007017//microtubule-based process;GO:0051179//localization;GO:0001558//regulation of cell growth;GO:0048518//positive regulation of bi…
7052	4.16	1.6	-1.37851	1.73351e-20	8.42442e-22	TGM2	NM_001323317.1,NM_001323316.1,NM_001323318.1,NM_198951.2,NM_004613.3,XM_011529028.1	Known_gene	6	38127387	38166578	chr20	-	39192	5127	1.6	4.16	-1.37851	1.73351e-20	8.42442e-22		K05625//transglutaminase 2 [EC:2.3.2.13]+ko05016//Huntington's disease;K05625//transglutaminase 2 [EC:2.3.2.13]+ko05016//Huntington's disease;K05625//transglutaminase 2 [EC:2.3.2.13]+ko05016//Huntington's disease;K05625//transglutaminase 2 [EC:2.3.2.13]+ko05016//Huntington's disease	gi|194381290|dbj|BAG58599.1||0|unnamed protein product [Homo sapiens]	GO:0048732//gland development;GO:0051259//protein oligomerization;GO:0006897//endocytosis;GO:0051179//localization;GO:0031347//regulation of defense response;GO:0022607//cellular component assembly;GO:0051716//cellular response to stimulus;GO:0006461//protein complex assembly;GO:0044085//cellular component biogenesis;GO:0032101//regulation of response to external stimulus;GO:0007204//positive reg…
286343	11.38	4.38	-1.3775	7.49803e-37	1.77544e-38	LURAP1L	NM_203403.1,XM_005251443.2	Known_gene	2	12774990	12823060	chr9	+	48071	2690	4.38	11.38	-1.3775	7.49803e-37	1.77544e-38			gi|42822876|ref|NP_981948.1||1.66039e-159|leucine rich adaptor protein 1-like [Homo sapiens]
8412	5.17	1.99	-1.3774	2.37217e-15	1.60526e-16	BCAR3	NM_001261409.1,NM_001308251.1,NM_001261408.1,XM_017002480.1,XM_011542251.2,NM_003567.3,NM_001261410.1	Known_gene	7	93561741	93847150	chr1	-	285410	3595	1.99	5.17	-1.3774	2.37217e-15	1.60526e-16		K08889//tyrosine-protein kinase Fer [EC:2.7.10.2];K08889//tyrosine-protein kinase Fer [EC:2.7.10.2]	gi|387157911|ref|NP_001248339.1||0|breast cancer anti-estrogen resistance protein 3 isoform 2 [Homo sapiens]	GO:0009987//cellular process;GO:0050789//regulation of biological process;GO:0050794//regulation of cellular process;GO:0007165//signal transduction;GO:0051716//cellular response to stimulus;GO:0023052//signaling;GO:0050896//response to stimulus;GO:0007264//small GTPase mediated signal transduction;GO:0042493//response to drug;GO:0042221//response to chemical;GO:0007154//cell communication;GO:006…
9022	17.15	6.61	-1.37549	4.07812e-16	2.59834e-17	CLIC3	XM_017015282.1,XM_017015281.1,NM_004669.2	Known_gene	3	136994608	136997929	chr9	-	3322	991	6.61	17.15	-1.37549	4.07812e-16	2.59834e-17		K05023//chloride intracellular channel protein 3;K05023//chloride intracellular channel protein 3;K05023//chloride intracellular channel protein 3	gi|40288290|ref|NP_004660.2||1.74437e-172|chloride intracellular channel protein 3 [Homo sapiens]	GO:0007165//signal transduction;GO:0009987//cellular process;GO:0007154//cell communication;GO:0006810//transport;GO:0065007//biological regulation;GO:0050794//regulation of cellular process;GO:0006820//anion transport;GO:0006821//chloride transport;GO:0051179//localization;GO:0015698//inorganic anion transport;GO:0006811//ion transport;GO:0050789//regulation of biological process;GO:0051716//cel…
23266	12.33	4.76	-1.37314	2.27188e-85	1.8379e-87	ADGRL2	XM_017000790.1,XM_017000786.1,XM_017000788.1,XM_017000795.1,XM_017000794.1,XM_017000791.1,XM_017000792.1,NM_012302.3,XM_017000793.1,XM_006710485.3,XM_017000785.1,XM_017000783.1,XM_017000789.1,XM_005270666.4,XM_017000796.1,NM_001297705.1,NM_001297706.1,XM_017000798.1,XM_017000782.1,NM_001297704.1,XM_006710489.3,XM_005270668.2,XM_017000797.1,XM_017000787.1,XM_006710488.2,XM_017000784.1	Known_gene	26	81306155	81992738	chr1	+	686584	6439	4.76	12.33	-1.37314	2.27188e-85	1.8379e-87		K04593//latrophilin 2;K04593//latrophilin 2;K04593//latrophilin 2;K04593//latrophilin 2;K04593//latrophilin 2;K04593//latrophilin 2;K04593//latrophilin 2;K04593//latrophilin 2;K04593//latrophilin 2;K04593//latrophilin 2;K04593//latrophilin 2;K04593//latrophilin 2;K04593//latrophilin 2;K04593//latrophilin 2;K04593//latrophilin 2;K04593//latrophilin 2;K04593//latrophilin 2	gi|119626727|gb|EAX06322.1||0|latrophilin 2, isoform CRA_b [Homo sapiens]	GO:0007218//neuropeptide signaling pathway;GO:0007154//cell communication;GO:0050789//regulation of biological process;GO:0007186//G-protein coupled receptor signaling pathway;GO:0009987//cellular process;GO:0023052//signaling;GO:0051716//cellular response to stimulus;GO:0050896//response to stimulus;GO:0065007//biological regulation;GO:0007165//signal transduction;GO:0050794//regulation of cellu…
154810	1.63	0.63	-1.37145	1.42169e-17	8.25226e-19	AMOTL1	XM_011542628.2,XM_011542626.2,XM_006718772.3,NM_001301007.1,XM_005273798.4,XM_005273801.4,NM_130847.2	Known_gene	7	94706418	94876753	chr11	+	170336	9137	0.63	1.63	-1.37145	1.42169e-17	8.25226e-19	CUT	K06104//angiomotin like+ko04530//Tight junction;K06104//angiomotin like+ko04530//Tight junction;K06104//angiomotin like+ko04530//Tight junction;K06104//angiomotin like+ko04530//Tight junction;K06104//angiomotin like+ko04530//Tight junction;K06104//angiomotin like+ko04530//Tight junction;K06104//angiomotin like+ko04530//Tight junction	gi|22027646|ref|NP_570899.1||0|angiomotin-like protein 1 isoform 1 [Homo sapiens]	GO:0010595//positive regulation of endothelial cell migration;GO:0051270//regulation of cellular component movement;GO:0050789//regulation of biological process;GO:0051272//positive regulation of cellular component movement;GO:0030335//positive regulation of cell migration;GO:0016477//cell migration;GO:0051716//cellular response to stimulus;GO:0051239//regulation of multicellular organismal proce…
5903	24.2	9.39	-1.36581	1.93518e-210	4.79938e-213	RANBP2	XM_017004625.1,NM_006267.4,XM_005264007.2,XM_005264004.2,XM_011511575.2,XM_005264005.4,XM_005264002.2,XM_011511576.2,XM_005264003.2,XM_017004623.1,XM_011511578.2,XM_017004624.1	Known_gene	12	108719446	109842301	chr2	+	1122856	11711	9.39	24.2	-1.36581	1.93518e-210	4.79938e-213		K12172//E3 SUMO-protein ligase RanBP2+ko03013//RNA transport;K12172//E3 SUMO-protein ligase RanBP2+ko03013//RNA transport;K12172//E3 SUMO-protein ligase RanBP2+ko03013//RNA transport;K12172//E3 SUMO-protein ligase RanBP2+ko03013//RNA transport;K12172//E3 SUMO-protein ligase RanBP2+ko03013//RNA transport;K12172//E3 SUMO-protein ligase RanBP2+ko03013//RNA transport;K12172//E3 SUMO-protein ligase Ra…	gi|119574259|gb|EAW53874.1||0|hCG1994636, isoform CRA_a [Homo sapiens]	GO:0044237//cellular metabolic process;GO:0034097//response to cytokine;GO:0051170//nuclear import;GO:0046907//intracellular transport;GO:0006457//protein folding;GO:0034504//protein localization to nucleus;GO:0051028//mRNA transport;GO:0007165//signal transduction;GO:0008104//protein localization;GO:0010033//response to organic substance;GO:0044419//interspecies interaction between organisms;GO:…
8764	2.23	0.87	-1.35796	0.000673446	0.000161929	TNFRSF14	XM_017002720.1,XM_006711019.2,XM_017002721.1,NM_001297605.1,XM_017002718.1,NM_003820.3,XM_011542383.2,XM_017002719.1	Known_gene	8	2555767	2565622	chr1	+	9856	3501	0.87	2.23	-1.35796	0.000673446	0.000161929		K05152//tumor necrosis factor receptor superfamily member 14+ko04060//Cytokine-cytokine receptor interaction+ko05168//Herpes simplex infection;K05152//tumor necrosis factor receptor superfamily member 14+ko04060//Cytokine-cytokine receptor interaction+ko05168//Herpes simplex infection;K05152//tumor necrosis factor receptor superfamily member 14+ko04060//Cytokine-cytokine receptor interaction+ko05…	gi|119576494|gb|EAW56090.1||2.69217e-144|tumor necrosis factor receptor superfamily, member 14 (herpesvirus entry mediator), isoform CRA_b [Homo sapiens]	GO:0002684//positive regulation of immune system process;GO:0050866//negative regulation of cell activation;GO:0007165//signal transduction;GO:0009987//cellular process;GO:0050865//regulation of cell activation;GO:0060255//regulation of macromolecule metabolic process;GO:0070663//regulation of leukocyte proliferation;GO:0048523//negative regulation of cellular process;GO:0031295//T cell costimula…
152519	0.64	0.25	-1.35614	0.000171395	3.66676e-05	NIPAL1	XM_017007784.1,NM_207330.2	Known_gene	2	48016772	48040173	chr4	+	23402	5302	0.25	0.64	-1.35614	0.000171395	3.66676e-05		K19364//magnesium transporter NIPA1;K19364//magnesium transporter NIPA1	gi|46409302|ref|NP_997213.1||0|magnesium transporter NIPA3 [Homo sapiens]	GO:0016021//integral component of membrane;GO:0016020//membrane;GO:0044425//membrane part;GO:0031224//intrinsic component of membrane;GO:0005215//transporter activity;GO:0015095//magnesium ion transmembrane transporter activity;GO:0022890//inorganic cation transmembrane transporter activity;GO:0046873//metal ion transmembrane transporter activity;GO:0022857//transmembrane transporter activity;GO:…
56889	103.15	40.38	-1.35303	0	0	TM9SF3	XM_011539977.1,XM_011539976.2,NM_020123.3	Known_gene	3	96518110	96587052	chr10	-	68943	6269	40.38	103.15	-1.35303	0	0		K17087//transmembrane 9 superfamily member 3;K17087//transmembrane 9 superfamily member 3;K17087//transmembrane 9 superfamily member 3	gi|190194386|ref|NP_064508.3||0|transmembrane 9 superfamily member 3 precursor [Homo sapiens]	GO:0016021//integral component of membrane;GO:0044425//membrane part;GO:0031224//intrinsic component of membrane;GO:0016020//membrane;
874	2.73	1.07	-1.35129	0.000374305	8.48734e-05	CBR3	XM_011529772.2,NM_001236.3	Known_gene	2	36134901	36146562	chr21	+	11662	1112	1.07	2.73	-1.35129	0.000374305	8.48734e-05		K00084//carbonyl reductase 3 [EC:1.1.1.184]+ko00980//Metabolism of xenobiotics by cytochrome P450+ko00590//Arachidonic acid metabolism+ko01100//Metabolic pathways;K00084//carbonyl reductase 3 [EC:1.1.1.184]+ko00980//Metabolism of xenobiotics by cytochrome P450+ko00590//Arachidonic acid metabolism+ko01100//Metabolic pathways	gi|4502601|ref|NP_001227.1||0|carbonyl reductase [NADPH] 3 [Homo sapiens]	GO:0044281//small molecule metabolic process;GO:0051187//cofactor catabolic process;GO:0042180//cellular ketone metabolic process;GO:0044248//cellular catabolic process;GO:0044282//small molecule catabolic process;GO:0006732//coenzyme metabolic process;GO:0051186//cofactor metabolic process;GO:0009056//catabolic process;GO:1901575//organic substance catabolic process;GO:0009109//coenzyme cataboli…
28978	134.42	53.26	-1.33562	3.78553e-146	1.49767e-148	TMEM14A	NM_014051.3	Known_gene	1	52671086	52686588	chr6	+	15503	1015	53.26	134.42	-1.33562	3.78553e-146	1.49767e-148			gi|119624784|gb|EAX04379.1||2.93635e-62|transmembrane protein 14A, isoform CRA_a [Homo sapiens]	GO:0044425//membrane part;GO:0016021//integral component of membrane;GO:0016020//membrane;GO:0031224//intrinsic component of membrane;GO:0005488//binding;GO:0005515//protein binding;
27344	25.1	9.97	-1.33202	4.12504e-29	1.30803e-30	PCSK1N	NM_013271.4	Known_gene	1	48831092	48835638	chrX	-	4547	1057	9.97	25.1	-1.33202	4.12504e-29	1.30803e-30	bHLH		gi|7019519|ref|NP_037403.1||2.7276e-169|proSAAS preproprotein [Homo sapiens]	GO:0031323//regulation of cellular metabolic process;GO:0006807//nitrogen compound metabolic process;GO:1901564//organonitrogen compound metabolic process;GO:0009605//response to external stimulus;GO:0043170//macromolecule metabolic process;GO:0065009//regulation of molecular function;GO:0030162//regulation of proteolysis;GO:0008152//metabolic process;GO:0010605//negative regulation of macromolec…
7164	2.63	1.05	-1.32467	0.000890863	0.00021952	TPD52L1	XM_017011237.1,XM_017011240.1,XM_005267122.2,NM_001300994.2,NM_001318903.1,XM_006715557.3,NM_001292026.2,NM_003287.3,NM_001318907.1,NM_001003396.2,NM_001003395.2,XM_017011238.1,XM_017011239.1,NM_001003397.2	Known_gene	14	125153483	125264407	chr6	+	110925	2385	1.05	2.63	-1.32467	0.000890863	0.00021952			gi|4507641|ref|NP_003278.1||5.87829e-149|tumor protein D53 isoform 1 [Homo sapiens]	GO:0023056//positive regulation of signaling;GO:0097194//execution phase of apoptosis;GO:0065009//regulation of molecular function;GO:1901360//organic cyclic compound metabolic process;GO:0009987//cellular process;GO:0046700//heterocycle catabolic process;GO:0030262//apoptotic nuclear changes;GO:0090305//nucleic acid phosphodiester bond hydrolysis;GO:0048583//regulation of response to stimulus;GO…
1040	1.35	0.54	-1.32193	2.5939e-07	3.68982e-08	CDS1	XM_005262687.2,NM_001263.3,XM_017007649.1,XM_017007651.1,XM_017007648.1,XM_017007650.1	Known_gene	6	84582904	84651340	chr4	+	68437	4538	0.54	1.35	-1.32193	2.5939e-07	3.68982e-08		K00981//phosphatidate cytidylyltransferase [EC:2.7.7.41]+ko04070//Phosphatidylinositol signaling system+ko00564//Glycerophospholipid metabolism+ko01100//Metabolic pathways;K00981//phosphatidate cytidylyltransferase [EC:2.7.7.41]+ko04070//Phosphatidylinositol signaling system+ko00564//Glycerophospholipid metabolism+ko01100//Metabolic pathways;K00981//phosphatidate cytidylyltransferase [EC:2.7.7.41…	gi|22035624|ref|NP_001254.2||0|phosphatidate cytidylyltransferase 1 [Homo sapiens]	GO:0010604//positive regulation of macromolecule metabolic process;GO:0033554//cellular response to stress;GO:1901360//organic cyclic compound metabolic process;GO:0010948//negative regulation of cell cycle process;GO:2000104//negative regulation of DNA-dependent DNA replication;GO:1902576//negative regulation of nuclear cell cycle DNA replication;GO:0090304//nucleic acid metabolic process;GO:000…
27074	3.4	1.36	-1.32193	6.42722e-13	5.1729e-14	LAMP3	XM_011512688.1,XM_005247360.4,NM_014398.3,XM_006713586.3	Known_gene	4	183122215	183162879	chr3	-	40665	3456	1.36	3.4	-1.32193	6.42722e-13	5.1729e-14		K06562//lysosomal-associated membrane protein 3+ko04142//Lysosome;K06562//lysosomal-associated membrane protein 3+ko04142//Lysosome;K06562//lysosomal-associated membrane protein 3+ko04142//Lysosome;K06562//lysosomal-associated membrane protein 3+ko04142//Lysosome	gi|38455385|ref|NP_055213.2||0|lysosome-associated membrane glycoprotein 3 precursor [Homo sapiens]	GO:0008283//cell proliferation;GO:0098805//whole membrane;GO:0005737//cytoplasm;GO:0031090//organelle membrane;GO:0005769//early endosome;GO:0016021//integral component of membrane;GO:0012505//endomembrane system;GO:0005768//endosome;GO:0005622//intracellular;GO:0031410//cytoplasmic vesicle;GO:0098588//bounding membrane of organelle;GO:0097708//intracellular vesicle;GO:0071944//cell periphery;GO:…
84168	0.6	0.24	-1.32193	5.33042e-05	1.04342e-05	ANTXR1	NM_053034.2,NM_018153.3,NM_032208.2,XM_017005076.1,XM_017005077.1,XM_017005075.1	Known_gene	6	69013144	69249327	chr2	+	236184	5893	0.24	0.6	-1.32193	5.33042e-05	1.04342e-05	Homeobox	K20909//anthrax toxin receptor+ko04621//NOD-like receptor signaling pathway;K20909//anthrax toxin receptor+ko04621//NOD-like receptor signaling pathway;K20909//anthrax toxin receptor+ko04621//NOD-like receptor signaling pathway;K20909//anthrax toxin receptor+ko04621//NOD-like receptor signaling pathway;K20909//anthrax toxin receptor+ko04621//NOD-like receptor signaling pathway;K20909//anthrax tox…	gi|114577864|ref|XP_525774.2||0|PREDICTED: anthrax toxin receptor 1 isoform X1 [Pan troglodytes]	GO:0032502//developmental process;GO:0016043//cellular component organization;GO:0007155//cell adhesion;GO:0048856//anatomical structure development;GO:0000003//reproduction;GO:0000902//cell morphogenesis;GO:0030029//actin filament-based process;GO:0071840//cellular component organization or biogenesis;GO:0031589//cell-substrate adhesion;GO:0032989//cellular component morphogenesis;GO:0022414//re…
100132074	1.64	0.66	-1.31316	3.12845e-05	5.88928e-06	FOXO6	NM_001291281.2	Known_gene	1	41361931	41383591	chr1	+	21661	2389	0.66	1.64	-1.31316	3.12845e-05	5.88928e-06	Fork	K17847//forkhead box protein O6+ko04068//FoxO signaling pathway	gi|849540648|ref|NP_001278210.2||0|forkhead box protein O6 [Homo sapiens]
2863	4.56	1.84	-1.30933	2.27421e-14	1.64908e-15	GPR39	XM_011511021.2,NM_001508.2	Known_gene	2	132415972	132646596	chr2	+	230625	2821	1.84	4.56	-1.30933	2.27421e-14	1.64908e-15		K08412//G protein-coupled receptor 39;K08412//G protein-coupled receptor 39	gi|4504097|ref|NP_001499.1||0|G-protein coupled receptor 39 [Homo sapiens]	GO:0051716//cellular response to stimulus;GO:0009987//cellular process;GO:0007165//signal transduction;GO:0065007//biological regulation;GO:0023052//signaling;GO:0007186//G-protein coupled receptor signaling pathway;GO:0050789//regulation of biological process;GO:0007154//cell communication;GO:0050794//regulation of cellular process;GO:0050896//response to stimulus;GO:0044464//cell part;GO:007194…
8106	27.83	11.29	-1.3016	1.16857e-91	8.55638e-94	PABPN1	NM_004643.3	Known_gene	1	23320188	23326185	chr14	+	5998	3102	11.29	27.83	-1.3016	1.16857e-91	8.55638e-94		K14396//polyadenylate-binding protein 2+ko03015//mRNA surveillance pathway+ko05164//Influenza A	gi|4758876|ref|NP_004634.1||0|polyadenylate-binding protein 2 [Homo sapiens]	GO:0009987//cellular process;GO:0071427//mRNA-containing ribonucleoprotein complex export from nucleus;GO:0008152//metabolic process;GO:0050789//regulation of biological process;GO:0000375//RNA splicing, via transesterification reactions;GO:0006725//cellular aromatic compound metabolic process;GO:0051028//mRNA transport;GO:0044403//symbiosis, encompassing mutualism through parasitism;GO:0009059//…
148398	23.24	9.43	-1.30128	3.89745e-63	4.57982e-65	SAMD11	NM_152486.2	Known_gene	1	925741	944581	chr1	+	18841	2554	9.43	23.24	-1.30128	3.89745e-63	4.57982e-65	zf-C2HC	K11456//polyhomeotic-like protein 1;K11457//polyhomeotic-like protein 2	gi|76881819|ref|NP_689699.2||0|sterile alpha motif domain-containing protein 11 [Homo sapiens]
56917	1.65	0.67	-1.30023	0.000639287	0.000152546	MEIS3	NM_001301059.1,NM_020160.2,XM_011527139.2,NM_001009813.2,XM_011527140.1,XM_011527136.2,XM_017027011.1,XM_011527138.2	Known_gene	8	47403118	47422315	chr19	-	19198	2220	0.67	1.65	-1.30023	0.000639287	0.000152546	Homeobox	K16671//homeobox protein Meis3;K16671//homeobox protein Meis3;K16671//homeobox protein Meis3;K16671//homeobox protein Meis3;K16671//homeobox protein Meis3;K16671//homeobox protein Meis3;K16671//homeobox protein Meis3;K16671//homeobox protein Meis3	gi|57863279|ref|NP_001009813.1||0|homeobox protein Meis3 isoform 2 [Homo sapiens]	GO:0043069//negative regulation of programmed cell death;GO:0009966//regulation of signal transduction;GO:0051897//positive regulation of protein kinase B signaling;GO:0051896//regulation of protein kinase B signaling;GO:0010941//regulation of cell death;GO:0023051//regulation of signaling;GO:0023056//positive regulation of signaling;GO:1902531//regulation of intracellular signal transduction;GO:…
1271	3.74	1.52	-1.29897	8.89271e-09	1.06387e-09	CNTFR	NM_147164.2,XM_017014262.1,XM_017014261.1,XM_017014263.1,NM_001842.4,NM_001207011.1,XM_017014260.1,XM_017014264.1,XM_017014265.1	Known_gene	9	34551432	34590386	chr9	-	38955	2570	1.52	3.74	-1.29897	8.89271e-09	1.06387e-09		K05059//ciliary neurotrophic factor receptor+ko04630//Jak-STAT signaling pathway+ko04060//Cytokine-cytokine receptor interaction;K05059//ciliary neurotrophic factor receptor+ko04630//Jak-STAT signaling pathway+ko04060//Cytokine-cytokine receptor interaction	gi|675793290|ref|XP_008953437.1||0|PREDICTED: ciliary neurotrophic factor receptor subunit alpha isoform X1 [Pan paniscus]	GO:0042981//regulation of apoptotic process;GO:0009987//cellular process;GO:0051716//cellular response to stimulus;GO:0019221//cytokine-mediated signaling pathway;GO:1901214//regulation of neuron death;GO:0043067//regulation of programmed cell death;GO:0050794//regulation of cellular process;GO:0007165//signal transduction;GO:0048519//negative regulation of biological process;GO:0071310//cellular…
283554	1.08	0.44	-1.29546	3.12747e-05	5.88928e-06	GPR137C	NM_001099652.1	Known_gene	1	52553148	52637713	chr14	+	84566	3888	0.44	1.08	-1.29546	3.12747e-05	5.88928e-06			gi|153792393|ref|NP_001093122.1||0|integral membrane protein GPR137C [Homo sapiens]	GO:0016021//integral component of membrane;GO:0031224//intrinsic component of membrane;GO:0044425//membrane part;GO:0016020//membrane;
348	4.36	1.78	-1.29245	3.4642e-06	5.6806e-07	APOE	NM_000041.3,NM_001302690.1,NM_001302689.1,NM_001302691.1,NM_001302688.1	Known_gene	5	44905749	44909395	chr19	+	3647	1297	1.78	4.36	-1.29245	3.4642e-06	5.6806e-07		K04524//apolipoprotein E+ko04979//Cholesterol metabolism+ko05010//Alzheimer's disease;K04524//apolipoprotein E+ko04979//Cholesterol metabolism+ko05010//Alzheimer's disease	gi|4557325|ref|NP_000032.1||0|apolipoprotein E isoform b precursor [Homo sapiens]	GO:0008285//negative regulation of cell proliferation;GO:0014070//response to organic cyclic compound;GO:0044282//small molecule catabolic process;GO:1901615//organic hydroxy compound metabolic process;GO:0051094//positive regulation of developmental process;GO:0008152//metabolic process;GO:0009892//negative regulation of metabolic process;GO:0001933//negative regulation of protein phosphorylatio…
8869	4.92	2.01	-1.29146	5.26579e-12	4.5584e-13	ST3GAL5	XM_017005212.1,XM_017005209.1,XM_017005210.1,XM_017005203.1,XM_017005208.1,XM_017005204.1,XM_017005211.1,XM_017005213.1,XM_005264630.4,XM_017005205.1,XM_011533143.2,NM_003896.3,XM_017005207.1,XM_017005206.1,NM_001042437.1,XM_017005214.1,XM_017005201.1,XM_017005202.1,XM_017005215.1,XM_017005200.1,XM_017005199.1	Known_gene	21	85839148	85889034	chr2	-	49887	4025	2.01	4.92	-1.29146	5.26579e-12	4.5584e-13		K03370//lactosylceramide alpha-2,3-sialyltransferase (sialyltransferase 9) [EC:2.4.99.9]+ko00604//Glycosphingolipid biosynthesis - ganglio series+ko01100//Metabolic pathways;K03370//lactosylceramide alpha-2,3-sialyltransferase (sialyltransferase 9) [EC:2.4.99.9]+ko00604//Glycosphingolipid biosynthesis - ganglio series+ko01100//Metabolic pathways;K03370//lactosylceramide alpha-2,3-sialyltransferas…	gi|109633044|ref|NP_003887.3||0|lactosylceramide alpha-2,3-sialyltransferase isoform 1 [Homo sapiens]	GO:0006629//lipid metabolic process;GO:0009247//glycolipid biosynthetic process;GO:0044249//cellular biosynthetic process;GO:0006486//protein glycosylation;GO:0006664//glycolipid metabolic process;GO:0043603//cellular amide metabolic process;GO:0043604//amide biosynthetic process;GO:0006665//sphingolipid metabolic process;GO:0044238//primary metabolic process;GO:0043412//macromolecule modificatio…
11247	10.64	4.35	-1.29041	2.72211e-18	1.51094e-19	NXPH4	NM_007224.3,XM_017018747.1	Known_gene	2	57216795	57226449	chr12	+	9655	1804	4.35	10.64	-1.29041	2.72211e-18	1.51094e-19		K16657//neurexophilin-2;K00600//glycine hydroxymethyltransferase [EC:2.1.2.1]+ko00670//One carbon pool by folate+ko01200//Carbon metabolism+ko01523//Antifolate resistance+ko01230//Biosynthesis of amino acids+ko00260//Glycine, serine and threonine metabolism+ko01100//Metabolic pathways+ko00630//Glyoxylate and dicarboxylate metabolism;K16656//neurexophilin-1;K16657//neurexophilin-2;K16656//neurexop…	gi|39930315|ref|NP_009155.1||0|neurexophilin-4 precursor [Homo sapiens]	GO:0051716//cellular response to stimulus;GO:0023052//signaling;GO:0007154//cell communication;GO:0050896//response to stimulus;GO:0050794//regulation of cellular process;GO:0009987//cellular process;GO:0065007//biological regulation;GO:0007218//neuropeptide signaling pathway;GO:0007165//signal transduction;GO:0050789//regulation of biological process;GO:0007186//G-protein coupled receptor signal…
987	13.85	5.67	-1.28847	1.02318e-23	4.048e-25	LRBA	NM_006726.4,XM_011532434.2,XM_017008874.1,XM_005263373.2,XM_005263375.3,XM_005263374.3,XM_017008873.1,NM_001199282.2,XM_017008872.1,XM_005263372.3	Known_gene	10	150264515	151015725	chr4	-	751211	10286	5.67	13.85	-1.28847	1.02318e-23	4.048e-25		K18953//factor associated with neutral sphingomyelinase activation+ko04071//Sphingolipid signaling pathway;K18953//factor associated with neutral sphingomyelinase activation+ko04071//Sphingolipid signaling pathway;K18953//factor associated with neutral sphingomyelinase activation+ko04071//Sphingolipid signaling pathway;K18953//factor associated with neutral sphingomyelinase activation+ko04071//Sp…	gi|148233596|ref|NP_006717.2||0|lipopolysaccharide-responsive and beige-like anchor protein isoform 2 [Homo sapiens]	GO:0005764//lysosome;GO:0043231//intracellular membrane-bounded organelle;GO:0000323//lytic vacuole;GO:0071944//cell periphery;GO:0016020//membrane;GO:0044444//cytoplasmic part;GO:0044424//intracellular part;GO:0044464//cell part;GO:0005622//intracellular;GO:0043229//intracellular organelle;GO:0005737//cytoplasm;GO:0043226//organelle;GO:0005623//cell;GO:0044425//membrane part;GO:0005773//vacuole;…
4862	4.85	1.99	-1.28522	1.61897e-22	6.90226e-24	NPAS2	XM_011511243.2,XM_011511242.2,XM_017004216.1,NM_002518.3,XM_005263959.2,XM_017004215.1,XM_017004217.1,XM_005263960.2,XM_017004214.1,XM_005263961.4,XM_005263953.2	Known_gene	11	100820151	100996829	chr2	+	176679	5875	1.99	4.85	-1.28522	1.61897e-22	6.90226e-24	bHLH	K09026//neuronal PAS domain-containing protein 2+ko04710//Circadian rhythm;K09026//neuronal PAS domain-containing protein 2+ko04710//Circadian rhythm;K09026//neuronal PAS domain-containing protein 2+ko04710//Circadian rhythm;K09026//neuronal PAS domain-containing protein 2+ko04710//Circadian rhythm;K09026//neuronal PAS domain-containing protein 2+ko04710//Circadian rhythm;K09026//neuronal PAS dom…	gi|22027471|ref|NP_002509.2||0|neuronal PAS domain-containing protein 2 [Homo sapiens]	GO:0048518//positive regulation of biological process;GO:0010468//regulation of gene expression;GO:0009987//cellular process;GO:0031326//regulation of cellular biosynthetic process;GO:0071704//organic substance metabolic process;GO:0048731//system development;GO:0042745//circadian sleep/wake cycle;GO:0031325//positive regulation of cellular metabolic process;GO:0032501//multicellular organismal p…
85417	0.73	0.3	-1.28293	0.000409679	9.3717e-05	CCNB3	XM_017029918.1,NM_033670.2,XM_017029916.1,XM_017029913.1,XM_017029915.1,XM_017029917.1,NM_033031.2,XM_017029914.1	Known_gene	8	50202713	50351914	chrX	+	149202	4724	0.3	0.73	-1.28293	0.000409679	9.3717e-05		K05868//cyclin B+ko04218//Cellular senescence+ko04914//Progesterone-mediated oocyte maturation+ko04115//p53 signaling pathway+ko04114//Oocyte meiosis+ko04110//Cell cycle+ko04068//FoxO signaling pathway;K05868//cyclin B+ko04218//Cellular senescence+ko04914//Progesterone-mediated oocyte maturation+ko04115//p53 signaling pathway+ko04114//Oocyte meiosis+ko04110//Cell cycle+ko04068//FoxO signaling pat…	gi|16306525|ref|NP_391990.1||0|G2/mitotic-specific cyclin-B3 isoform 1 [Homo sapiens]	GO:0051301//cell division;GO:0043549//regulation of kinase activity;GO:0000079//regulation of cyclin-dependent protein serine/threonine kinase activity;GO:0060255//regulation of macromolecule metabolic process;GO:1902749//regulation of cell cycle G2/M phase transition;GO:0032268//regulation of cellular protein metabolic process;GO:1904029//regulation of cyclin-dependent protein kinase activity;GO…
83990	11.12	4.57	-1.28289	1.40481e-39	3.06096e-41	BRIP1	XM_017025201.1,XM_011525335.2,XM_011525339.2,NM_032043.2,XM_017025203.1,XM_011525334.2,XM_011525333.2,XM_011525341.2,XM_011525337.2,XM_017025200.1,XM_011525332.2,XM_011525338.2,XM_011525340.2,XM_017025202.1,XM_011525336.2	Known_gene	15	61679186	61864120	chr17	-	184935	8166	4.57	11.12	-1.28289	1.40481e-39	3.06096e-41		K15362//fanconi anemia group J protein [EC:3.6.4.12]+ko03440//Homologous recombination+ko03460//Fanconi anemia pathway;K15362//fanconi anemia group J protein [EC:3.6.4.12]+ko03440//Homologous recombination+ko03460//Fanconi anemia pathway;K15362//fanconi anemia group J protein [EC:3.6.4.12]+ko03440//Homologous recombination+ko03460//Fanconi anemia pathway;K15362//fanconi anemia group J protein [EC…	gi|301897118|ref|NP_114432.2||0|Fanconi anemia group J protein [Homo sapiens]	GO:2000112//regulation of cellular macromolecule biosynthetic process;GO:0046483//heterocycle metabolic process;GO:1901576//organic substance biosynthetic process;GO:0044249//cellular biosynthetic process;GO:1901360//organic cyclic compound metabolic process;GO:0009889//regulation of biosynthetic process;GO:0048523//negative regulation of cellular process;GO:0051252//regulation of RNA metabolic p…
441459	4.82	2	-1.26903	1.30727e-20	6.3144e-22	ANKRD18B	XM_011517881.2,NM_001244752.1,XM_017014728.1,XM_011517883.2,XM_011517885.2	Known_gene	5	33524403	33578755	chr9	+	54353	7004	2	4.82	-1.26903	1.30727e-20	6.3144e-22	Others	K17299//POTE ankyrin domain family protein;K17299//POTE ankyrin domain family protein;K17299//POTE ankyrin domain family protein;K17299//POTE ankyrin domain family protein;K17299//POTE ankyrin domain family protein	gi|347954819|ref|NP_001231681.1||0|ankyrin repeat domain-containing protein 18B [Homo sapiens]
58528	18.61	7.76	-1.26195	6.66299e-94	4.72134e-96	RRAGD	XM_005248755.4,XM_011536022.2,NM_021244.4	Known_gene	3	89363509	89412470	chr6	-	48962	6078	7.76	18.61	-1.26195	6.66299e-94	4.72134e-96		K16186//Ras-related GTP-binding protein C/D+ko04140//Autophagy - animal+ko04150//mTOR signaling pathway;K16186//Ras-related GTP-binding protein C/D+ko04140//Autophagy - animal+ko04150//mTOR signaling pathway;K16186//Ras-related GTP-binding protein C/D+ko04140//Autophagy - animal+ko04150//mTOR signaling pathway	gi|11034847|ref|NP_067067.1||0|ras-related GTP-binding protein D [Homo sapiens]	GO:0048518//positive regulation of biological process;GO:0023051//regulation of signaling;GO:0009719//response to endogenous stimulus;GO:0010647//positive regulation of cell communication;GO:0009966//regulation of signal transduction;GO:0071495//cellular response to endogenous stimulus;GO:0051641//cellular localization;GO:0071417//cellular response to organonitrogen compound;GO:0071230//cellular …
6620	7.13	2.98	-1.25859	6.61869e-10	6.96848e-11	SNCB	NM_001318037.1,XM_006714916.2,XM_011534640.2,NM_001001502.2,NM_001318034.1,XM_006714914.3,NM_001318035.1,NM_001318036.1,XM_006714915.3,NM_003085.4	Known_gene	10	176620084	176630561	chr5	-	10478	1580	2.98	7.13	-1.25859	6.61869e-10	6.96848e-11		K04528//alpha-synuclein+ko05010//Alzheimer's disease+ko05012//Parkinson's disease;K04528//alpha-synuclein+ko05010//Alzheimer's disease+ko05012//Parkinson's disease;K04528//alpha-synuclein+ko05010//Alzheimer's disease+ko05012//Parkinson's disease;K04528//alpha-synuclein+ko05010//Alzheimer's disease+ko05012//Parkinson's disease	gi|4507111|ref|NP_003076.1||1.55332e-88|beta-synuclein isoform 1 [Homo sapiens]	GO:0097164//ammonium ion metabolic process;GO:0042417//dopamine metabolic process;GO:1901214//regulation of neuron death;GO:0060548//negative regulation of cell death;GO:0099537//trans-synaptic signaling;GO:0018958//phenol-containing compound metabolic process;GO:0009987//cellular process;GO:0043066//negative regulation of apoptotic process;GO:0006807//nitrogen compound metabolic process;GO:19013…
119392	21.02	8.82	-1.25291	5.93903e-32	1.67632e-33	SFR1	XM_005269521.3,NM_145247.4,NM_001002759.1,XM_017015672.1	Known_gene	4	104122058	104126385	chr10	+	4328	2076	8.82	21.02	-1.25291	5.93903e-32	1.67632e-33			gi|50593526|ref|NP_001002759.1||1.33664e-177|swi5-dependent recombination DNA repair protein 1 homolog isoform a [Homo sapiens]	GO:0006807//nitrogen compound metabolic process;GO:0044237//cellular metabolic process;GO:0051716//cellular response to stimulus;GO:0006725//cellular aromatic compound metabolic process;GO:0050896//response to stimulus;GO:0033554//cellular response to stress;GO:0008152//metabolic process;GO:0071704//organic substance metabolic process;GO:0034641//cellular nitrogen compound metabolic process;GO:00…
8938	1.5	0.63	-1.25154	1.29728e-07	1.77643e-08	BAIAP3	NM_003933.4,NM_001286464.1,NM_001199096.1,NM_001199098.1,XM_011522729.1,XM_011522730.2,XM_011522728.1,NM_001199097.1,NM_001199099.1	Known_gene	9	1333605	1349441	chr16	+	15837	5225	0.63	1.5	-1.25154	1.29728e-07	1.77643e-08		K15621//BAI1-associated protein 3+ko05202//Transcriptional misregulation in cancer;K15621//BAI1-associated protein 3+ko05202//Transcriptional misregulation in cancer;K15621//BAI1-associated protein 3+ko05202//Transcriptional misregulation in cancer;K15621//BAI1-associated protein 3+ko05202//Transcriptional misregulation in cancer;K15621//BAI1-associated protein 3+ko05202//Transcriptional misregul…	gi|15451914|ref|NP_003924.2||0|BAI1-associated protein 3 isoform 1 [Homo sapiens]	GO:0065008//regulation of biological quality;GO:0051716//cellular response to stimulus;GO:0050789//regulation of biological process;GO:0050896//response to stimulus;GO:0051649//establishment of localization in cell;GO:0023061//signal release;GO:0065007//biological regulation;GO:0099643//signal release from synapse;GO:0007165//signal transduction;GO:0006836//neurotransmitter transport;GO:0051179//…
83852	0.69	0.29	-1.25054	0.000118315	2.45992e-05	SETDB2	NM_001320699.1,NM_031915.2,NM_001160308.2	Known_gene	3	49444293	49495003	chr13	+	50711	6220	0.29	0.69	-1.25054	0.000118315	2.45992e-05	MBD	K18494//histone-lysine N-methyltransferase SETDB2 [EC:2.1.1.43]+ko00310//Lysine degradation;K18494//histone-lysine N-methyltransferase SETDB2 [EC:2.1.1.43]+ko00310//Lysine degradation;K18494//histone-lysine N-methyltransferase SETDB2 [EC:2.1.1.43]+ko00310//Lysine degradation	gi|238624095|ref|NP_114121.2||0|histone-lysine N-methyltransferase SETDB2 isoform a [Homo sapiens]	GO:0003143//embryonic heart tube morphogenesis;GO:0034968//histone lysine methylation;GO:0032259//methylation;GO:0035239//tube morphogenesis;GO:0061647//histone H3-K9 modification;GO:0050789//regulation of biological process;GO:0071704//organic substance metabolic process;GO:0065007//biological regulation;GO:0031327//negative regulation of cellular biosynthetic process;GO:1902679//negative regula…
1191	67.69	28.46	-1.25001	1.06046e-192	2.94312e-195	CLU	NM_001831.3,XM_006716284.2	Known_gene	2	27596917	27616717	chr8	-	19801	3688	28.46	67.69	-1.25001	1.06046e-192	2.94312e-195		K17252//clusterin+ko04610//Complement and coagulation cascades;K17252//clusterin+ko04610//Complement and coagulation cascades	gi|355594753|ref|NP_001822.3||0|clusterin preproprotein [Homo sapiens]	GO:1903362//regulation of cellular protein catabolic process;GO:0051246//regulation of protein metabolic process;GO:0010942//positive regulation of cell death;GO:0009611//response to wounding;GO:0044238//primary metabolic process;GO:0050794//regulation of cellular process;GO:0032463//negative regulation of protein homooligomerization;GO:0065007//biological regulation;GO:0031396//regulation of pro…
1047	14.01	5.92	-1.24279	4.60769e-38	1.04207e-39	CLGN	NM_004362.2,NM_001130675.1	Known_gene	2	140388453	140427661	chr4	-	39209	2822	5.92	14.01	-1.24279	4.60769e-38	1.04207e-39	zf-C2HC	K09551//calmegin	gi|4758004|ref|NP_004353.1||0|calmegin precursor [Homo sapiens]	GO:0000003//reproduction;GO:0022607//cellular component assembly;GO:0043933//macromolecular complex subunit organization;GO:0009988//cell-cell recognition;GO:0044703//multi-organism reproductive process;GO:0044085//cellular component biogenesis;GO:0009566//fertilization;GO:0006461//protein complex assembly;GO:0035036//sperm-egg recognition;GO:0065003//macromolecular complex assembly;GO:0007339//b…
5865	3.69	1.56	-1.24207	2.07718e-60	2.58804e-62	RAB3B	XM_017001958.1,NM_002867.3	Known_gene	2	51907956	51990764	chr1	-	82809	12844	1.56	3.69	-1.24207	2.07718e-60	2.58804e-62		K06108//Ras-related protein Rab-3B	gi|19923750|ref|NP_002858.2||4.50769e-164|ras-related protein Rab-3B [Homo sapiens]	GO:0009987//cellular process;GO:0019538//protein metabolic process;GO:0044267//cellular protein metabolic process;GO:0006810//transport;GO:0033036//macromolecule localization;GO:0018198//peptidyl-cysteine modification;GO:0007264//small GTPase mediated signal transduction;GO:0071704//organic substance metabolic process;GO:0008152//metabolic process;GO:0008213//protein alkylation;GO:0051234//establ…
6674	9.96	4.22	-1.2389	1.52903e-37	3.5122e-39	SPAG1	XM_011517241.2,NM_003114.4,XM_017013755.1,XM_011517242.2,XM_011517243.2,XM_017013754.1,NM_172218.2,XM_011517240.2,XM_011517245.2	Known_gene	9	100157869	100241904	chr8	+	84036	3947	4.22	9.96	-1.2389	1.52903e-37	3.5122e-39		K19870//sperm-associated antigen 1;K19870//sperm-associated antigen 1;K19870//sperm-associated antigen 1;K19870//sperm-associated antigen 1;K19870//sperm-associated antigen 1;K19870//sperm-associated antigen 1	gi|27262636|ref|NP_003105.2||0|sperm-associated antigen 1 [Homo sapiens]	GO:0019953//sexual reproduction;GO:0009566//fertilization;GO:0007338//single fertilization;GO:0022414//reproductive process;GO:0051704//multi-organism process;GO:0044703//multi-organism reproductive process;GO:0000003//reproduction;GO:0005737//cytoplasm;GO:0043227//membrane-bounded organelle;GO:0005623//cell;GO:0044446//intracellular organelle part;GO:0044422//organelle part;GO:0070013//intracell…
8681	1.51	0.64	-1.2384	9.46544e-06	1.64772e-06	JMJD7-PLA2G4B	NM_005090.3,NM_001198588.1	Known_gene	2	41828085	41848148	chr15	+	20064	3367	0.64	1.51	-1.2384	9.46544e-06	1.64772e-06		K16342//cytosolic phospholipase A2 [EC:3.1.1.4]+ko04730//Long-term depression+ko04217//Necroptosis+ko04072//Phospholipase D signaling pathway+ko04913//Ovarian steroidogenesis+ko04912//GnRH signaling pathway+ko04724//Glutamatergic synapse+ko04726//Serotonergic synapse+ko00590//Arachidonic acid metabolism+ko04611//Platelet activation+ko04664//Fc epsilon RI signaling pathway+ko04750//Inflammatory me…	gi|310703680|ref|NP_001185517.1||0|JMJD7-PLA2G4B protein isoform b [Homo sapiens]	GO:0005743//mitochondrial inner membrane;GO:0031982//vesicle;GO:0098805//whole membrane;GO:0005622//intracellular;GO:0097708//intracellular vesicle;GO:0005829//cytosol;GO:0044433//cytoplasmic vesicle part;GO:0044422//organelle part;GO:0031967//organelle envelope;GO:0012505//endomembrane system;GO:0005576//extracellular region;GO:0005769//early endosome;GO:0044446//intracellular organelle part;GO:…
9254	0.92	0.39	-1.23816	1.55644e-05	2.805e-06	CACNA2D2	XM_005265581.4,NM_001005505.2,NM_001291101.1,NM_001174051.2,NM_006030.3,XM_011534243.2	Known_gene	6	50362613	50504244	chr3	-	141632	5680	0.39	0.92	-1.23816	1.55644e-05	2.805e-06		K04859//voltage-dependent calcium channel alpha-2/delta-2+ko05414//Dilated cardiomyopathy (DCM)+ko05410//Hypertrophic cardiomyopathy (HCM)+ko05412//Arrhythmogenic right ventricular cardiomyopathy (ARVC)+ko04261//Adrenergic signaling in cardiomyocytes+ko04260//Cardiac muscle contraction+ko04010//MAPK signaling pathway+ko04921//Oxytocin signaling pathway;K04859//voltage-dependent calcium channel al…	gi|291290994|ref|NP_001167522.1||0|voltage-dependent calcium channel subunit alpha-2/delta-2 isoform c precursor [Homo sapiens]	GO:0032879//regulation of localization;GO:0050808//synapse organization;GO:0015980//energy derivation by oxidation of organic compounds;GO:0071840//cellular component organization or biogenesis;GO:0048639//positive regulation of developmental growth;GO:0044281//small molecule metabolic process;GO:0050789//regulation of biological process;GO:0050804//modulation of chemical synaptic transmission;GO…
129293	9.47	4.02	-1.23617	1.37208e-28	4.4156e-30	TRABD2A	NM_001277053.1,XM_011532504.1,NM_001080824.2,NM_001307978.1	Known_gene	4	84821650	84881975	chr2	-	60326	3520	4.02	9.47	-1.23617	1.37208e-28	4.4156e-30			gi|119619958|gb|EAW99552.1||0|hCG33937, isoform CRA_d [Homo sapiens]	GO:0048583//regulation of response to stimulus;GO:0006464//cellular protein modification process;GO:0018158//protein oxidation;GO:0023057//negative regulation of signaling;GO:0048585//negative regulation of response to stimulus;GO:0050794//regulation of cellular process;GO:0009968//negative regulation of signal transduction;GO:0048856//anatomical structure development;GO:0065007//biological regul…
287	1.59	0.68	-1.22542	1.73892e-12	1.44987e-13	ANK2	XM_017008112.1,XM_017008111.1,XM_017008104.1,XM_017008092.1,XM_017008097.1,XM_017008100.1,XM_017008105.1,XM_017008074.1,XM_017008073.1,XM_017008094.1,XM_005262945.2,XM_017008089.1,XM_017008110.1,XM_017008069.1,XM_017008101.1,XM_017008067.1,XM_017008076.1,XM_017008106.1,XM_017008095.1,XM_017008081.1,XM_017008071.1,XM_017008083.1,XM_017008085.1,XM_017008099.1,XM_017008075.1,XM_017008091.1,XM_017008…	Known_gene	50	112706083	113383740	chr4	+	677658	15805	0.68	1.59	-1.22542	1.73892e-12	1.44987e-13	Others	K10380//ankyrin+ko04624//Toll and Imd signaling pathway+ko05205//Proteoglycans in cancer;K10380//ankyrin+ko04624//Toll and Imd signaling pathway+ko05205//Proteoglycans in cancer;K10380//ankyrin+ko04624//Toll and Imd signaling pathway+ko05205//Proteoglycans in cancer;K10380//ankyrin+ko04624//Toll and Imd signaling pathway+ko05205//Proteoglycans in cancer;K10380//ankyrin+ko04624//Toll and Imd signa…	gi|119626692|gb|EAX06287.1||0|ankyrin 2, neuronal, isoform CRA_a [Homo sapiens]	GO:0048731//system development;GO:0034764//positive regulation of transmembrane transport;GO:0060255//regulation of macromolecule metabolic process;GO:1901021//positive regulation of calcium ion transmembrane transporter activity;GO:0032989//cellular component morphogenesis;GO:0003230//cardiac atrium development;GO:0051239//regulation of multicellular organismal process;GO:0006941//striated muscl…
4131	5.68	2.43	-1.22493	2.15477e-65	2.44296e-67	MAP1B	NM_001324255.1,NM_005909.4	Known_gene	2	72107268	72209570	chr5	+	102303	12002	2.43	5.68	-1.22493	2.15477e-65	2.44296e-67	MYB	K10429//microtubule-associated protein 1;K10429//microtubule-associated protein 1	gi|153945728|ref|NP_005900.2||0|microtubule-associated protein 1B [Homo sapiens]	GO:0030030//cell projection organization;GO:0048638//regulation of developmental growth;GO:0007017//microtubule-based process;GO:0048468//cell development;GO:0051240//positive regulation of multicellular organismal process;GO:0032386//regulation of intracellular transport;GO:0051656//establishment of organelle localization;GO:0061387//regulation of extent of cell growth;GO:0022008//neurogenesis;G…
84002	4.26	1.83	-1.21901	8.43597e-17	5.11588e-18	B3GNT5	XM_011513228.2,XM_011513225.2,XM_005247824.3,NM_032047.4,XM_005247825.3,XM_011513229.2,XM_017007309.1,XM_011513227.2,XM_005247823.4,XM_011513226.2	Known_gene	10	183253207	183273391	chr3	+	20185	5396	1.83	4.26	-1.21901	8.43597e-17	5.11588e-18		K03766//beta-1,3-N-acetylglucosaminyltransferase 5 [EC:2.4.1.206]+ko00601//Glycosphingolipid biosynthesis - lacto and neolacto series+ko01100//Metabolic pathways	gi|14042986|ref|NP_114436.1||0|lactosylceramide 1,3-N-acetyl-beta-D-glucosaminyltransferase [Homo sapiens]	GO:0044260//cellular macromolecule metabolic process;GO:0034645//cellular macromolecule biosynthetic process;GO:0043413//macromolecule glycosylation;GO:0006807//nitrogen compound metabolic process;GO:1901135//carbohydrate derivative metabolic process;GO:0006629//lipid metabolic process;GO:1903509//liposaccharide metabolic process;GO:1901576//organic substance biosynthetic process;GO:0043412//macr…
23224	7.59	3.28	-1.2104	1.87821e-14	1.35196e-15	SYNE2	NM_182914.2,XM_005267457.1,XM_017021103.1,XM_005267456.1,XM_005267458.1,XM_017021101.1,XM_011536580.1,XM_011536582.1,XM_011536575.2,XM_011536576.2,NM_015180.4,XM_017021102.1,XM_005267459.1,NM_182910.2,XM_011536574.1,XM_011536584.2,XM_011536581.1,XM_011536579.1,XM_011536578.1,XM_011536577.2,XM_017021104.1,XM_005267454.1,NM_182913.2	Known_gene	23	63761904	64226449	chr14	+	464546	22105	3.28	7.59	-1.2104	1.87821e-14	1.35196e-15	Others	K19346//nesprin-2;K19346//nesprin-2;K19346//nesprin-2;K19346//nesprin-2;K19346//nesprin-2;K19346//nesprin-2;K19346//nesprin-2;K19346//nesprin-2;K19346//nesprin-2;K19346//nesprin-2;K19346//nesprin-2;K19346//nesprin-2;K19346//nesprin-2;K19346//nesprin-2;K19346//nesprin-2;K19346//nesprin-2;K19346//nesprin-2;K19346//nesprin-2	gi|118918403|ref|NP_055995.4||0|nesprin-2 isoform 1 [Homo sapiens]	GO:0051642//centrosome localization;GO:0045185//maintenance of protein location;GO:0051640//organelle localization;GO:0007097//nuclear migration;GO:0051647//nucleus localization;GO:0031022//nuclear migration along microfilament;GO:0010256//endomembrane system organization;GO:0040012//regulation of locomotion;GO:0070727//cellular macromolecule localization;GO:0034504//protein localization to nucle…
4502	192.2	83.44	-1.2038	4.06641e-78	3.72184e-80	MT2A	NM_005953.3	Known_gene	1	56608566	56609497	chr16	+	932	419	83.44	192.2	-1.2038	4.06641e-78	3.72184e-80		K14739//metallothionein 1/2+ko04212//Longevity regulating pathway - worm+ko04978//Mineral absorption	gi|5174764|ref|NP_005944.1||1.90549e-29|metallothionein-2 [Homo sapiens]	GO:0006955//immune response;GO:0050794//regulation of cellular process;GO:0050789//regulation of biological process;GO:0055070//copper ion homeostasis;GO:0055080//cation homeostasis;GO:0071346//cellular response to interferon-gamma;GO:0010043//response to zinc ion;GO:0040008//regulation of growth;GO:0006878//cellular copper ion homeostasis;GO:0030003//cellular cation homeostasis;GO:0019725//cellu…
5329	21.35	9.27	-1.20359	2.65938e-28	8.6369e-30	PLAUR	NM_001005376.2,XM_017026873.1,XM_011527031.2,NM_001301037.1,XM_005258990.4,NM_002659.3,XM_011527029.1,XM_017026872.1,XM_011527028.2,XM_011527027.2,XM_011527030.2,NM_001005377.2	Known_gene	12	43646095	43670346	chr19	-	24252	1785	9.27	21.35	-1.20359	2.65938e-28	8.6369e-30		K03985//plasminogen activator, urokinase receptor+ko04610//Complement and coagulation cascades+ko05205//Proteoglycans in cancer;K03985//plasminogen activator, urokinase receptor+ko04610//Complement and coagulation cascades+ko05205//Proteoglycans in cancer;K03985//plasminogen activator, urokinase receptor+ko04610//Complement and coagulation cascades+ko05205//Proteoglycans in cancer;K03985//plasmin…	gi|4505865|ref|NP_002650.1||0|urokinase plasminogen activator surface receptor isoform 1 precursor [Homo sapiens]	GO:0006807//nitrogen compound metabolic process;GO:1901135//carbohydrate derivative metabolic process;GO:0044238//primary metabolic process;GO:0019222//regulation of metabolic process;GO:0007165//signal transduction;GO:0016255//attachment of GPI anchor to protein;GO:0080134//regulation of response to stress;GO:1903034//regulation of response to wounding;GO:0030195//negative regulation of blood co…
8543	0.92	0.4	-1.20163	2.14696e-05	3.95036e-06	LMO4	XM_005271291.3,NM_006769.3	Known_gene	2	87328468	87348923	chr1	+	20456	6111	0.4	0.92	-1.20163	2.14696e-05	3.95036e-06	zf-C2H2	K15612//rhombotin-2+ko05202//Transcriptional misregulation in cancer	gi|521037877|gb|EPQ19654.1||3.00699e-120|LIM domain transcription factor LMO4 [Myotis brandtii]	GO:0009653//anatomical structure morphogenesis;GO:0065007//biological regulation;GO:0021953//central nervous system neuron differentiation;GO:0072175//epithelial tube formation;GO:0048731//system development;GO:0048519//negative regulation of biological process;GO:0031328//positive regulation of cellular biosynthetic process;GO:0007399//nervous system development;GO:0051129//negative regulation o…
10076	4.99	2.17	-1.20134	1.65401e-23	6.6512e-25	PTPRU	NM_005704.4,NM_133177.3,NM_001195001.1,XM_016999992.1,NM_133178.3,XM_016999995.1,XM_016999994.1,XM_016999993.1,XM_006710269.2	Known_gene	9	29236516	29326813	chr1	+	90298	5622	2.17	4.99	-1.20134	1.65401e-23	6.6512e-25		K16662//receptor-type tyrosine-protein phosphatase U [EC:3.1.3.48];K16662//receptor-type tyrosine-protein phosphatase U [EC:3.1.3.48];K16662//receptor-type tyrosine-protein phosphatase U [EC:3.1.3.48];K16662//receptor-type tyrosine-protein phosphatase U [EC:3.1.3.48];K16662//receptor-type tyrosine-protein phosphatase U [EC:3.1.3.48];K16662//receptor-type tyrosine-protein phosphatase U [EC:3.1.3.4…	gi|110735402|ref|NP_005695.3||0|receptor-type tyrosine-protein phosphatase U isoform 3 precursor [Homo sapiens]	GO:0051716//cellular response to stimulus;GO:0032879//regulation of localization;GO:0043170//macromolecule metabolic process;GO:0008104//protein localization;GO:0006793//phosphorus metabolic process;GO:0044260//cellular macromolecule metabolic process;GO:0098609//cell-cell adhesion;GO:0007167//enzyme linked receptor protein signaling pathway;GO:0006470//protein dephosphorylation;GO:0033036//macro…
9388	2.31	1.01	-1.19354	1.73851e-09	1.92689e-10	LIPG	NM_006033.3,XM_011526267.1,XM_005258390.1,NM_001308006.1,XM_017026095.1,XM_011526265.2	Known_gene	6	49560699	49592908	chr18	+	32210	4984	1.01	2.31	-1.19354	1.73851e-09	1.92689e-10		K01046//triacylglycerol lipase [EC:3.1.1.3];K01046//triacylglycerol lipase [EC:3.1.1.3];K01046//triacylglycerol lipase [EC:3.1.1.3];K01046//triacylglycerol lipase [EC:3.1.1.3];K01046//triacylglycerol lipase [EC:3.1.1.3];K01046//triacylglycerol lipase [EC:3.1.1.3]	gi|5174497|ref|NP_006024.1||0|endothelial lipase isoform 1 precursor [Homo sapiens]	GO:0044237//cellular metabolic process;GO:0071840//cellular component organization or biogenesis;GO:0016042//lipid catabolic process;GO:0050794//regulation of cellular process;GO:0032376//positive regulation of cholesterol transport;GO:0034369//plasma lipoprotein particle remodeling;GO:0051234//establishment of localization;GO:0031323//regulation of cellular metabolic process;GO:0006793//phosphor…
10867	17.62	7.73	-1.18867	1.35556e-97	9.20514e-100	TSPAN9	NM_001168320.1,NM_006675.4,XM_011520913.2,XM_011520912.2	Known_gene	4	3077355	3286564	chr12	+	209210	4351	7.73	17.62	-1.18867	1.35556e-97	9.20514e-100		K17350//tetraspanin-9;K17350//tetraspanin-9	gi|544467550|ref|XP_005569889.1||1.57641e-176|PREDICTED: tetraspanin-9 isoform X1 [Macaca fascicularis]	GO:0030055//cell-substrate junction;GO:0097197//tetraspanin-enriched microdomain;GO:0044425//membrane part;GO:0005887//integral component of plasma membrane;GO:0005924//cell-substrate adherens junction;GO:0031226//intrinsic component of plasma membrane;GO:0030054//cell junction;GO:0031224//intrinsic component of membrane;GO:0016020//membrane;GO:0005925//focal adhesion;GO:0071944//cell periphery;G…
102723728	97.94	43.04	-1.18622	9.19551e-138	3.85522e-140	LOC102723728	XM_006720996.3	Known_gene	1	18417325	18434790	chr16	-	17466	1561	43.04	97.94	-1.18622	9.19551e-138	3.85522e-140
22998	2.34	1.03	-1.18386	1.95027e-13	1.50287e-14	LIMCH1	XM_017007905.1,XM_017007900.1,XM_017007895.1,XM_017007894.1,XM_017007901.1,XM_011513656.1,XM_011513648.1,XM_011513646.1,XM_011513643.1,XM_005248072.1,NM_001289122.1,XM_006713996.1,NM_001112720.2,XM_017007896.1,XM_005248074.1,XM_011513649.1,XM_005248061.1,XM_017007897.1,XM_017007899.1,XM_005248060.1,XM_017007898.1,XM_011513653.1,NM_001112717.2,NM_014988.3,XM_011513655.1,XM_011513654.1,NM_001289124…	Known_gene	42	41359607	41700044	chr4	+	340438	8762	1.03	2.34	-1.18386	1.95027e-13	1.50287e-14		K06084//F-box protein 20+ko04520//Adherens junction;K06084//F-box protein 20+ko04520//Adherens junction;K06084//F-box protein 20+ko04520//Adherens junction;K06084//F-box protein 20+ko04520//Adherens junction;K06084//F-box protein 20+ko04520//Adherens junction;K06084//F-box protein 20+ko04520//Adherens junction;K06084//F-box protein 20+ko04520//Adherens junction;K06084//F-box protein 20+ko04520//A…	gi|163310741|ref|NP_055803.2||0|LIM and calponin homology domains-containing protein 1 isoform a [Homo sapiens]	GO:0016043//cellular component organization;GO:0030036//actin cytoskeleton organization;GO:0009987//cellular process;GO:0031032//actomyosin structure organization;GO:0007010//cytoskeleton organization;GO:0071840//cellular component organization or biogenesis;GO:0030029//actin filament-based process;GO:0006996//organelle organization;GO:0003779//actin binding;GO:0005488//binding;GO:0046914//transi…
64838	6.39	2.84	-1.16993	5.10416e-10	5.31062e-11	FNDC4	NM_022823.2,XM_005264499.3	Known_gene	2	27491883	27495303	chr2	-	3421	1671	2.84	6.39	-1.16993	5.10416e-10	5.31062e-11		K05121//endothelial-specific receptor tyrosine kinase [EC:2.7.10.1]+ko05323//Rheumatoid arthritis+ko04151//PI3K-Akt signaling pathway+ko04010//MAPK signaling pathway+ko04014//Ras signaling pathway+ko04015//Rap1 signaling pathway+ko04066//HIF-1 signaling pathway;K05121//endothelial-specific receptor tyrosine kinase [EC:2.7.10.1]+ko05323//Rheumatoid arthritis+ko04151//PI3K-Akt signaling pathway+ko0…	gi|12383064|ref|NP_073734.1||2.229e-169|fibronectin type III domain-containing protein 4 precursor [Homo sapiens]	GO:0016021//integral component of membrane;GO:0016020//membrane;GO:0043226//organelle;GO:0044425//membrane part;GO:0071944//cell periphery;GO:0005623//cell;GO:0044444//cytoplasmic part;GO:0005737//cytoplasm;GO:0044464//cell part;GO:0012505//endomembrane system;GO:0043227//membrane-bounded organelle;GO:0043229//intracellular organelle;GO:0043231//intracellular membrane-bounded organelle;GO:0005783…
3956	1737.39	774.38	-1.16581	0	0	LGALS1	NM_002305.3	Known_gene	1	37675606	37679802	chr22	+	4197	558	774.38	1737.39	-1.16581	0	0		K06830//galectin-1	gi|4504981|ref|NP_002296.1||2.49151e-96|galectin-1 [Homo sapiens]	GO:0061061//muscle structure development;GO:0009967//positive regulation of signal transduction;GO:0010721//negative regulation of cell development;GO:0048699//generation of neurons;GO:0050789//regulation of biological process;GO:0048878//chemical homeostasis;GO:0050767//regulation of neurogenesis;GO:0022409//positive regulation of cell-cell adhesion;GO:0009611//response to wounding;GO:0034284//r…
6281	271.72	121.18	-1.16497	1.6726e-251	3.25928e-254	S100A10	NM_002966.2	Known_gene	1	151982910	151994238	chr1	-	11329	1055	121.18	271.72	-1.16497	1.6726e-251	3.25928e-254		K17274//calpactin-1 light chain	gi|119573783|gb|EAW53398.1||5.43701e-68|S100 calcium binding protein A10 (annexin II ligand, calpactin I, light polypeptide (p11)), isoform CRA_b, partial [Homo sapiens]	GO:0051099//positive regulation of binding;GO:0065007//biological regulation;GO:0050896//response to stimulus;GO:0051716//cellular response to stimulus;GO:0007165//signal transduction;GO:0071229//cellular response to acid chemical;GO:0070887//cellular response to chemical stimulus;GO:0065009//regulation of molecular function;GO:0001101//response to acid chemical;GO:0044093//positive regulation of…
54103	2.12	0.95	-1.15806	1.10035e-06	1.68025e-07	GSAP	XM_011516330.2,XM_017012350.1,XM_017012351.1,NM_017439.3,XM_017012343.1,XM_011516327.2,XM_017012344.1,XM_011516325.2,XM_017012347.1,XM_011516326.2,XM_017012345.1,XM_011516332.2,XM_017012348.1,XM_011516331.2,XM_017012349.1,XM_017012346.1	Known_gene	16	77310751	77416429	chr7	-	105679	3765	0.95	2.12	-1.15806	1.10035e-06	1.68025e-07			gi|148612805|ref|NP_059135.2||0|gamma-secretase-activating protein [Homo sapiens]	GO:0043170//macromolecule metabolic process;GO:0044238//primary metabolic process;GO:0008152//metabolic process;GO:0034205//amyloid-beta formation;GO:0051246//regulation of protein metabolic process;GO:0044237//cellular metabolic process;GO:0006807//nitrogen compound metabolic process;GO:1901564//organonitrogen compound metabolic process;GO:0030162//regulation of proteolysis;GO:0051171//regulatio…
5270	2.09	0.94	-1.15277	0.000102886	2.11786e-05	SERPINE2	NM_006216.3,XM_017004331.1,XM_017004329.1,NM_001136530.1,XM_017004332.1,NM_001136528.1,XM_017004330.1,XM_005246641.2	Known_gene	8	223975048	224039319	chr2	-	64272	2259	0.94	2.09	-1.15277	0.000102886	2.11786e-05		K16643//glia-derived nexin;K16643//glia-derived nexin;K16643//glia-derived nexin;K16643//glia-derived nexin	gi|211904156|ref|NP_001130002.1||0|glia-derived nexin isoform c precursor [Homo sapiens]	GO:0051960//regulation of nervous system development;GO:0009888//tissue development;GO:0007610//behavior;GO:0032101//regulation of response to external stimulus;GO:0034110//regulation of homotypic cell-cell adhesion;GO:0051172//negative regulation of nitrogen compound metabolic process;GO:0043271//negative regulation of ion transport;GO:0007618//mating;GO:0045861//negative regulation of proteolys…
55224	2.62	1.18	-1.15078	8.26287e-06	1.43008e-06	ETNK2	XM_011509715.1,NM_001297762.1,NM_018208.3,NM_001297761.1,XM_011509714.2,XM_017001632.1,NM_001297760.1	Known_gene	7	204131061	204152182	chr1	-	21122	2720	1.18	2.62	-1.15078	8.26287e-06	1.43008e-06		K00894//ethanolamine kinase [EC:2.7.1.82]+ko00564//Glycerophospholipid metabolism+ko01100//Metabolic pathways;K00894//ethanolamine kinase [EC:2.7.1.82]+ko00564//Glycerophospholipid metabolism+ko01100//Metabolic pathways;K00894//ethanolamine kinase [EC:2.7.1.82]+ko00564//Glycerophospholipid metabolism+ko01100//Metabolic pathways;K00894//ethanolamine kinase [EC:2.7.1.82]+ko00564//Glycerophospholipi…	gi|186659525|ref|NP_060678.2||0|ethanolamine kinase 2 isoform 1 [Homo sapiens]	GO:0048513//animal organ development;GO:0008152//metabolic process;GO:0006796//phosphate-containing compound metabolic process;GO:0009790//embryo development;GO:0032501//multicellular organismal process;GO:0035264//multicellular organism growth;GO:0009791//post-embryonic development;GO:0048731//system development;GO:0040007//growth;GO:0046474//glycerophospholipid biosynthetic process;GO:0048608//…
5167	0.51	0.23	-1.14886	0.00036295	8.20416e-05	ENPP1	XM_011535896.1,NM_006208.2	Known_gene	2	131808016	131895155	chr6	+	87140	7442	0.23	0.51	-1.14886	0.00036295	8.20416e-05		K01513//ectonucleotide pyrophosphatase/phosphodiesterase family member 1/3 [EC:3.1.4.1 3.6.1.9]+ko00230//Purine metabolism+ko00770//Pantothenate and CoA biosynthesis+ko00240//Pyrimidine metabolism+ko00760//Nicotinate and nicotinamide metabolism+ko00500//Starch and sucrose metabolism+ko00740//Riboflavin metabolism+ko01100//Metabolic pathways;K01513//ectonucleotide pyrophosphatase/phosphodiesterase…	gi|170650661|ref|NP_006199.2||0|ectonucleotide pyrophosphatase/phosphodiesterase family member 1 [Homo sapiens]	GO:0009987//cellular process;GO:0051049//regulation of transport;GO:2000112//regulation of cellular macromolecule biosynthetic process;GO:0019693//ribose phosphate metabolic process;GO:0072506//trivalent inorganic anion homeostasis;GO:2000113//negative regulation of cellular macromolecule biosynthetic process;GO:0033865//nucleoside bisphosphate metabolic process;GO:0010962//regulation of glucan b…
57159	1.95	0.88	-1.1479	0.000490547	0.000114244	TRIM54	NM_032546.3,NM_187841.2	Known_gene	2	27282429	27307439	chr2	+	25011	2060	0.88	1.95	-1.1479	0.000490547	0.000114244	Homeobox	K10653//tripartite motif-containing protein 54;K10653//tripartite motif-containing protein 54	gi|78482626|ref|NP_912730.2||0|tripartite motif-containing protein 54 isoform 2 [Homo sapiens]	GO:0050896//response to stimulus;GO:0043242//negative regulation of protein complex disassembly;GO:0051494//negative regulation of cytoskeleton organization;GO:0023052//signaling;GO:0007165//signal transduction;GO:1902903//regulation of supramolecular fiber organization;GO:0048519//negative regulation of biological process;GO:0070507//regulation of microtubule cytoskeleton organization;GO:0031114…
6909	87.94	39.73	-1.14629	1.32317e-255	2.50024e-258	TBX2	NM_005994.3,XM_011525159.1	Known_gene	2	61399896	61409466	chr17	+	9571	3380	39.73	87.94	-1.14629	1.32317e-255	2.50024e-258	T-box	K10176//T-box protein 2+ko04013//MAPK signaling pathway - fly;K10176//T-box protein 2+ko04013//MAPK signaling pathway - fly	gi|197333868|ref|NP_005985.3||0|T-box transcription factor TBX2 [Homo sapiens]	GO:0033554//cellular response to stress;GO:0060592//mammary gland formation;GO:0045445//myoblast differentiation;GO:0051240//positive regulation of multicellular organismal process;GO:0048732//gland development;GO:0061061//muscle structure development;GO:0055123//digestive system development;GO:0051716//cellular response to stimulus;GO:0035113//embryonic appendage morphogenesis;GO:0071697//ectode…
388121	2.19	0.99	-1.14543	0.000224709	4.91082e-05	TNFAIP8L3	XM_011521545.2,NM_207381.3,NM_001311175.1,XM_017022169.1,XM_017022168.1	Known_gene	5	51056596	51105276	chr15	-	48681	2363	0.99	2.19	-1.14543	0.000224709	4.91082e-05			gi|59709436|ref|NP_997264.2||0|tumor necrosis factor alpha-induced protein 8-like protein 3 isoform 1 [Homo sapiens]	GO:0005622//intracellular;GO:0044464//cell part;GO:0071944//cell periphery;GO:0005623//cell;GO:0005737//cytoplasm;GO:0016020//membrane;GO:0005886//plasma membrane;GO:0044424//intracellular part;GO:0043168//anion binding;GO:0005548//phospholipid transporter activity;GO:0005488//binding;GO:0005319//lipid transporter activity;GO:0043167//ion binding;GO:0008526//phosphatidylinositol transporter activ…
283455	0.42	0.19	-1.14439	5.29213e-05	1.03468e-05	KSR2	XM_011538229.2,XM_011538225.2,XM_011538228.2,XM_011538226.2,NM_173598.4,XM_017019208.1,XM_017019209.1,XM_017019210.1,XM_011538224.2	Known_gene	9	117453012	117968558	chr12	-	515547	17780	0.19	0.42	-1.14439	5.29213e-05	1.03468e-05		K18529//kinase suppressor of Ras 2 [EC:2.7.11.1]+ko04013//MAPK signaling pathway - fly+ko04014//Ras signaling pathway;K18529//kinase suppressor of Ras 2 [EC:2.7.11.1]+ko04013//MAPK signaling pathway - fly+ko04014//Ras signaling pathway;K18529//kinase suppressor of Ras 2 [EC:2.7.11.1]+ko04013//MAPK signaling pathway - fly+ko04014//Ras signaling pathway;K18529//kinase suppressor of Ras 2 [EC:2.7.11…	gi|148886599|sp|Q6VAB6.2|KSR2_HUMAN|0|RecName: Full=Kinase suppressor of Ras 2; Short=hKSR2	GO:1903561//extracellular vesicle;GO:0043227//membrane-bounded organelle;GO:0097060//synaptic membrane;GO:0044297//cell body;GO:0044421//extracellular region part;GO:0005886//plasma membrane;GO:0012505//endomembrane system;GO:0043025//neuronal cell body;GO:0043231//intracellular membrane-bounded organelle;GO:0036477//somatodendritic compartment;GO:0044459//plasma membrane part;GO:0098794//postsyn…
25789	11.75	5.34	-1.13775	1.50813e-17	8.77184e-19	TMEM59L	NM_012109.2	Known_gene	1	18612872	18621039	chr19	+	8168	1619	5.34	11.75	-1.13775	1.50813e-17	8.77184e-19			gi|6912274|ref|NP_036241.1||0|transmembrane protein 59-like precursor [Homo sapiens]	GO:0000139//Golgi membrane;GO:0043231//intracellular membrane-bounded organelle;GO:0005622//intracellular;GO:0043226//organelle;GO:0043229//intracellular organelle;GO:0044464//cell part;GO:0044446//intracellular organelle part;GO:0031090//organelle membrane;GO:0044422//organelle part;GO:0044431//Golgi apparatus part;GO:0031984//organelle subcompartment;GO:0005737//cytoplasm;GO:0012505//endomembra…
54502	6.64	3.02	-1.13663	1.87196e-28	6.03538e-30	RBM47	XM_011513704.2,XM_017008304.1,XM_011513707.2,XM_005248107.3,NM_019027.3,XM_017008307.1,XM_011513708.2,XM_017008310.1,XM_005248109.4,XM_017008305.1,XM_005248103.3,XM_017008306.1,NM_001098634.1,XM_017008308.1,XM_005248108.3,XM_017008309.1	Known_gene	16	40423255	40630911	chr4	-	207657	6023	3.02	6.64	-1.13663	1.87196e-28	6.03538e-30		K11972//E3 ubiquitin-protein ligase RNF19A [EC:2.3.2.27];K13161//heterogeneous nuclear ribonucleoprotein R;K11972//E3 ubiquitin-protein ligase RNF19A [EC:2.3.2.27];K13161//heterogeneous nuclear ribonucleoprotein R;K11972//E3 ubiquitin-protein ligase RNF19A [EC:2.3.2.27];K13161//heterogeneous nuclear ribonucleoprotein R	gi|148833511|ref|NP_061900.2||0|RNA-binding protein 47 isoform b [Homo sapiens]	GO:0043227//membrane-bounded organelle;GO:0005634//nucleus;GO:0043231//intracellular membrane-bounded organelle;GO:0043229//intracellular organelle;GO:0043226//organelle;GO:0044464//cell part;GO:0044424//intracellular part;GO:0005623//cell;GO:0005622//intracellular;GO:0005515//protein binding;GO:0000166//nucleotide binding;GO:1901265//nucleoside phosphate binding;GO:1901363//heterocyclic compound…
4100	3.78	1.72	-1.13598	3.78647e-06	6.24706e-07	MAGEA1	NM_004988.4	Known_gene	1	153179284	153183878	chrX	+	4595	1709	1.72	3.78	-1.13598	3.78647e-06	6.24706e-07		K12464//melanoma-associated antigen D1+ko04722//Neurotrophin signaling pathway	gi|148276977|ref|NP_004979.3||0|melanoma-associated antigen 1 [Homo sapiens]	GO:0031327//negative regulation of cellular biosynthetic process;GO:0010648//negative regulation of cell communication;GO:0050789//regulation of biological process;GO:0045746//negative regulation of Notch signaling pathway;GO:0060255//regulation of macromolecule metabolic process;GO:0006355//regulation of transcription, DNA-templated;GO:0010646//regulation of cell communication;GO:0009889//regula…
8448	1.89	0.86	-1.13598	8.76706e-05	1.78758e-05	DOC2A	NM_003586.2,XM_017023776.1,XM_011545975.1,XM_017023777.1,NM_001282068.1,NM_001282063.1,XM_017023778.1,NM_001282062.1	Known_gene	8	30005514	30023280	chr16	-	17767	2709	0.86	1.89	-1.13598	8.76706e-05	1.78758e-05		K19916//double C2-like domain-containing protein alpha;K19916//double C2-like domain-containing protein alpha	gi|47078261|ref|NP_003577.2||0|double C2-like domain-containing protein alpha [Homo sapiens]	GO:0048856//anatomical structure development;GO:0032502//developmental process;GO:0006887//exocytosis;GO:0007275//multicellular organism development;GO:0007268//chemical synaptic transmission;GO:0065008//regulation of biological quality;GO:0097480//establishment of synaptic vesicle localization;GO:0023052//signaling;GO:0051179//localization;GO:0001505//regulation of neurotransmitter levels;GO:009…
389831	5.12	2.34	-1.12964	2.88407e-10	2.91558e-11	LOC389831	XM_005272918.1,XM_017030099.1,XM_017030103.1,XM_017030101.1,NM_001242480.1,XM_017030100.1,XM_017030102.1	Known_gene	7	42938	86719	chrUn_GL000195v1	-	43782	4110	2.34	5.12	-1.12964	2.88407e-10	2.91558e-11			gi|335334934|ref|NP_001229409.1||4.0811e-83|uncharacterized protein LOC389831 [Homo sapiens]
26996	6.42	2.95	-1.12186	5.22289e-10	5.44032e-11	GPR160	XM_011512678.2,XM_005247346.3,XM_017006162.1,XM_005247347.3,XM_006713582.3,XM_017006163.1,XM_017006161.1,NM_014373.2	Known_gene	8	170037323	170085415	chr3	+	48093	2643	2.95	6.42	-1.12186	5.22289e-10	5.44032e-11		K08438//G protein-coupled receptor 160	gi|7657136|ref|NP_055188.1||0|probable G-protein coupled receptor 160 [Homo sapiens]	GO:0031224//intrinsic component of membrane;GO:0043235//receptor complex;GO:0071944//cell periphery;GO:0044464//cell part;GO:0032991//macromolecular complex;GO:0016021//integral component of membrane;GO:0044425//membrane part;GO:0005623//cell;GO:0016020//membrane;GO:0005886//plasma membrane;GO:0004871//signal transducer activity;GO:0004930//G-protein coupled receptor activity;GO:0004888//transmem…
9427	1.37	0.63	-1.12075	0.000419082	9.62144e-05	ECEL1	NM_004826.3,NM_001290787.1	Known_gene	2	232479827	232487859	chr2	-	8033	2896	0.63	1.37	-1.12075	0.000419082	9.62144e-05		K09610//endothelin-converting enzyme-like 1 [EC:3.4.24.-];K09610//endothelin-converting enzyme-like 1 [EC:3.4.24.-]	gi|157426891|ref|NP_004817.2||0|endothelin-converting enzyme-like 1 isoform 1 [Homo sapiens]	GO:0007165//signal transduction;GO:0071704//organic substance metabolic process;GO:0050789//regulation of biological process;GO:0050794//regulation of cellular process;GO:0019538//protein metabolic process;GO:0008152//metabolic process;GO:0044238//primary metabolic process;GO:0043170//macromolecule metabolic process;GO:0065007//biological regulation;GO:0006508//proteolysis;GO:0051716//cellular re…
4240	65.66	30.2	-1.12047	2.9691e-101	1.92856e-103	MFGE8	NM_001114614.2,NM_001310321.1,NM_001310320.1,NM_005928.3,XM_017022206.1,NM_001310319.1	Known_gene	6	88898683	88913469	chr15	-	14787	2800	30.2	65.66	-1.12047	2.9691e-101	1.92856e-103		K17253//lactadherin;K17253//lactadherin;K17253//lactadherin;K17253//lactadherin;K17253//lactadherin;K17253//lactadherin	gi|167830475|ref|NP_005919.2||0|lactadherin isoform a preproprotein [Homo sapiens]	GO:0071840//cellular component organization or biogenesis;GO:0032879//regulation of localization;GO:0051130//positive regulation of cellular component organization;GO:0006810//transport;GO:0051817//modification of morphology or physiology of other organism involved in symbiotic interaction;GO:0008037//cell recognition;GO:0051128//regulation of cellular component organization;GO:0006897//endocytos…
6710	0.5	0.23	-1.12029	0.000563515	0.000133134	SPTB	XM_017021614.1,NM_001024858.2,XM_005268023.4,XM_017021613.1,XM_011537105.2,NM_000347.5,XM_017021612.1	Known_gene	7	64746283	64879892	chr14	-	133610	10279	0.23	0.5	-1.12029	0.000563515	0.000133134		K06115//spectrin beta;K06115//spectrin beta;K06115//spectrin beta;K06115//spectrin beta	gi|67782319|ref|NP_000338.3||0|spectrin beta chain, erythrocytic isoform b [Homo sapiens]	GO:0031175//neuron projection development;GO:0007409//axonogenesis;GO:0042221//response to chemical;GO:0032989//cellular component morphogenesis;GO:0030097//hemopoiesis;GO:0120036//plasma membrane bounded cell projection organization;GO:1901564//organonitrogen compound metabolic process;GO:0033013//tetrapyrrole metabolic process;GO:0030837//negative regulation of actin filament polymerization;GO:…
116496	6.41	2.95	-1.11961	1.00942e-37	2.30078e-39	FAM129A	NM_052966.3,XM_011509141.2,XM_011509140.2	Known_gene	3	184791025	184975132	chr1	-	184108	7837	2.95	6.41	-1.11961	1.00942e-37	2.30078e-39			gi|16757970|ref|NP_443198.1||0|protein Niban [Homo sapiens]	GO:0009893//positive regulation of metabolic process;GO:0048518//positive regulation of biological process;GO:0031323//regulation of cellular metabolic process;GO:0032268//regulation of cellular protein metabolic process;GO:0048522//positive regulation of cellular process;GO:0010628//positive regulation of gene expression;GO:0010562//positive regulation of phosphorus metabolic process;GO:0009889/…
389421	5.1	2.35	-1.11784	1.80079e-23	7.28398e-25	LIN28B	XM_011535818.2,XM_006715477.2,NM_001004317.3	Known_gene	3	104936999	105083332	chr6	+	146334	5505	2.35	5.1	-1.11784	1.80079e-23	7.28398e-25	CSD	K18754//protein lin-28;K18754//protein lin-28;K18754//protein lin-28	gi|51972214|ref|NP_001004317.1||0|protein lin-28 homolog B [Homo sapiens]	GO:0051246//regulation of protein metabolic process;GO:0031054//pre-miRNA processing;GO:0044248//cellular catabolic process;GO:0010468//regulation of gene expression;GO:0009892//negative regulation of metabolic process;GO:0010587//miRNA catabolic process;GO:0006355//regulation of transcription, DNA-templated;GO:0090304//nucleic acid metabolic process;GO:0044238//primary metabolic process;GO:00346…
56255	2.17	1	-1.1177	1.31177e-11	1.1797e-12	TMX4	NM_021156.3	Known_gene	1	7977353	8019829	chr20	-	42477	6164	1	2.17	-1.1177	1.31177e-11	1.1797e-12	ZBTB	K16458//centrosomal protein CEP104;K09585//thioredoxin domain-containing protein 10 [EC:5.3.4.1];K13984//thioredoxin domain-containing protein 5+ko04141//Protein processing in endoplasmic reticulum	gi|40254947|ref|NP_066979.2||0|thioredoxin-related transmembrane protein 4 precursor [Homo sapiens]	GO:0019725//cellular homeostasis;GO:0042592//homeostatic process;GO:0008152//metabolic process;GO:0022900//electron transport chain;GO:0050794//regulation of cellular process;GO:0065007//biological regulation;GO:0045454//cell redox homeostasis;GO:0050789//regulation of biological process;GO:0006091//generation of precursor metabolites and energy;GO:0009987//cellular process;GO:0065008//regulation…
89927	3.04	1.41	-1.10838	2.76161e-06	4.46162e-07	C16orf45	XM_017023824.1,NM_033201.2,NM_001142469.1,XM_011522731.2	Known_gene	4	15434468	15594521	chr16	+	160054	2357	1.41	3.04	-1.10838	2.76161e-06	4.46162e-07		K21068//MICAL-like protein 2+ko04530//Tight junction;K21068//MICAL-like protein 2+ko04530//Tight junction;K21068//MICAL-like protein 2+ko04530//Tight junction;K21068//MICAL-like protein 2+ko04530//Tight junction	gi|215599562|ref|NP_001135941.1||1.46277e-131|uncharacterized protein C16orf45 isoform 2 [Homo sapiens]	GO:0005856//cytoskeleton;GO:0043229//intracellular organelle;GO:0043228//non-membrane-bounded organelle;GO:0044424//intracellular part;GO:0005623//cell;GO:0044464//cell part;GO:0043226//organelle;GO:0015630//microtubule cytoskeleton;GO:0043232//intracellular non-membrane-bounded organelle;GO:0005622//intracellular;GO:0005515//protein binding;GO:0005488//binding;
400793	2.09	0.97	-1.10745	7.43045e-08	9.88094e-09	C1orf226	NM_001135240.1,NM_001085375.1	Known_gene	2	162378906	162386818	chr1	+	7913	4126	0.97	2.09	-1.10745	7.43045e-08	9.88094e-09		K16513//carboxyl-terminal PDZ ligand of neuronal nitric oxide synthase protein+ko04713//Circadian entrainment;K16513//carboxyl-terminal PDZ ligand of neuronal nitric oxide synthase protein+ko04713//Circadian entrainment	gi|207028635|ref|NP_001128712.1||0|uncharacterized protein C1orf226 isoform 1 [Homo sapiens]
79993	3.12	1.45	-1.10549	1.65725e-09	1.82899e-10	ELOVL7	XM_017009888.1,NM_001297617.1,XM_017009885.1,NM_001297618.1,NM_024930.2,XM_011543651.2,XM_005248606.4,XM_006714695.3,XM_017009889.1,XM_005248607.3,XM_017009886.1,NM_001104558.1,XM_017009887.1	Known_gene	13	60751789	60844292	chr5	-	92504	4443	1.45	3.12	-1.10549	1.65725e-09	1.82899e-10		K10250//elongation of very long chain fatty acids protein 7 [EC:2.3.1.199]+ko00062//Fatty acid elongation;K10250//elongation of very long chain fatty acids protein 7 [EC:2.3.1.199]+ko00062//Fatty acid elongation;K10250//elongation of very long chain fatty acids protein 7 [EC:2.3.1.199]+ko00062//Fatty acid elongation	gi|119575397|gb|EAW55002.1||1.65233e-143|ELOVL family member 7, elongation of long chain fatty acids (yeast), isoform CRA_b [Homo sapiens]	GO:0043436//oxoacid metabolic process;GO:0032787//monocarboxylic acid metabolic process;GO:0034626//fatty acid elongation, polyunsaturated fatty acid;GO:0009058//biosynthetic process;GO:0044281//small molecule metabolic process;GO:0019752//carboxylic acid metabolic process;GO:1901576//organic substance biosynthetic process;GO:0035336//long-chain fatty-acyl-CoA metabolic process;GO:0051186//cofact…
9415	42.49	19.78	-1.10308	7.65909e-111	4.52264e-113	FADS2	NM_001281502.1,NM_001281501.1,NM_004265.3	Known_gene	3	61816203	61867354	chr11	+	51152	3358	19.78	42.49	-1.10308	7.65909e-111	4.52264e-113		K10226//acyl-CoA 6-desaturase (Delta-6 desaturase) [EC:1.14.19.3]+ko03320//PPAR signaling pathway+ko01040//Biosynthesis of unsaturated fatty acids+ko00592//alpha-Linolenic acid metabolism+ko01212//Fatty acid metabolism;K10226//acyl-CoA 6-desaturase (Delta-6 desaturase) [EC:1.14.19.3]+ko03320//PPAR signaling pathway+ko01040//Biosynthesis of unsaturated fatty acids+ko00592//alpha-Linolenic acid met…	gi|4758334|ref|NP_004256.1||0|fatty acid desaturase 2 isoform 1 [Homo sapiens]	GO:0009987//cellular process;GO:0055114//oxidation-reduction process;GO:0006629//lipid metabolic process;GO:0044255//cellular lipid metabolic process;GO:1901576//organic substance biosynthetic process;GO:0006633//fatty acid biosynthetic process;GO:0033559//unsaturated fatty acid metabolic process;GO:0044283//small molecule biosynthetic process;GO:0046394//carboxylic acid biosynthetic process;GO:0…
55531	3.63	1.71	-1.08597	1.78477e-08	2.20896e-09	ELMOD1	NM_018712.3,NM_001130037.1,XM_017017994.1,NM_001308018.1,XM_017017995.1	Known_gene	5	107591091	107666779	chr11	+	75689	3127	1.71	3.63	-1.08597	1.78477e-08	2.20896e-09		K04139//adrenergic receptor alpha-2B+ko04022//cGMP-PKG signaling pathway+ko04080//Neuroactive ligand-receptor interaction;K04139//adrenergic receptor alpha-2B+ko04022//cGMP-PKG signaling pathway+ko04080//Neuroactive ligand-receptor interaction	gi|112181294|ref|NP_061182.3||0|ELMO domain-containing protein 1 isoform 1 [Homo sapiens]	GO:0043085//positive regulation of catalytic activity;GO:0043547//positive regulation of GTPase activity;GO:0006810//transport;GO:0051179//localization;GO:0016192//vesicle-mediated transport;GO:0050790//regulation of catalytic activity;GO:0043087//regulation of GTPase activity;GO:0051234//establishment of localization;GO:0006897//endocytosis;GO:0051345//positive regulation of hydrolase activity;G…
100507003	9.23	4.35	-1.08532	5.36428e-13	4.29206e-14	GFY	NM_001195256.1,XM_011526299.2	Known_gene	2	49425399	49429064	chr19	+	3666	1915	4.35	9.23	-1.08532	5.36428e-13	4.29206e-14			gi|305410848|ref|NP_001182185.1||0|Golgi-associated olfactory signaling regulator precursor [Homo sapiens]	GO:0044444//cytoplasmic part;GO:0030173//integral component of Golgi membrane;GO:0043229//intracellular organelle;GO:0043227//membrane-bounded organelle;GO:0000139//Golgi membrane;GO:0031984//organelle subcompartment;GO:0005622//intracellular;GO:0044431//Golgi apparatus part;GO:0098791//Golgi subcompartment;GO:0031090//organelle membrane;GO:0044422//organelle part;GO:0005794//Golgi apparatus;GO:0…
10687	1.71	0.81	-1.078	1.86429e-07	2.60682e-08	PNMA2	XM_011544365.2,NM_007257.5	Known_gene	2	26504680	26513967	chr8	-	9288	4930	0.81	1.71	-1.078	1.86429e-07	2.60682e-08		K02183//calmodulin+ko04024//cAMP signaling pathway+ko04022//cGMP-PKG signaling pathway+ko04020//Calcium signaling pathway+ko05133//Pertussis+ko04218//Cellular senescence+ko04070//Phosphatidylinositol signaling system+ko04916//Melanogenesis+ko04915//Estrogen signaling pathway+ko04912//GnRH signaling pathway+ko04910//Insulin signaling pathway+ko05418//Fluid shear stress and atherosclerosis+ko04728/…	gi|11464969|ref|NP_009188.1||0|paraneoplastic antigen Ma2 [Homo sapiens]	GO:0006915//apoptotic process;GO:0008219//cell death;GO:0009987//cellular process;GO:0012501//programmed cell death;GO:0005622//intracellular;GO:0044428//nuclear part;GO:0043232//intracellular non-membrane-bounded organelle;GO:0043231//intracellular membrane-bounded organelle;GO:0031981//nuclear lumen;GO:0005730//nucleolus;GO:0070013//intracellular organelle lumen;GO:0005634//nucleus;GO:0043227//…
3397	149.31	70.73	-1.07792	1.09333e-121	5.81042e-124	ID1	NM_181353.2,NM_002165.3	Known_gene	2	31605283	31606515	chr20	+	1233	1233	70.73	149.31	-1.07792	1.09333e-121	5.81042e-124		K04680//DNA-binding protein inhibitor ID1+ko04390//Hippo signaling pathway+ko04350//TGF-beta signaling pathway+ko04550//Signaling pathways regulating pluripotency of stem cells+ko04015//Rap1 signaling pathway;K04680//DNA-binding protein inhibitor ID1+ko04390//Hippo signaling pathway+ko04350//TGF-beta signaling pathway+ko04550//Signaling pathways regulating pluripotency of stem cells+ko04015//Rap1…	gi|31317297|ref|NP_851998.1||1.01904e-103|DNA-binding protein inhibitor ID-1 isoform b [Homo sapiens]	GO:0060425//lung morphogenesis;GO:2000026//regulation of multicellular organismal development;GO:0051241//negative regulation of multicellular organismal process;GO:0031323//regulation of cellular metabolic process;GO:0042325//regulation of phosphorylation;GO:0071704//organic substance metabolic process;GO:0010556//regulation of macromolecule biosynthetic process;GO:0048519//negative regulation o…
4102	5.99	2.84	-1.07667	1.51941e-08	1.86618e-09	MAGEA3	XM_011531161.2,NM_005362.3,XM_011531160.2,XM_006724818.2,XM_005274676.3	Known_gene	5	152698742	152702347	chrX	+	3606	2129	2.84	5.99	-1.07667	1.51941e-08	1.86618e-09		K12464//melanoma-associated antigen D1+ko04722//Neurotrophin signaling pathway	gi|4885467|ref|NP_005353.1||0|melanoma-associated antigen 3 [Homo sapiens]	GO:0043229//intracellular organelle;GO:0005737//cytoplasm;GO:0044464//cell part;GO:0043227//membrane-bounded organelle;GO:0043226//organelle;GO:0044424//intracellular part;GO:0043231//intracellular membrane-bounded organelle;GO:0012505//endomembrane system;GO:0005623//cell;GO:0044444//cytoplasmic part;GO:0005622//intracellular;GO:0005783//endoplasmic reticulum;GO:0002020//protease binding;GO:0019…
7111	1.75	0.83	-1.07617	5.68205e-05	1.12098e-05	TMOD1	NM_001166116.1,NM_003275.3	Known_gene	2	97501180	97601743	chr9	+	100564	3338	0.83	1.75	-1.07617	5.68205e-05	1.12098e-05		K10370//tropomodulin	gi|119579249|gb|EAW58845.1||0|tropomodulin 1, isoform CRA_a [Homo sapiens]	GO:0032989//cellular component morphogenesis;GO:0006936//muscle contraction;GO:0051146//striated muscle cell differentiation;GO:0048856//anatomical structure development;GO:0048869//cellular developmental process;GO:0048646//anatomical structure formation involved in morphogenesis;GO:0070252//actin-mediated cell contraction;GO:0061061//muscle structure development;GO:0006928//movement of cell or …
57597	2.74	1.3	-1.07566	2.52464e-23	1.02715e-24	BAHCC1	NM_001291324.1,XM_011525063.2,XM_017024899.1,XM_017024898.1	Known_gene	4	81395431	81466332	chr17	+	70902	10816	1.3	2.74	-1.07566	2.52464e-23	1.02715e-24			gi|578831172|ref|XP_006722052.1||0|PREDICTED: BAH and coiled-coil domain-containing protein 1 isoform X2 [Homo sapiens]
27067	15.3	7.26	-1.07549	5.70993e-27	1.95894e-28	STAU2	NM_001164382.1,NM_001164383.1,NM_001164385.1,NM_001164381.1,NM_001164380.1,NM_001164384.1,NM_014393.2	Known_gene	7	73420369	73747708	chr8	-	327340	4215	7.26	15.3	-1.07549	5.70993e-27	1.95894e-28		K17597//double-stranded RNA-binding protein Staufen;K17597//double-stranded RNA-binding protein Staufen;K17597//double-stranded RNA-binding protein Staufen;K17597//double-stranded RNA-binding protein Staufen;K17597//double-stranded RNA-binding protein Staufen;K17597//double-stranded RNA-binding protein Staufen	gi|256418995|ref|NP_001157852.1||0|double-stranded RNA-binding protein Staufen homolog 2 isoform a [Homo sapiens]	GO:0006810//transport;GO:0051179//localization;GO:0051234//establishment of localization;GO:0012505//endomembrane system;GO:0005783//endoplasmic reticulum;GO:0043228//non-membrane-bounded organelle;GO:0005737//cytoplasm;GO:0044424//intracellular part;GO:0099081//supramolecular polymer;GO:0043229//intracellular organelle;GO:0043233//organelle lumen;GO:0005634//nucleus;GO:0044446//intracellular org…
2869	2.8	1.33	-1.074	3.57525e-06	5.87114e-07	GRK5	XM_005269708.1,NM_005308.2,XM_005269707.1	Known_gene	3	119207685	119455619	chr10	+	247935	2558	1.33	2.8	-1.074	3.57525e-06	5.87114e-07		K08291//G protein-coupled receptor kinase [EC:2.7.11.16]+ko04144//Endocytosis+ko05032//Morphine addiction+ko04341//Hedgehog signaling pathway - fly+ko04062//Chemokine signaling pathway;K08291//G protein-coupled receptor kinase [EC:2.7.11.16]+ko04144//Endocytosis+ko05032//Morphine addiction+ko04341//Hedgehog signaling pathway - fly+ko04062//Chemokine signaling pathway;K08291//G protein-coupled rec…	gi|4885349|ref|NP_005299.1||0|G protein-coupled receptor kinase 5 [Homo sapiens]	GO:0023057//negative regulation of signaling;GO:0016055//Wnt signaling pathway;GO:0043069//negative regulation of programmed cell death;GO:0050794//regulation of cellular process;GO:0044267//cellular protein metabolic process;GO:0010646//regulation of cell communication;GO:0007187//G-protein coupled receptor signaling pathway, coupled to cyclic nucleotide second messenger;GO:0043412//macromolecul…
91754	14.21	6.75	-1.07395	1.29501e-59	1.64409e-61	NEK9	XM_005268208.1,NM_033116.4,XM_005268209.3,XM_017021765.1	Known_gene	4	75082115	75127075	chr14	-	44961	5559	6.75	14.21	-1.07395	1.29501e-59	1.64409e-61		K20878//NIMA (never in mitosis gene a)-related kinase 9 [EC:2.7.11.1];K20878//NIMA (never in mitosis gene a)-related kinase 9 [EC:2.7.11.1];K20878//NIMA (never in mitosis gene a)-related kinase 9 [EC:2.7.11.1];K20878//NIMA (never in mitosis gene a)-related kinase 9 [EC:2.7.11.1]	gi|222136641|ref|NP_149107.4||0|serine/threonine-protein kinase Nek9 [Homo sapiens]	GO:0009987//cellular process;GO:0051301//cell division;GO:0005829//cytosol;GO:0005813//centrosome;GO:0044430//cytoskeletal part;GO:0005815//microtubule organizing center;GO:0043229//intracellular organelle;GO:0043232//intracellular non-membrane-bounded organelle;GO:0044424//intracellular part;GO:0005737//cytoplasm;GO:0043231//intracellular membrane-bounded organelle;GO:0005623//cell;GO:0005634//n…
145788	5.97	2.84	-1.07184	0.000292755	6.51892e-05	C15orf65	NM_001198784.1	Known_gene	1	55408525	55418712	chr15	+	10188	752	2.84	5.97	-1.07184	0.000292755	6.51892e-05		K11876//proteasome assembly chaperone 2	gi|311771669|ref|NP_001185713.1||1.29254e-85|uncharacterized protein C15orf65 [Homo sapiens]
3669	15.34	7.3	-1.07133	5.41153e-13	4.33306e-14	ISG20	NM_001303235.1,NM_001303237.1,NM_001303233.1,NM_001303236.1,XM_011521521.2,XM_017022148.1,XM_017022147.1,NM_001303234.1,XM_006720488.3,NM_002201.5,XM_005254899.2	Known_gene	11	88635614	88656344	chr15	+	20731	4087	7.3	15.34	-1.07133	5.41153e-13	4.33306e-14		K12579//interferon-stimulated gene 20 kDa protein [EC:3.1.13.1];K12579//interferon-stimulated gene 20 kDa protein [EC:3.1.13.1];K12579//interferon-stimulated gene 20 kDa protein [EC:3.1.13.1];K12579//interferon-stimulated gene 20 kDa protein [EC:3.1.13.1]	gi|6857800|ref|NP_002192.2||8.96588e-131|interferon-stimulated gene 20 kDa protein isoform a [Homo sapiens]	GO:0042221//response to chemical;GO:0034641//cellular nitrogen compound metabolic process;GO:0034470//ncRNA processing;GO:0034660//ncRNA metabolic process;GO:0070887//cellular response to chemical stimulus;GO:0071704//organic substance metabolic process;GO:0046483//heterocycle metabolic process;GO:0019439//aromatic compound catabolic process;GO:0009605//response to external stimulus;GO:0002252//i…
83439	10.2	4.89	-1.06066	1.10776e-21	4.92558e-23	TCF7L1	XM_006712109.2,NM_031283.2	Known_gene	2	85133460	85310388	chr2	+	176929	2918	4.89	10.2	-1.06066	1.10776e-21	4.92558e-23	HMG	K04490//transcription factor 7-like 1+ko04390//Hippo signaling pathway+ko05412//Arrhythmogenic right ventricular cardiomyopathy (ARVC)+ko05226//Gastric cancer+ko05225//Hepatocellular carcinoma+ko04916//Melanogenesis+ko04310//Wnt signaling pathway+ko05217//Basal cell carcinoma+ko05216//Thyroid cancer+ko05215//Prostate cancer+ko05213//Endometrial cancer+ko05210//Colorectal cancer+ko05200//Pathways …	gi|13786123|ref|NP_112573.1||0|transcription factor 7-like 1 [Homo sapiens]	GO:0007165//signal transduction;GO:0006357//regulation of transcription from RNA polymerase II promoter;GO:0006355//regulation of transcription, DNA-templated;GO:0045934//negative regulation of nucleobase-containing compound metabolic process;GO:0007389//pattern specification process;GO:0045892//negative regulation of transcription, DNA-templated;GO:0008595//anterior/posterior axis specification,…
329	37.26	17.87	-1.06009	3.07404e-68	3.35812e-70	BIRC2	NM_001256163.1,NM_001166.4,NM_001256166.1	Known_gene	3	102347182	102378670	chr11	+	31489	4073	17.87	37.26	-1.06009	3.07404e-68	3.35812e-70		K16060//baculoviral IAP repeat-containing protein 2/3+ko05222//Small cell lung cancer+ko04510//Focal adhesion+ko04215//Apoptosis - multiple species+ko04217//Necroptosis+ko04210//Apoptosis+ko01524//Platinum drug resistance+ko04668//TNF signaling pathway+ko05145//Toxoplasmosis+ko04621//NOD-like receptor signaling pathway+ko04624//Toll and Imd signaling pathway+ko04120//Ubiquitin mediated proteolysi…	gi|4502141|ref|NP_001157.1||0|baculoviral IAP repeat-containing protein 2 isoform 1 [Homo sapiens]	GO:0043066//negative regulation of apoptotic process;GO:0007165//signal transduction;GO:1902533//positive regulation of intracellular signal transduction;GO:1901575//organic substance catabolic process;GO:0043161//proteasome-mediated ubiquitin-dependent protein catabolic process;GO:0031347//regulation of defense response;GO:0022414//reproductive process;GO:0071704//organic substance metabolic pro…
85301	1.77	0.85	-1.05821	1.92787e-05	3.52446e-06	COL27A1	XM_011519140.1,XM_011519144.2,XM_017015239.1,XM_006717308.2,XM_011519143.2,XM_011519138.2,NM_032888.3,XM_011519145.2,XM_011519142.2,XM_006717310.3	Known_gene	10	114154271	114312516	chr9	+	158246	7819	0.85	1.77	-1.05821	1.92787e-05	3.52446e-06	Homeobox	K19721//collagen, type V/XI/XXIV/XXVII, alpha+ko04974//Protein digestion and absorption;K19721//collagen, type V/XI/XXIV/XXVII, alpha+ko04974//Protein digestion and absorption;K19721//collagen, type V/XI/XXIV/XXVII, alpha+ko04974//Protein digestion and absorption;K19721//collagen, type V/XI/XXIV/XXVII, alpha+ko04974//Protein digestion and absorption;K19721//collagen, type V/XI/XXIV/XXVII, alpha+k…	gi|32140760|ref|NP_116277.2||0|collagen alpha-1(XXVII) chain preproprotein [Homo sapiens]	GO:0016043//cellular component organization;GO:0043062//extracellular structure organization;GO:0030198//extracellular matrix organization;GO:0071840//cellular component organization or biogenesis;GO:0009987//cellular process;GO:0098643//banded collagen fibril;GO:0012505//endomembrane system;GO:0044432//endoplasmic reticulum part;GO:0044424//intracellular part;GO:0099081//supramolecular polymer;G…
7318	1.33	0.64	-1.05528	0.00081062	0.000197832	UBA7	NM_003335.2,XM_011534070.1,XM_006713321.2,XM_011534071.1,XM_011534072.1,XM_005265430.2	Known_gene	6	49805205	49813958	chr3	-	8754	3313	0.64	1.33	-1.05528	0.00081062	0.000197832		K10698//ubiquitin-activating enzyme E1-like [EC:6.2.1.45]+ko04120//Ubiquitin mediated proteolysis+ko05012//Parkinson's disease;K10698//ubiquitin-activating enzyme E1-like [EC:6.2.1.45]+ko04120//Ubiquitin mediated proteolysis+ko05012//Parkinson's disease;K10698//ubiquitin-activating enzyme E1-like [EC:6.2.1.45]+ko04120//Ubiquitin mediated proteolysis+ko05012//Parkinson's disease;K10698//ubiquitin-…	gi|38045948|ref|NP_003326.2||0|ubiquitin-like modifier-activating enzyme 7 [Homo sapiens]	GO:0032480//negative regulation of type I interferon production;GO:0043412//macromolecule modification;GO:0006952//defense response;GO:0006955//immune response;GO:0071345//cellular response to cytokine stimulus;GO:1901564//organonitrogen compound metabolic process;GO:0050896//response to stimulus;GO:0019941//modification-dependent protein catabolic process;GO:0008152//metabolic process;GO:0019538…
9138	6.98	3.37	-1.05048	7.5552e-17	4.55052e-18	ARHGEF1	NM_004706.3,XM_011527468.2,NM_198977.1,NM_199002.1,XM_005259386.4,XM_005259390.4	Known_gene	6	41883200	41907454	chr19	+	24255	3583	3.37	6.98	-1.05048	7.5552e-17	4.55052e-18		K12330//Rho guanine nucleotide exchange factor 1+ko04810//Regulation of actin cytoskeleton+ko04611//Platelet activation+ko05200//Pathways in cancer+ko05205//Proteoglycans in cancer+ko04270//Vascular smooth muscle contraction+ko04928//Parathyroid hormone synthesis, secretion and action+ko05163//Human cytomegalovirus infection;K12330//Rho guanine nucleotide exchange factor 1+ko04810//Regulation of …	gi|39777604|ref|NP_945328.1||0|rho guanine nucleotide exchange factor 1 isoform 3 [Homo sapiens]	GO:0065007//biological regulation;GO:0038032//termination of G-protein coupled receptor signaling pathway;GO:0010646//regulation of cell communication;GO:0010721//negative regulation of cell development;GO:0007275//multicellular organism development;GO:0042221//response to chemical;GO:0050767//regulation of neurogenesis;GO:0007154//cell communication;GO:0051093//negative regulation of development…
1808	15.53	7.51	-1.04817	6.84457e-45	1.23271e-46	DPYSL2	NM_001197293.2,NM_001244604.1,NM_001386.5	Known_gene	3	26514193	26658177	chr8	+	143985	4638	7.51	15.53	-1.04817	6.84457e-45	1.23271e-46		K07528//dihydropyrimidinase-like 2+ko04360//Axon guidance;K07528//dihydropyrimidinase-like 2+ko04360//Axon guidance;K07528//dihydropyrimidinase-like 2+ko04360//Axon guidance	gi|308818195|ref|NP_001184222.1||0|dihydropyrimidinase-related protein 2 isoform 1 [Homo sapiens]	GO:0009056//catabolic process;GO:0048468//cell development;GO:0051957//positive regulation of amino acid transport;GO:1901564//organonitrogen compound metabolic process;GO:0007010//cytoskeleton organization;GO:0048666//neuron development;GO:0051640//organelle localization;GO:0044238//primary metabolic process;GO:0051049//regulation of transport;GO:0044070//regulation of anion transport;GO:0032879…
2745	83.57	40.45	-1.04685	8.04514e-69	8.7411e-71	GLRX	NM_001243659.1,NM_001118890.1,NM_002064.2,NM_001243658.1	Known_gene	4	95813849	95822873	chr5	-	9025	1647	40.45	83.57	-1.04685	8.04514e-69	8.7411e-71		K03676//glutaredoxin 3	gi|4504025|ref|NP_002055.1||2.76282e-72|glutaredoxin-1 [Homo sapiens]	GO:1901360//organic cyclic compound metabolic process;GO:0006725//cellular aromatic compound metabolic process;GO:0022900//electron transport chain;GO:0044238//primary metabolic process;GO:0008152//metabolic process;GO:0034641//cellular nitrogen compound metabolic process;GO:0050789//regulation of biological process;GO:0046483//heterocycle metabolic process;GO:0019725//cellular homeostasis;GO:000…
6785	15.05	7.29	-1.04577	7.16523e-35	1.79395e-36	ELOVL4	NM_022726.3	Known_gene	1	79914812	79947598	chr6	-	32787	3060	7.29	15.05	-1.04577	7.16523e-35	1.79395e-36		K10249//elongation of very long chain fatty acids protein 4 [EC:2.3.1.199]+ko00062//Fatty acid elongation	gi|12232379|ref|NP_073563.1||0|elongation of very long chain fatty acids protein 4 [Homo sapiens]	GO:0042761//very long-chain fatty acid biosynthetic process;GO:0006631//fatty acid metabolic process;GO:0072330//monocarboxylic acid biosynthetic process;GO:0009583//detection of light stimulus;GO:0006629//lipid metabolic process;GO:0046460//neutral lipid biosynthetic process;GO:0016053//organic acid biosynthetic process;GO:0032787//monocarboxylic acid metabolic process;GO:0043436//oxoacid metabo…
728689	72	34.95	-1.0427	7.04226e-111	4.11682e-113	EIF3CL	XM_017023620.1,NM_001317856.1,NM_001317857.1,XM_017023621.1,NM_001099661.2	Known_gene	5	28379581	28403885	chr16	-	24305	3140	34.95	72	-1.0427	7.04226e-111	4.11682e-113	HMG	K03252//translation initiation factor 3 subunit C+ko03013//RNA transport;K03252//translation initiation factor 3 subunit C+ko03013//RNA transport;K03252//translation initiation factor 3 subunit C+ko03013//RNA transport	gi|153791492|ref|NP_001093131.1||0|eukaryotic translation initiation factor 3 subunit C-like protein [Homo sapiens]	GO:0044271//cellular nitrogen compound biosynthetic process;GO:0019538//protein metabolic process;GO:0043603//cellular amide metabolic process;GO:0009987//cellular process;GO:1901566//organonitrogen compound biosynthetic process;GO:0034645//cellular macromolecule biosynthetic process;GO:0010467//gene expression;GO:0006413//translational initiation;GO:0071704//organic substance metabolic process;G…
338657	20.42	9.92	-1.04157	2.1404e-08	2.68198e-09	CCDC84	XM_011542799.1,NM_198489.2,XM_011542800.2,XM_017017652.1	Known_gene	4	118998067	119015793	chr11	+	17727	3993	9.92	20.42	-1.04157	2.1404e-08	2.68198e-09		K04499//RuvB-like protein 1 (pontin 52)+ko04310//Wnt signaling pathway	gi|38348292|ref|NP_940891.1||0|coiled-coil domain-containing protein 84 [Homo sapiens]
347735	6.11	2.97	-1.04071	1.27599e-09	1.38261e-10	SERINC2	NM_001199037.1,NM_178865.4,NM_001199039.1,NM_018565.3,NM_001199038.1	Known_gene	5	31409565	31434680	chr1	+	25116	2810	2.97	6.11	-1.04071	1.27599e-09	1.38261e-10			gi|312261213|ref|NP_061035.2||0|serine incorporator 2 isoform 2 [Homo sapiens]	GO:0044237//cellular metabolic process;GO:0065007//biological regulation;GO:0008152//metabolic process;GO:0043085//positive regulation of catalytic activity;GO:0071704//organic substance metabolic process;GO:0044238//primary metabolic process;GO:0050790//regulation of catalytic activity;GO:0006658//phosphatidylserine metabolic process;GO:0006644//phospholipid metabolic process;GO:0065009//regulat…
8614	13.49	6.56	-1.04012	6.76203e-54	9.70282e-56	STC2	NM_003714.2	Known_gene	1	173314723	173329503	chr5	-	14781	5343	6.56	13.49	-1.04012	6.76203e-54	9.70282e-56			gi|4507267|ref|NP_003705.1||0|stanniocalcin-2 precursor [Homo sapiens]	GO:0006873//cellular ion homeostasis;GO:0060135//maternal process involved in female pregnancy;GO:0000003//reproduction;GO:0032879//regulation of localization;GO:0048731//system development;GO:0009888//tissue development;GO:0072507//divalent inorganic cation homeostasis;GO:0001890//placenta development;GO:0034620//cellular response to unfolded protein;GO:0045926//negative regulation of growth;GO:…
667	4.94	2.41	-1.03548	2.9248e-57	3.92046e-59	DST	XM_017011217.1,NM_015548.4,XM_005249315.3,XM_017011225.1,XM_011514824.2,XM_005249310.3,XM_017011209.1,XM_017011207.1,XM_011514826.2,XM_005249324.2,XM_017011218.1,XM_017011222.1,XM_005249322.4,XM_017011214.1,XM_011514825.2,XM_005249318.2,XM_017011224.1,XM_017011221.1,XM_017011212.1,XM_017011223.1,NM_001144769.2,XM_017011213.1,NM_001144770.1,XM_017011216.1,XM_017011211.1,NM_001723.5,XM_017011206.1,…	Known_gene	38	56457987	56954671	chr6	-	496685	24657	2.41	4.94	-1.03548	2.9248e-57	3.92046e-59	Others	K10382//dystonin;K10382//dystonin;K10382//dystonin;K10382//dystonin;K10382//dystonin;K10382//dystonin;K10382//dystonin;K10382//dystonin;K10382//dystonin;K10382//dystonin;K10382//dystonin;K10382//dystonin;K10382//dystonin;K10382//dystonin;K10382//dystonin;K10382//dystonin;K10382//dystonin;K10382//dystonin;K10382//dystonin;K10382//dystonin;K10382//dystonin;K10382//dystonin;K10382//dystonin;K10382//…	gi|221316618|ref|NP_001138241.1||0|dystonin isoform 2 [Homo sapiens]	GO:0006810//transport;GO:0051641//cellular localization;GO:0046907//intracellular transport;GO:0007275//multicellular organism development;GO:0007166//cell surface receptor signaling pathway;GO:0009653//anatomical structure morphogenesis;GO:0070507//regulation of microtubule cytoskeleton organization;GO:0031122//cytoplasmic microtubule organization;GO:0007049//cell cycle;GO:0048869//cellular deve…
6038	4.83	2.36	-1.03324	2.65019e-07	3.77928e-08	RNASE4	NM_194431.2,NM_001282193.1,NM_002937.4,NM_001282192.1	Known_gene	4	20684213	20700602	chr14	+	16390	1898	2.36	4.83	-1.03324	2.65019e-07	3.77928e-08		K16632//ribonuclease 4 [EC:3.1.27.-]	gi|119586853|gb|EAW66449.1||1.81736e-108|hCG2044782, isoform CRA_b [Homo sapiens]	GO:0044237//cellular metabolic process;GO:0046483//heterocycle metabolic process;GO:1901360//organic cyclic compound metabolic process;GO:0006139//nucleobase-containing compound metabolic process;GO:0006807//nitrogen compound metabolic process;GO:0090305//nucleic acid phosphodiester bond hydrolysis;GO:0044238//primary metabolic process;GO:0043170//macromolecule metabolic process;GO:0016071//mRNA …
3486	200.62	98.25	-1.02994	0	0	IGFBP3	XM_017012152.1,NM_000598.4,NM_001013398.1	Known_gene	3	45912245	45921272	chr7	-	9028	2631	98.25	200.62	-1.02994	0	0		K10138//insulin-like growth factor-binding protein 3+ko04218//Cellular senescence+ko05202//Transcriptional misregulation in cancer+ko04115//p53 signaling pathway;K10138//insulin-like growth factor-binding protein 3+ko04218//Cellular senescence+ko05202//Transcriptional misregulation in cancer+ko04115//p53 signaling pathway	gi|62243068|ref|NP_000589.2||0|insulin-like growth factor-binding protein 3 isoform b precursor [Homo sapiens]	GO:0043408//regulation of MAPK cascade;GO:0010563//negative regulation of phosphorus metabolic process;GO:0019222//regulation of metabolic process;GO:0048518//positive regulation of biological process;GO:0008283//cell proliferation;GO:0043067//regulation of programmed cell death;GO:0042327//positive regulation of phosphorylation;GO:0014912//negative regulation of smooth muscle cell migration;GO:0…
158358	5.47	2.68	-1.02931	1.34513e-29	4.1859e-31	KIAA2026	XM_005251385.2,XM_017014336.1,XM_017014334.1,XM_011517761.2,XM_017014335.1,XM_017014331.1,XM_011517759.2,NM_001017969.2,XM_017014333.1,XM_017014332.1,XM_006716730.3,XM_011517760.2	Known_gene	12	5891695	6008479	chr9	-	116785	11187	2.68	5.47	-1.02931	1.34513e-29	4.1859e-31		K11724//bromodomain testis-specific protein;K11724//bromodomain testis-specific protein	gi|148612838|ref|NP_001017969.2||0|uncharacterized protein KIAA2026 [Homo sapiens]
11010	17.89	8.81	-1.02194	1.26776e-50	1.95386e-52	GLIPR1	NM_006851.2,XM_017018721.1,XM_011537775.2	Known_gene	3	75480733	75501936	chr12	+	21204	3907	8.81	17.89	-1.02194	1.26776e-50	1.95386e-52		K20412//peptidase inhibitor 16;K20412//peptidase inhibitor 16	gi|110825980|ref|NP_006842.2||0|glioma pathogenesis-related protein 1 precursor [Homo sapiens]	GO:0008152//metabolic process;GO:0006629//lipid metabolic process;GO:0044281//small molecule metabolic process;GO:0044237//cellular metabolic process;GO:0044255//cellular lipid metabolic process;GO:0071704//organic substance metabolic process;GO:0044238//primary metabolic process;GO:0009987//cellular process;GO:0005886//plasma membrane;GO:0071944//cell periphery;GO:0016020//membrane;GO:0031224//i…
55323	41.04	20.22	-1.02125	1.55958e-19	8.05806e-21	LARP6	NM_197958.2,NM_018357.3,NM_001286679.1	Known_gene	3	70831524	70854265	chr15	-	22742	2181	20.22	41.04	-1.02125	1.55958e-19	8.05806e-21	zf-C2H2	K18733//la-related protein 6;K18733//la-related protein 6;K18733//la-related protein 6	gi|297697002|ref|XP_002825664.1||0|PREDICTED: la-related protein 6 isoform X1 [Pongo abelii]	GO:0010556//regulation of macromolecule biosynthetic process;GO:0050794//regulation of cellular process;GO:0034641//cellular nitrogen compound metabolic process;GO:0006807//nitrogen compound metabolic process;GO:0031323//regulation of cellular metabolic process;GO:0010467//gene expression;GO:0006396//RNA processing;GO:0006725//cellular aromatic compound metabolic process;GO:0031326//regulation of…
54852	1.38	0.68	-1.02106	1.71991e-07	2.39782e-08	PAQR5	XM_011521725.2,XM_017022368.1,XM_017022364.1,XM_017022366.1,XM_017022360.1,XM_011521722.2,XM_011521727.2,XM_017022362.1,XM_005254495.4,NM_001104554.1,XM_011521720.2,XM_017022367.1,XM_017022363.1,XM_017022361.1,NM_017705.3,XM_011521723.2,XM_017022365.1	Known_gene	17	69284134	69407637	chr15	+	123504	5476	0.68	1.38	-1.02106	1.71991e-07	2.39782e-08		K17387//kinesin family member 23+ko05206//MicroRNAs in cancer;K07297//adiponectin receptor+ko04211//Longevity regulating pathway+ko04932//Non-alcoholic fatty liver disease (NAFLD)+ko04152//AMPK signaling pathway+ko04920//Adipocytokine signaling pathway;K17387//kinesin family member 23+ko05206//MicroRNAs in cancer;K07297//adiponectin receptor+ko04211//Longevity regulating pathway+ko04932//Non-alco…	gi|157389021|ref|NP_001098024.1||0|membrane progestin receptor gamma [Homo sapiens]	GO:0019953//sexual reproduction;GO:0022412//cellular process involved in reproduction in multicellular organism;GO:0003006//developmental process involved in reproduction;GO:0000003//reproduction;GO:0032504//multicellular organism reproduction;GO:0048477//oogenesis;GO:0009987//cellular process;GO:0007292//female gamete generation;GO:0048856//anatomical structure development;GO:0048869//cellular d…
84894	2.88	1.42	-1.02018	1.91845e-07	2.69048e-08	LINGO1	NM_001301197.1,NM_001301191.1,XM_017022682.1,NM_001301186.1,NM_001301189.1,NM_001301194.1,NM_032808.6,NM_001301200.1,NM_001301198.1,NM_001301192.1,NM_001301195.1,XM_011522118.2,NM_001301187.1,NM_001301199.1	Known_gene	14	77613024	77820900	chr15	-	207877	3723	1.42	2.88	-1.02018	1.91845e-07	2.69048e-08		K16360//netrin-G3 ligand+ko04514//Cell adhesion molecules (CAMs);K07523//netrin-G1 ligand+ko04360//Axon guidance+ko04514//Cell adhesion molecules (CAMs);K16360//netrin-G3 ligand+ko04514//Cell adhesion molecules (CAMs);K07523//netrin-G1 ligand+ko04360//Axon guidance+ko04514//Cell adhesion molecules (CAMs)	gi|426379923|ref|XP_004056636.1||0|PREDICTED: leucine-rich repeat and immunoglobulin-like domain-containing nogo receptor-interacting protein 1 isoform 3 [Gorilla gorilla gorilla]	GO:0051716//cellular response to stimulus;GO:0048713//regulation of oligodendrocyte differentiation;GO:0043491//protein kinase B signaling;GO:0022604//regulation of cell morphogenesis;GO:0030182//neuron differentiation;GO:0051129//negative regulation of cellular component organization;GO:0045596//negative regulation of cell differentiation;GO:0035556//intracellular signal transduction;GO:0050793/…
79090	9.08	4.49	-1.01598	2.66131e-06	4.29016e-07	TRAPPC6A	NM_024108.2,NM_001270891.1,NM_001270892.1,XM_017027295.1,NM_001270893.1	Known_gene	5	45162928	45178302	chr19	-	15375	902	4.49	9.08	-1.01598	2.66131e-06	4.29016e-07		K20304//trafficking protein particle complex subunit 6;K20304//trafficking protein particle complex subunit 6;K20304//trafficking protein particle complex subunit 6;K20304//trafficking protein particle complex subunit 6;K20304//trafficking protein particle complex subunit 6	gi|13129120|ref|NP_077013.1||1.76022e-124|trafficking protein particle complex subunit 6A isoform 1 [Homo sapiens]	GO:0016192//vesicle-mediated transport;GO:0051179//localization;GO:0006810//transport;GO:0051234//establishment of localization;GO:0044446//intracellular organelle part;GO:0031984//organelle subcompartment;GO:0044464//cell part;GO:0043226//organelle;GO:0044424//intracellular part;GO:0031090//organelle membrane;GO:0005783//endoplasmic reticulum;GO:0043227//membrane-bounded organelle;GO:0044422//or…
80164	1.82	0.9	-1.01594	1.20182e-06	1.84372e-07	PRR36	NM_001190467.1	Known_gene	1	7868719	7874441	chr19	-	5723	4518	0.9	1.82	-1.01594	1.20182e-06	1.84372e-07	HMG		gi|299473771|ref|NP_001177396.1||0|proline-rich protein 36 [Homo sapiens]
[truncated: 4 more rows]
